# Supplementary material for: Reduced biological effect of e-cigarette aerosol compared to cigarette smoke evaluated in vitro using normalized nicotine dose and RNA-seq-based toxicogenomics
Source: Sci Rep. 2017 Apr 18;7:888. doi: 10.1038/s41598-017-00852-y (PMC5429854; doi:10.1038/s41598-017-00852-y)
Supplement: Supplementary file 2 — Supplementary Tables S1 to S9 [file 41598_2017_852_MOESM2_ESM.xls]

## Sheet: S1 3R4F 24hrs
Supplementary Tables S1 to S9: Differentially expressed genes for treatment vs Air control for the indicated FC and pFDR thresholds.
Significant Genes at pFDR<0.01, FC>2 for 3R4F vs Sham Air at 24hrs post exposure
	FeatureID	Symbol	Description	KEGG Pathways	Abundance	logFC	FC	P.Value	adj.P.Val	absFC	dirFC
	ENSG00000138061.11	CYP1B1	cytochrome P450 family 1 subfamily B member 1	Steroid hormone biosynthesisTryptophan metabolismMetabolism of xenobiotics by c...Ovarian steroidogenesisChemical carcinogenesisMicroRNAs in cancer	3425.72	4.348	20.36	1.064e-32	5.197e-28	20.3598	up
	ENSG00000231683.6	LOC101927136	uncharacterized LOC101927136	-	463.78	1.909	3.756	7.736e-28	1.89e-23	3.75601	up
	ENSG00000072274.12	TFRC	transferrin receptor	HIF-1 signaling pathwayEndocytosisPhagosomeHematopoietic cell lineage	2606.68	2.125	4.362	1.703e-25	2.773e-21	4.36241	up
	ENSG00000181019.12	NQO1	NAD(P)H dehydrogenase, quinone 1	Ubiquinone and other terpenoid...	12860.1	1.162	2.238	2.896e-25	3.537e-21	2.23772	up
	ENSG00000177156.10	TALDO1	transaldolase 1	Pentose phosphate pathway	4136.15	1.162	2.238	6.944e-24	6.785e-20	2.23763	up
	ENSG00000087086.13	FTL	ferritin, light polypeptide	Mineral absorption	18592.5	2.104	4.299	9.995e-23	8.138e-19	4.29899	up
	ENSG00000140465.13	CYP1A1	cytochrome P450 family 1 subfamily A member 1	Steroid hormone biosynthesisTryptophan metabolismRetinol metabolismMetabolism of xenobiotics by c...Ovarian steroidogenesisChemical carcinogenesis	166.35	7.921	242.347	1.521e-22	1.061e-18	242.347	up
	ENSG00000136810.12	TXN	thioredoxin	-	5042.38	1.546	2.919	1.867e-22	1.14e-18	2.9194	up
	ENSG00000008394.12	MGST1	microsomal glutathione S-transferase 1	Glutathione metabolismMetabolism of xenobiotics by c...Drug metabolism - cytochrome P...Chemical carcinogenesis	3100.03	1.298	2.459	2.213e-22	1.201e-18	2.45915	up
	ENSG00000153292.15	ADGRF1	adhesion G protein-coupled receptor F1	-	6760.31	1.337	2.526	3.683e-21	1.799e-17	2.52638	up
	ENSG00000023330.14	ALAS1	5'-aminolevulinate synthase 1	Glycineserine and threonine metabolis...Porphyrin and chlorophyll meta...	1522.62	1.355	2.557	4.945e-21	2.196e-17	2.55729	up
	ENSG00000100012.11	SEC14L3	SEC14 like lipid binding 3	-	2180.29	-2.295	-4.907	1.264e-20	5.146e-17	4.90745	down
	ENSG00000171903.16	CYP4F11	cytochrome P450 family 4 subfamily F member 11	-	84.62	3.119	8.686	1.442e-20	5.417e-17	8.68583	up
	ENSG00000106853.16	PTGR1	prostaglandin reductase 1	-	953.93	1.007	2.01	1.122e-19	3.654e-16	2.0097	up
	ENSG00000111640.14	G3PD	glyceraldehyde-3-phosphate dehydrogenase	Glycolysis / GluconeogenesisHIF-1 signaling pathwayAlzheimer's disease	13351.6	1.014	2.02	1.613e-19	4.925e-16	2.01986	up
	ENSG00000069535.13	MAOB	monoamine oxidase B	Glycineserine and threonine metabolis...Arginine and proline metabolis...Histidine metabolismTyrosine metabolismPhenylalanine metabolismTryptophan metabolismDrug metabolism - cytochrome P...Serotonergic synapseDopaminergic synapseCocaine addictionAmphetamine addictionAlcoholism	78.22	-1.635	-3.107	7.92e-19	2.276e-15	3.10656	down
	ENSG00000185565.11	LSAMP	limbic system-associated membrane protein	-	72.15	-3.474	-11.108	8.59e-19	2.331e-15	11.1083	down
	ENSG00000065833.8	ME1	malic enzyme 1, NADP(+)-dependent, cytosolic	Pyruvate metabolismPPAR signaling pathway	897.57	1.003	2.004	1.664e-18	4.278e-15	2.00419	up
	ENSG00000147041.11	SYTL5	synaptotagmin like 5	-	803.82	1.426	2.687	2.491e-18	6.084e-15	2.68717	up
	ENSG00000232368.1	-	processed_pseudogene: FTLP2	-	120.29	2.065	4.184	1.053e-17	2.339e-14	4.18417	up
	ENSG00000075673.11	ATP12A	ATPase H+/K+ transporting non-gastric alpha2 subunit	Oxidative phosphorylation	4927.51	-1.625	-3.084	1.597e-17	3.392e-14	3.08357	down
	ENSG00000226608.3	-	processed_pseudogene: FTLP3	-	703.39	2.011	4.032	2.136e-17	4.349e-14	4.03182	up
	ENSG00000163638.13	ADAMTS9	ADAM metallopeptidase with thrombospondin type 1 motif 9	-	622.61	-1.444	-2.721	3.451e-17	6.744e-14	2.72137	down
	ENSG00000120658.12	ENOX1	ecto-NOX disulfide-thiol exchanger 1	-	88.68	-2.313	-4.968	4.79e-17	9.001e-14	4.96793	down
	ENSG00000168453.14	HR	hair growth associated	-	127.35	-2.005	-4.013	5.826e-17	1.054e-13	4.01342	down
	ENSG00000136425.12	CIB2	calcium and integrin binding family member 2	-	119.79	-1.346	-2.543	6.409e-17	1.118e-13	2.54271	down
	ENSG00000185432.11	METTL7A	methyltransferase like 7A	-	8279.43	-1.116	-2.168	7.759e-17	1.307e-13	2.16755	down
	ENSG00000168077.13	SCARA3	scavenger receptor class A member 3	-	788.43	-1.313	-2.484	1.046e-16	1.631e-13	2.48397	down
	ENSG00000226321.5	-	protein_coding: CROCC2	-	436.96	-1.504	-2.836	1.068e-16	1.631e-13	2.83624	down
	ENSG00000146555.18	SDK1	sidekick cell adhesion molecule 1	-	793.25	-1.208	-2.309	1.244e-16	1.795e-13	2.30938	down
	ENSG00000102359.5	SRPX2	sushi repeat containing protein, X-linked 2	-	208.14	1.208	2.31	1.249e-16	1.795e-13	2.30967	up
	ENSG00000125775.14	SDCBP2	syndecan binding protein 2	-	464.78	1.588	3.007	1.493e-16	2.085e-13	3.00702	up
	ENSG00000248323.5	LUCAT1	lung cancer associated transcript 1 (non-protein coding)	-	111.82	1.675	3.193	2.069e-16	2.77e-13	3.19301	up
	ENSG00000160211.15	G6PD	glucose-6-phosphate dehydrogenase	Pentose phosphate pathwayGlutathione metabolismCentral carbon metabolism in c...	740.35	1.64	3.117	2.098e-16	2.77e-13	3.11712	up
	ENSG00000198074.9	AKR1B10	aldo-keto reductase family 1, member B10 (aldose reductase)	Pentose and glucuronate interc...Fructose and mannose metabolis...Galactose metabolismGlycerolipid metabolism	951.17	1.584	2.999	2.478e-16	3.186e-13	2.99863	up
	ENSG00000163053.10	SLC16A14	solute carrier family 16 member 14	-	248.71	1.178	2.262	3.912e-16	4.778e-13	2.26193	up
	ENSG00000116299.16	KIAA1324	KIAA1324	-	2969.83	-1.767	-3.404	4.51e-16	5.374e-13	3.40386	down
	ENSG00000172264.16	MACROD2	MACRO domain containing 2	-	170.89	-1.526	-2.88	5.222e-16	5.933e-13	2.87961	down
	ENSG00000131050.10	BPIFA2	BPI fold containing family A member 2	-	99.83	1.254	2.384	5.733e-16	6.366e-13	2.38444	up
	ENSG00000164951.15	PDP1	pyruvate dehyrogenase phosphatase catalytic subunit 1	-	1128.53	1.135	2.196	7.262e-16	7.723e-13	2.19622	up
	ENSG00000048740.17	CELF2	CUGBP, Elav-like family member 2	-	365.43	-2.166	-4.488	7.272e-16	7.723e-13	4.48848	down
	ENSG00000143147.14	GPR161	G protein-coupled receptor 161	-	154.31	-1.43	-2.694	9.826e-16	1.021e-12	2.69364	down
	ENSG00000132938.18	MTUS2	microtubule associated tumor suppressor candidate 2	-	60.12	-2.135	-4.392	1.051e-15	1.069e-12	4.39184	down
	ENSG00000253339.1	-	lincRNA: RP11-434I12.3	-	114.31	2.529	5.773	1.144e-15	1.14e-12	5.77287	up
	ENSG00000206073.10	SERPINB4	serpin peptidase inhibitor, clade B (ovalbumin), member 4	Amoebiasis	1148.79	1.677	3.197	1.179e-15	1.152e-12	3.19716	up
	ENSG00000231160.9	KLF3-AS1	KLF3 antisense RNA 1	-	116.93	-1.645	-3.128	1.267e-15	1.19e-12	3.12798	down
	ENSG00000117308.14	GALE	UDP-galactose-4-epimerase	Galactose metabolismAmino sugar and nucleotide sug...	667.44	1.054	2.077	1.294e-15	1.193e-12	2.07656	up
	ENSG00000136205.16	TNS3	tensin 3	-	467.56	-1.275	-2.42	1.689e-15	1.473e-12	2.42044	down
	ENSG00000172985.10	SH3RF3	SH3 domain containing ring finger 3	-	112.12	-1.569	-2.967	2.287e-15	1.96e-12	2.96662	down
	ENSG00000257989.1	-	lincRNA: RP1-288H2.2	-	27.38	-2.164	-4.482	5.018e-15	3.815e-12	4.48177	down
	ENSG00000088002.11	SULT2B1	sulfotransferase family 2B member 1	Steroid hormone biosynthesis	388.53	-1.002	-2.002	5.076e-15	3.815e-12	2.00241	down
	ENSG00000165810.16	BTNL9	butyrophilin like 9	-	112.92	-2.914	-7.539	5.18e-15	3.827e-12	7.53862	down
	ENSG00000103740.9	ACSBG1	acyl-CoA synthetase bubblegum family member 1	Fatty acid biosynthesisFatty acid degradationPPAR signaling pathwayAdipocytokine signaling pathwa...	439.29	-1.124	-2.179	5.248e-15	3.827e-12	2.17895	down
	ENSG00000135838.13	NPL	N-acetylneuraminate pyruvate lyase (dihydrodipicolinate synthase)	Amino sugar and nucleotide sug...	106.86	1.129	2.187	5.797e-15	4.165e-12	2.18745	up
	ENSG00000162591.15	MEGF6	multiple EGF like domains 6	-	30.9	-2.099	-4.284	7.202e-15	5.015e-12	4.2843	down
	ENSG00000049323.15	LTBP1	latent transforming growth factor beta binding protein 1	TGF-beta signaling pathway	189.11	-1.137	-2.199	7.289e-15	5.015e-12	2.19901	down
	ENSG00000047648.21	ARHGAP6	Rho GTPase activating protein 6	-	68.38	-1.54	-2.908	7.555e-15	5.126e-12	2.90825	down
	ENSG00000161905.12	ALOX15	arachidonate 15-lipoxygenase	Arachidonic acid metabolismLinoleic acid metabolismSerotonergic synapse	17426.9	-1.427	-2.689	1.007e-14	6.473e-12	2.68887	down
	ENSG00000166825.13	ANPEP	alanyl aminopeptidase, membrane	Glutathione metabolismRenin-angiotensin systemHematopoietic cell lineage	611.4	-1.507	-2.842	1.46e-14	9.143e-12	2.84174	down
	ENSG00000171595.13	DNAI2	dynein axonemal intermediate chain 2	Huntington's disease	1681.99	-1.056	-2.079	1.482e-14	9.166e-12	2.07916	down
	ENSG00000175985.9	PLEKHD1	pleckstrin homology and coiled-coil domain containing D1	-	71.82	-1.841	-3.583	1.694e-14	1.026e-11	3.58259	down
	ENSG00000139626.15	ITGB7	integrin subunit beta 7	PI3K-Akt signaling pathwayFocal adhesionECM-receptor interactionCell adhesion molecules (CAMs)Intestinal immune network for ...Regulation of actin cytoskelet...Transcriptional misregulation ...Hypertrophic cardiomyopathy (H...Arrhythmogenic right ventricul...Dilated cardiomyopathy	56.32	2.529	5.771	1.702e-14	1.026e-11	5.77086	up
	ENSG00000197641.11	SERPINB13	serpin peptidase inhibitor, clade B (ovalbumin), member 13	Amoebiasis	835.31	1.381	2.605	1.871e-14	1.101e-11	2.60499	up
	ENSG00000006210.6	CX3CL1	C-X3-C motif chemokine ligand 1	Cytokine-cytokine receptor int...Chemokine signaling pathwayTNF signaling pathway	637.5	-1.412	-2.662	1.905e-14	1.108e-11	2.66174	down
	ENSG00000160183.13	TMPRSS3	transmembrane protease, serine 3	-	398.49	-1.14	-2.204	1.953e-14	1.123e-11	2.20438	down
	ENSG00000091262.14	ABCC6	ATP binding cassette subfamily C member 6	ABC transporters	1058.76	-1.343	-2.537	2.21e-14	1.255e-11	2.53715	down
	ENSG00000172260.13	NEGR1	neuronal growth regulator 1	Cell adhesion molecules (CAMs)	74.9	-2	-4	2.485e-14	1.395e-11	3.99955	down
	ENSG00000222046.2	DCDC2B	doublecortin domain containing 2B	-	825.12	-1.435	-2.704	2.742e-14	1.505e-11	2.70417	down
	ENSG00000159640.14	ACE	angiotensin I converting enzyme	Renin-angiotensin systemChagas disease (American trypa...Hypertrophic cardiomyopathy (H...	27.29	-1.949	-3.862	2.775e-14	1.506e-11	3.86205	down
	ENSG00000160401.14	CFAP157	cilia and flagella associated protein 157	-	2876.62	-1.066	-2.093	3.362e-14	1.757e-11	2.09324	down
	ENSG00000134532.15	SOX5	SRY-box 5	-	443.58	-1.387	-2.616	3.389e-14	1.757e-11	2.61585	down
	ENSG00000219507.4	-	processed_pseudogene: FTH1P8	-	317.96	1.522	2.872	3.417e-14	1.757e-11	2.8717	up
	ENSG00000167996.15	FTH1	ferritin, heavy polypeptide 1	Mineral absorption	11665.7	1.532	2.891	3.989e-14	1.989e-11	2.89123	up
	ENSG00000162873.14	KLHDC8A	kelch domain containing 8A	-	69.44	-1.553	-2.933	4.126e-14	2.023e-11	2.9334	down
	ENSG00000171885.13	AQP4	aquaporin 4	Vasopressin-regulated water re...Bile secretion	339.5	-1.302	-2.466	4.181e-14	2.023e-11	2.46625	down
	ENSG00000171658.8	-	transcribed_unprocessed_pseudogene: RP11-443P15.2	-	55.03	2.053	4.151	4.231e-14	2.026e-11	4.15068	up
	ENSG00000264527.2	-	lincRNA: WI2-1959D15.1	-	298.44	-1.527	-2.881	4.352e-14	2.05e-11	2.88091	down
	ENSG00000115525.16	ST3GAL5	ST3 beta-galactoside alpha-2,3-sialyltransferase 5	Glycosphingolipid biosynthesis...	137.08	-1.198	-2.295	4.369e-14	2.05e-11	2.29458	down
	ENSG00000188761.11	BCL2L15	BCL2 like 15	-	178.78	2.076	4.216	4.481e-14	2.065e-11	4.2157	up
	ENSG00000163220.10	S100A9	S100 calcium binding protein A9	-	11440.2	1.814	3.515	4.646e-14	2.121e-11	3.51513	up
	ENSG00000278484.1	-	lincRNA: RP11-95I16.6	-	35.71	-2.305	-4.943	5.557e-14	2.49e-11	4.94306	down
	ENSG00000262519.1	-	processed_pseudogene: TXNP4	-	118.9	1.706	3.263	5.987e-14	2.659e-11	3.26263	up
	ENSG00000115380.18	EFEMP1	EGF containing fibulin-like extracellular matrix protein 1	-	2041.28	-1.104	-2.149	8.926e-14	3.773e-11	2.14943	down
	ENSG00000234975.6	-	processed_pseudogene: FTH1P2	-	270.79	1.508	2.843	1.023e-13	4.176e-11	2.84319	up
	ENSG00000117643.14	MAN1C1	mannosidase alpha class 1C member 1	N-Glycan biosynthesisProtein processing in endoplas...	709.82	-1.435	-2.703	1.023e-13	4.176e-11	2.70327	down
	ENSG00000197653.14	DNAH10	dynein axonemal heavy chain 10	Huntington's disease	4658.82	-1.181	-2.268	1.026e-13	4.176e-11	2.26768	down
	ENSG00000213626.11	LBH	limb bud and heart development	-	1085.46	-1.05	-2.07	1.106e-13	4.392e-11	2.06995	down
	ENSG00000152154.10	TMEM178A	transmembrane protein 178A	-	73.32	-1.287	-2.439	1.271e-13	4.969e-11	2.43939	down
	ENSG00000228347.1	-	processed_pseudogene: FTLP17	-	53.5	1.924	3.796	1.344e-13	5.089e-11	3.79572	up
	ENSG00000021300.13	PLEKHB1	pleckstrin homology domain containing B1	-	1643.99	-1.085	-2.121	1.481e-13	5.44e-11	2.1212	down
	ENSG00000092964.16	DPYSL2	dihydropyrimidinase like 2	Axon guidance	298.39	-1.274	-2.419	1.561e-13	5.649e-11	2.41899	down
	ENSG00000223361.5	-	transcribed_processed_pseudogene: FTH1P10	-	152.36	1.504	2.836	1.72e-13	6.089e-11	2.83643	up
	ENSG00000154040.20	CABYR	calcium binding tyrosine phosphorylation regulated	-	115.72	1.365	2.576	2.591e-13	8.803e-11	2.57613	up
	ENSG00000118922.16	KLF12	Kruppel-like factor 12	-	406.92	-1.112	-2.161	2.595e-13	8.803e-11	2.16105	down
	ENSG00000156113.20	KCNMA1	potassium calcium-activated channel subfamily M alpha 1	cGMP-PKG signaling pathwayVascular smooth muscle contrac...Insulin secretionSalivary secretionPancreatic secretion	555.83	-2.543	-5.83	2.8e-13	9.37e-11	5.82979	down
	ENSG00000170482.16	SLC23A1	solute carrier family 23 member 1	Vitamin digestion and absorpti...	1744.28	-1.444	-2.721	2.87e-13	9.537e-11	2.72125	down
	ENSG00000227051.5	-	lincRNA: C14orf132	-	1158.58	-1.712	-3.275	3.362e-13	1.095e-10	3.2754	down
	ENSG00000176153.11	GPX2	glutathione peroxidase 2	Glutathione metabolismArachidonic acid metabolismThyroid hormone synthesis	2340.54	1.293	2.451	3.46e-13	1.119e-10	2.45101	up
	ENSG00000078295.15	ADCY2	adenylate cyclase 2 (brain)	Purine metabolismRap1 signaling pathwayCalcium signaling pathwaycGMP-PKG signaling pathwaycAMP signaling pathwayChemokine signaling pathwayOocyte meiosisAdrenergic signaling in cardio...Vascular smooth muscle contrac...Gap junctionPlatelet activationCircadian entrainmentRetrograde endocannabinoid sig...Glutamatergic synapseCholinergic synapseGABAergic synapseInflammatory mediator regulati...Insul…	499.06	-1.424	-2.684	3.606e-13	1.144e-10	2.68415	down
	ENSG00000142224.15	IL19	interleukin 19	Cytokine-cytokine receptor int...Jak-STAT signaling pathway	37.94	3.578	11.942	3.753e-13	1.175e-10	11.9417	up
	ENSG00000173068.17	BNC2	basonuclin 2	-	130.65	-1.332	-2.517	4.106e-13	1.254e-10	2.51726	down
	ENSG00000185736.15	ADARB2	adenosine deaminase, RNA-specific, B2 (inactive)	-	128.82	-1.442	-2.717	4.17e-13	1.265e-10	2.71686	down
	ENSG00000258539.1	-	protein_coding: RP11-12J10.3	-	36.83	-1.34	-2.532	4.377e-13	1.32e-10	2.53195	down
	ENSG00000084453.16	SLCO1A2	solute carrier organic anion transporter family member 1A2	Bile secretion	27.32	-3.365	-10.302	4.541e-13	1.353e-10	10.3019	down
	ENSG00000150471.15	ADGRL3	adhesion G protein-coupled receptor L3	-	91.6	-1.483	-2.796	4.767e-13	1.403e-10	2.79579	down
	ENSG00000074590.13	NUAK1	NUAK family kinase 1	-	600.58	-1.301	-2.464	4.907e-13	1.436e-10	2.46378	down
	ENSG00000135736.5	CCDC102A	coiled-coil domain containing 102A	-	116.74	-1.213	-2.319	5.318e-13	1.537e-10	2.31854	down
	ENSG00000198947.14	DMD	dystrophin	Hypertrophic cardiomyopathy (H...Arrhythmogenic right ventricul...Dilated cardiomyopathyViral myocarditis	3342.86	-1.079	-2.113	5.648e-13	1.604e-10	2.11299	down
	ENSG00000151012.13	SLC7A11	solute carrier family 7 member 11	-	653.86	2.367	5.158	5.729e-13	1.618e-10	5.15825	up
	ENSG00000166959.7	MS4A8	membrane spanning 4-domains A8	-	2895.39	-1.021	-2.03	6.016e-13	1.685e-10	2.02953	down
	ENSG00000086548.8	CEACAM6	carcinoembryonic antigen related cell adhesion molecule 6	-	1416	1.986	3.961	8.175e-13	2.219e-10	3.96082	up
	ENSG00000149596.6	JPH2	junctophilin 2	-	33.64	-1.481	-2.792	8.988e-13	2.413e-10	2.79201	down
	ENSG00000102048.15	ASB9	ankyrin repeat and SOCS box containing 9	-	76.81	-1.788	-3.454	9.92e-13	2.591e-10	3.45413	down
	ENSG00000150281.6	CTF1	cardiotrophin 1	Cytokine-cytokine receptor int...Jak-STAT signaling pathway	44.4	-1.228	-2.343	1.061e-12	2.756e-10	2.34253	down
	ENSG00000118849.9	RARRES1	retinoic acid receptor responder (tazarotene induced) 1	-	674.68	2.703	6.511	1.163e-12	2.951e-10	6.5107	up
	ENSG00000117407.16	ARTN	artemin	-	107.56	1.348	2.545	1.187e-12	2.99e-10	2.54484	up
	ENSG00000135773.12	CAPN9	calpain 9	-	386.79	-1.334	-2.52	1.252e-12	3.136e-10	2.5202	down
	ENSG00000161544.9	CYGB	cytoglobin	-	57.56	-1.243	-2.368	1.302e-12	3.228e-10	2.3677	down
	ENSG00000114841.17	DNAH1	dynein axonemal heavy chain 1	Huntington's disease	2379.07	-1.044	-2.062	1.345e-12	3.302e-10	2.06166	down
	ENSG00000181378.13	CFAP65	cilia and flagella associated protein 65	-	1450.07	-1.008	-2.011	1.395e-12	3.371e-10	2.01124	down
	ENSG00000136449.13	MYCBPAP	MYCBP associated protein	-	292.43	-1.359	-2.564	1.408e-12	3.371e-10	2.56427	down
	ENSG00000197415.11	VEPH1	ventricular zone expressed PH domain containing 1	-	129.81	-1.361	-2.568	1.416e-12	3.375e-10	2.56835	down
	ENSG00000120693.13	SMAD9	SMAD family member 9	TGF-beta signaling pathwaySignaling pathways regulating ...	457.69	-1.284	-2.435	1.448e-12	3.417e-10	2.43463	down
	ENSG00000071282.11	LMCD1	LIM and cysteine rich domains 1	-	237.61	-1.304	-2.469	1.508e-12	3.542e-10	2.46944	down
	ENSG00000039139.9	DNAH5	dynein axonemal heavy chain 5	Huntington's disease	25033.7	-1.123	-2.178	1.594e-12	3.698e-10	2.1781	down
	ENSG00000174501.14	-	protein_coding: ANKRD36C	-	2020.4	1.867	3.649	1.6e-12	3.698e-10	3.6485	up
	ENSG00000188039.13	NWD1	NACHT and WD repeat domain containing 1	-	9684.29	-1.019	-2.026	1.605e-12	3.698e-10	2.02636	down
	ENSG00000072071.16	ADGRL1	adhesion G protein-coupled receptor L1	-	439.67	-1.06	-2.085	1.658e-12	3.784e-10	2.08544	down
	ENSG00000106541.11	AGR2	anterior gradient 2, protein disulphide isomerase family member	-	11957.6	1.159	2.232	1.68e-12	3.818e-10	2.23248	up
	ENSG00000198429.9	ZNF69	zinc finger protein 69	-	214.71	-1.001	-2.002	1.787e-12	4.023e-10	2.00169	down
	ENSG00000123119.11	NECAB1	N-terminal EF-hand calcium binding protein 1	-	239.31	-3.327	-10.038	1.886e-12	4.182e-10	10.0385	down
	ENSG00000011201.10	ANOS1	anosmin 1	-	256.9	-1.379	-2.601	1.909e-12	4.201e-10	2.60096	down
	ENSG00000143365.16	RORC	RAR related orphan receptor C	Circadian rhythmInflammatory bowel disease (IB...	533.36	-1.381	-2.604	2.007e-12	4.378e-10	2.60429	down
	ENSG00000251191.7	LINC00589	long intergenic non-protein coding RNA 589	-	43.33	1.771	3.412	2.105e-12	4.55e-10	3.41228	up
	ENSG00000111275.12	ALDH2	aldehyde dehydrogenase 2 family (mitochondrial)	Glycolysis / GluconeogenesisPentose and glucuronate interc...Ascorbate and aldarate metabol...Fatty acid degradationValineleucine and isoleucine degrada...Lysine degradationArginine and proline metabolis...Histidine metabolismTryptophan metabolismbeta-Alanine metabolismGlycerolipid metabolismPyruvate metabolism	973.71	-1.008	-2.011	2.665e-12	5.541e-10	2.01099	down
	ENSG00000102265.11	TIMP1	TIMP metallopeptidase inhibitor 1	HIF-1 signaling pathway	181.54	1.543	2.914	3.076e-12	6.261e-10	2.91374	up
	ENSG00000185345.18	PARK2	parkin RBR E3 ubiquitin protein ligase	Ubiquitin mediated proteolysisProtein processing in endoplas...Parkinson's disease	46.62	-1.732	-3.322	3.213e-12	6.459e-10	3.32205	down
	ENSG00000142623.9	PADI1	peptidyl arginine deiminase, type I	-	153.61	1.716	3.284	3.351e-12	6.683e-10	3.28435	up
	ENSG00000197565.15	COL4A6	collagen type IV alpha 6	PI3K-Akt signaling pathwayFocal adhesionECM-receptor interactionProtein digestion and absorpti...AmoebiasisPathways in cancerSmall cell lung cancer	294.1	-1.065	-2.093	3.45e-12	6.851e-10	2.09268	down
	ENSG00000232187.1	-	processed_pseudogene: FTH1P7	-	147.29	1.498	2.824	4.12e-12	8.019e-10	2.82419	up
	ENSG00000196754.10	S100A2	S100 calcium binding protein A2	-	4893.83	1.278	2.425	4.766e-12	9.13e-10	2.42519	up
	ENSG00000204099.11	NEU4	neuraminidase 4 (sialidase)	Other glycan degradationSphingolipid metabolism	59.22	-1.5	-2.829	4.788e-12	9.136e-10	2.82852	down
	ENSG00000197838.4	CYP2A13	cytochrome P450 family 2 subfamily A member 13	Metabolism of xenobiotics by c...Chemical carcinogenesis	688.75	-1.408	-2.654	5.814e-12	1.105e-09	2.65378	down
	ENSG00000144810.15	COL8A1	collagen type VIII alpha 1	-	24.69	-1.758	-3.383	7.06e-12	1.327e-09	3.38326	down
	ENSG00000138759.17	FRAS1	Fraser extracellular matrix complex subunit 1	-	478.62	-1.439	-2.711	7.37e-12	1.369e-09	2.71099	down
	ENSG00000257335.8	MGAM	maltase-glucoamylase	Galactose metabolismStarch and sucrose metabolismCarbohydrate digestion and abs...	228.57	1.062	2.089	8.78e-12	1.601e-09	2.08854	up
	ENSG00000197191.4	CYSRT1	cysteine rich tail 1	-	164.39	1.415	2.666	1.108e-11	1.983e-09	2.66614	up
	ENSG00000226564.1	-	processed_pseudogene: FTH1P20	-	137.83	1.495	2.818	1.206e-11	2.135e-09	2.81828	up
	ENSG00000168679.17	SLC16A4	solute carrier family 16 member 4	-	81.88	1.14	2.204	1.333e-11	2.317e-09	2.20369	up
	ENSG00000260908.1	-	transcribed_unprocessed_pseudogene: CTB-134H23.3	-	95.43	-1.565	-2.958	1.464e-11	2.51e-09	2.95809	down
	ENSG00000137331.11	IER3	immediate early response 3	-	879.04	1.124	2.179	1.596e-11	2.688e-09	2.17939	up
	ENSG00000161011.19	SQSTM1	sequestosome 1	Osteoclast differentiation	6905.96	1.043	2.061	2.002e-11	3.272e-09	2.06095	up
	ENSG00000134262.12	AP4B1	adaptor related protein complex 4 beta 1 subunit	Lysosome	286.6	1.022	2.03	2.029e-11	3.304e-09	2.03035	up
	ENSG00000187260.15	WDR86	WD repeat domain 86	-	91.86	-1.229	-2.344	2.07e-11	3.36e-09	2.34401	down
	ENSG00000088881.20	EBF4	early B-cell factor 4	-	75.56	-1.229	-2.344	2.179e-11	3.514e-09	2.34414	down
	ENSG00000171815.5	PCDHB1	protocadherin beta 1	-	99.29	-1.144	-2.21	2.256e-11	3.602e-09	2.20992	down
	ENSG00000143546.9	S100A8	S100 calcium binding protein A8	-	3050.21	1.804	3.491	2.302e-11	3.652e-09	3.49142	up
	ENSG00000255277.3	ABCC6P2	ATP binding cassette subfamily C member 6 pseudogene 2	-	106.04	-1.199	-2.295	2.551e-11	3.994e-09	2.29509	down
	ENSG00000075461.5	CACNG4	calcium voltage-gated channel auxiliary subunit gamma 4	MAPK signaling pathwayCardiac muscle contractionAdrenergic signaling in cardio...Oxytocin signaling pathwayHypertrophic cardiomyopathy (H...Arrhythmogenic right ventricul...Dilated cardiomyopathy	58.57	-1.369	-2.582	2.648e-11	4.133e-09	2.58209	down
	ENSG00000176438.12	SYNE3	spectrin repeat containing, nuclear envelope family member 3	-	56.71	-1.586	-3.003	2.688e-11	4.182e-09	3.00319	down
	ENSG00000175497.16	DPP10	dipeptidyl peptidase like 10	-	134.88	-1.126	-2.182	2.858e-11	4.377e-09	2.18179	down
	ENSG00000164120.13	HPGD	hydroxyprostaglandin dehydrogenase 15-(NAD)	Transcriptional misregulation ...	444.62	-1.574	-2.977	2.963e-11	4.489e-09	2.97666	down
	ENSG00000058453.16	CROCC	ciliary rootlet coiled-coil, rootletin	-	2705.4	-1.481	-2.792	3.257e-11	4.85e-09	2.79233	down
	ENSG00000171798.17	KNDC1	kinase non-catalytic C-lobe domain (KIND) containing 1	-	881.67	-1.026	-2.036	3.355e-11	4.967e-09	2.03591	down
	ENSG00000233198.3	RNF224	ring finger protein 224	-	43.74	1.402	2.643	3.411e-11	5.034e-09	2.64281	up
	ENSG00000232931.5	-	lincRNA: LINC00342	-	183.01	1.748	3.36	3.511e-11	5.163e-09	3.35984	up
	ENSG00000162849.15	KIF26B	kinesin family member 26B	-	34.42	-1.653	-3.145	3.672e-11	5.354e-09	3.1447	down
	ENSG00000162745.10	OLFML2B	olfactomedin like 2B	-	17.75	-2.153	-4.446	4.172e-11	5.942e-09	4.44603	down
	ENSG00000177098.8	SCN4B	sodium voltage-gated channel beta subunit 4	Adrenergic signaling in cardio...	234.51	-1.415	-2.666	4.221e-11	5.967e-09	2.66637	down
	ENSG00000115468.11	EFHD1	EF-hand domain family member D1	-	51.1	-2.178	-4.524	4.226e-11	5.967e-09	4.52424	down
	ENSG00000165238.16	WNK2	WNK lysine deficient protein kinase 2	-	146.69	-1.206	-2.307	4.246e-11	5.978e-09	2.30665	down
	ENSG00000163590.13	PPM1L	protein phosphatase, Mg2+/Mn2+ dependent 1L	-	2259.49	-1.078	-2.112	4.465e-11	6.235e-09	2.11183	down
	ENSG00000106278.11	PTPRZ1	protein tyrosine phosphatase, receptor type Z1	Epithelial cell signaling in H...	1156.72	-1.135	-2.195	5.324e-11	7.205e-09	2.19545	down
	ENSG00000115461.4	IGFBP5	insulin like growth factor binding protein 5	-	3430.88	-1.374	-2.593	6.049e-11	7.923e-09	2.59266	down
	ENSG00000248329.5	APELA	apelin receptor early endogenous ligand	-	101.24	-2.092	-4.262	6.073e-11	7.932e-09	4.26232	down
	ENSG00000010438.16	PRSS3	protease, serine 3	Neuroactive ligand-receptor in...Pancreatic secretionProtein digestion and absorpti...Influenza A	42.03	2.347	5.086	6.52e-11	8.404e-09	5.0859	up
	ENSG00000154175.16	ABI3BP	ABI family member 3 binding protein	-	42.42	-1.612	-3.057	6.547e-11	8.417e-09	3.05731	down
	ENSG00000263812.5	LINC00908	long intergenic non-protein coding RNA 908	-	196.46	-1.047	-2.067	7.202e-11	9.115e-09	2.0668	down
	ENSG00000162645.12	GBP2	guanylate binding protein 2	-	144.67	1.248	2.374	7.498e-11	9.417e-09	2.37437	up
	ENSG00000154589.6	LY96	lymphocyte antigen 96	NF-kappa B signaling pathwayToll-like receptor signaling p...Pathogenic Escherichia coli in...PertussisToxoplasmosis	49.03	1.147	2.214	8.952e-11	1.104e-08	2.2138	up
	ENSG00000274114.1	-	unprocessed_pseudogene: CTC-281F24.3	-	149.04	-1.305	-2.47	9.24e-11	1.134e-08	2.47022	down
	ENSG00000262681.2	-	lincRNA: RP11-311F12.1	-	23.96	-1.37	-2.585	1.454e-10	1.711e-08	2.58546	down
	ENSG00000179097.5	HTR1F	5-hydroxytryptamine receptor 1F	cAMP signaling pathwayNeuroactive ligand-receptor in...Serotonergic synapse	8.64	-3.253	-9.531	1.613e-10	1.89e-08	9.53137	down
	ENSG00000174898.15	CATSPERD	cation channel sperm associated auxiliary subunit delta	-	224.21	-1.063	-2.09	1.679e-10	1.944e-08	2.08971	down
	ENSG00000237264.4	-	processed_pseudogene: FTH1P11	-	170.54	1.437	2.707	1.703e-10	1.967e-08	2.70675	up
	ENSG00000104332.11	SFRP1	secreted frizzled-related protein 1	Wnt signaling pathway	57.76	-1.366	-2.578	1.718e-10	1.98e-08	2.57786	down
	ENSG00000157404.15	KIT	KIT proto-oncogene receptor tyrosine kinase	Ras signaling pathwayRap1 signaling pathwayCytokine-cytokine receptor int...EndocytosisPI3K-Akt signaling pathwayHematopoietic cell lineageMelanogenesisPathways in cancerAcute myeloid leukemiaCentral carbon metabolism in c...	115.96	-1.438	-2.71	1.866e-10	2.13e-08	2.70952	down
	ENSG00000148344.10	PTGES	prostaglandin E synthase	Arachidonic acid metabolism	543.39	1.078	2.111	1.893e-10	2.156e-08	2.11082	up
	ENSG00000105388.14	CEACAM5	carcinoembryonic antigen related cell adhesion molecule 5	-	694.57	2.483	5.59	2.028e-10	2.293e-08	5.58981	up
	ENSG00000136457.9	CHAD	chondroadherin	PI3K-Akt signaling pathwayFocal adhesionECM-receptor interaction	18.49	-2.22	-4.659	2.219e-10	2.475e-08	4.65867	down
	ENSG00000144857.14	BOC	BOC cell adhesion associated, oncogene regulated	-	173.78	-1.074	-2.105	2.268e-10	2.523e-08	2.10474	down
	ENSG00000234036.4	-	processed_pseudogene: TXNP6	-	125.83	1.596	3.024	2.439e-10	2.671e-08	3.02358	up
	ENSG00000154277.12	UCHL1	ubiquitin C-terminal hydrolase L1	Parkinson's disease	34.75	3.387	10.459	2.592e-10	2.804e-08	10.4585	up
	ENSG00000039537.13	C6	complement component 6	Complement and coagulation cas...Prion diseasesSystemic lupus erythematosus	494.29	-1.027	-2.037	2.743e-10	2.939e-08	2.03741	down
	ENSG00000108846.15	ABCC3	ATP binding cassette subfamily C member 3	ABC transportersBile secretion	299.1	1.244	2.369	2.743e-10	2.939e-08	2.36927	up
	ENSG00000165269.12	AQP7	aquaporin 7	PPAR signaling pathway	128.11	-1.19	-2.282	3.039e-10	3.23e-08	2.28216	down
	ENSG00000227376.1	-	processed_pseudogene: FTH1P16	-	127.15	1.298	2.459	3.211e-10	3.384e-08	2.45926	up
	ENSG00000180861.9	-	lincRNA: LINC01559	-	388.33	1.407	2.652	3.337e-10	3.461e-08	2.65237	up
	ENSG00000070729.13	CNGB1	cyclic nucleotide gated channel beta 1	cGMP-PKG signaling pathwaycAMP signaling pathwayOlfactory transductionPhototransduction	22.17	2.491	5.623	3.498e-10	3.59e-08	5.62298	up
	ENSG00000261105.5	LMO7-AS1	LMO7 antisense RNA 1	-	52.79	-1.06	-2.085	3.654e-10	3.742e-08	2.08451	down
	ENSG00000100767.15	PAPLN	papilin, proteoglycan-like sulfated glycoprotein	-	82.62	-1.499	-2.826	4.511e-10	4.47e-08	2.82645	down
	ENSG00000277363.4	SRCIN1	SRC kinase signaling inhibitor 1	-	152.01	-1.058	-2.082	4.738e-10	4.648e-08	2.08232	down
	ENSG00000198838.11	RYR3	ryanodine receptor 3	Calcium signaling pathwayCircadian entrainmentOxytocin signaling pathwaySalivary secretionAlzheimer's disease	77.12	-1.576	-2.982	5.046e-10	4.881e-08	2.98219	down
	ENSG00000267530.2	-	lincRNA: AC006273.5	-	59.31	-1.044	-2.062	5.529e-10	5.265e-08	2.06198	down
	ENSG00000166670.9	MMP10	matrix metallopeptidase 10	-	15775.4	-1.157	-2.23	5.922e-10	5.543e-08	2.22956	down
	ENSG00000185924.6	RTN4RL1	reticulon 4 receptor-like 1	-	83.43	-1.216	-2.324	6.35e-10	5.875e-08	2.32374	down
	ENSG00000132259.12	CNGA4	cyclic nucleotide gated channel alpha 4	cAMP signaling pathwayOlfactory transduction	465.51	-1.12	-2.174	6.44e-10	5.936e-08	2.17419	down
	ENSG00000171631.14	P2RY6	pyrimidinergic receptor P2Y6	Neuroactive ligand-receptor in...	32.21	1.451	2.734	8.289e-10	7.372e-08	2.73386	up
	ENSG00000115919.14	KYNU	kynureninase	Tryptophan metabolism	497.5	1.008	2.011	9.28e-10	8.144e-08	2.01134	up
	ENSG00000185112.5	FAM43A	family with sequence similarity 43 member A	-	74.89	-1.01	-2.014	9.818e-10	8.565e-08	2.01406	down
	ENSG00000108932.11	SLC16A6	solute carrier family 16 member 6	-	12.92	-2.077	-4.22	1.067e-09	9.196e-08	4.2202	down
	ENSG00000073756.11	PTGS2	prostaglandin-endoperoxide synthase 2	Arachidonic acid metabolismNF-kappa B signaling pathwayVEGF signaling pathwayTNF signaling pathwayRetrograde endocannabinoid sig...Serotonergic synapseOvarian steroidogenesisOxytocin signaling pathwayLeishmaniasisPathways in cancerChemical carcinogenesisMicroRNAs in cancerSmall cell lung cancer	146.26	1.334	2.52	1.147e-09	9.759e-08	2.52029	up
	ENSG00000103316.10	CRYM	crystallin mu	-	995.25	-1.434	-2.703	1.161e-09	9.851e-08	2.70252	down
	ENSG00000136542.8	GALNT5	polypeptide N-acetylgalactosaminyltransferase 5	Mucin type O-Glycan biosynthes...	577.56	1.078	2.111	1.178e-09	9.975e-08	2.11068	up
	ENSG00000154229.11	PRKCA	protein kinase C alpha	MAPK signaling pathwayErbB signaling pathwayRas signaling pathwayRap1 signaling pathwayCalcium signaling pathwayHIF-1 signaling pathwayPhosphatidylinositol signaling...Sphingolipid signaling pathwaymTOR signaling pathwayPI3K-Akt signaling pathwayAdrenergic signaling in cardio...Vascular smooth muscle contrac...Wnt signaling pathwayVEGF signaling pathwayFocal adhesionTight junctionGap junctionNatu…	66.74	-1.094	-2.135	1.253e-09	1.052e-07	2.13517	down
	ENSG00000134827.7	TCN1	transcobalamin 1	-	427.06	1.075	2.107	1.445e-09	1.193e-07	2.10711	up
	ENSG00000176956.12	LY6H	lymphocyte antigen 6 complex, locus H	-	26.54	-1.266	-2.405	1.485e-09	1.218e-07	2.40531	down
	ENSG00000165548.10	TMEM63C	transmembrane protein 63C	-	249.12	-1.07	-2.099	1.568e-09	1.267e-07	2.09915	down
	ENSG00000146197.8	SCUBE3	signal peptide, CUB domain and EGF like domain containing 3	-	22.01	-1.611	-3.055	1.886e-09	1.483e-07	3.05484	down
	ENSG00000249816.6	LINC00964	long intergenic non-protein coding RNA 964	-	132.64	-1.351	-2.55	2.027e-09	1.574e-07	2.55004	down
	ENSG00000140961.12	OSGIN1	oxidative stress induced growth inhibitor 1	-	125.19	1.463	2.757	2.054e-09	1.591e-07	2.75685	up
	ENSG00000137440.4	FGFBP1	fibroblast growth factor binding protein 1	-	893.12	1.125	2.18	2.12e-09	1.631e-07	2.18043	up
	ENSG00000127824.13	TUBA4A	tubulin alpha 4a	PhagosomeGap junctionPathogenic Escherichia coli in...	706.03	1.013	2.018	2.179e-09	1.666e-07	2.01814	up
	ENSG00000251152.1	-	lincRNA: RP11-281P23.1	-	84.79	1.044	2.063	2.218e-09	1.685e-07	2.06252	up
	ENSG00000129194.7	SOX15	SRY-box 15	-	106.83	1.239	2.36	2.29e-09	1.732e-07	2.36027	up
	ENSG00000149256.14	TENM4	teneurin transmembrane protein 4	-	305.61	-1.248	-2.375	2.346e-09	1.769e-07	2.37541	down
	ENSG00000138356.13	AOX1	aldehyde oxidase 1	Valineleucine and isoleucine degrada...Tyrosine metabolismTryptophan metabolismVitamin B6 metabolismNicotinate and nicotinamide me...Retinol metabolismDrug metabolism - cytochrome P...	45.74	1.624	3.081	2.391e-09	1.794e-07	3.08147	up
	ENSG00000206531.10	CD200R1L	CD200 receptor 1 like	-	52.12	-2.407	-5.304	2.421e-09	1.814e-07	5.30352	down
	ENSG00000255587.7	RAB44	RAB44, member RAS oncogene family	-	33.14	-1.229	-2.343	2.513e-09	1.858e-07	2.34329	down
	ENSG00000213453.3	-	processed_pseudogene: FTH1P3	-	67.89	1.299	2.461	2.646e-09	1.926e-07	2.46078	up
	ENSG00000249378.5	LINC01060	long intergenic non-protein coding RNA 1060	-	38.57	1.5	2.829	2.712e-09	1.963e-07	2.82904	up
	ENSG00000184557.4	SOCS3	suppressor of cytokine signaling 3	Ubiquitin mediated proteolysisOsteoclast differentiationJak-STAT signaling pathwayTNF signaling pathwayInsulin signaling pathwayProlactin signaling pathwayAdipocytokine signaling pathwa...Type II diabetes mellitusNon-alcoholic fatty liver dise...Hepatitis CInfluenza AHerpes simplex infection	224.81	1.41	2.658	2.9e-09	2.078e-07	2.65796	up
	ENSG00000242960.1	-	processed_pseudogene: FTH1P23	-	125.15	1.224	2.336	3.035e-09	2.155e-07	2.33566	up
	ENSG00000177494.5	ZBED2	zinc finger BED-type containing 2	-	35.35	2.163	4.48	3.155e-09	2.227e-07	4.47988	up
	ENSG00000182782.7	HCAR2	hydroxycarboxylic acid receptor 2	cAMP signaling pathway	798.15	-1.194	-2.288	3.186e-09	2.24e-07	2.28838	down
	ENSG00000177103.13	DSCAML1	Down syndrome cell adhesion molecule like 1	-	128.6	-1.122	-2.176	3.309e-09	2.306e-07	2.17609	down
	ENSG00000215475.4	SIAH3	siah E3 ubiquitin protein ligase family member 3	-	81.03	-1.613	-3.059	3.347e-09	2.313e-07	3.05851	down
	ENSG00000187513.8	GJA4	gap junction protein alpha 4	-	131.35	-1.35	-2.55	3.798e-09	2.606e-07	2.54957	down
	ENSG00000077942.17	FBLN1	fibulin 1	-	216.6	-1.027	-2.038	4.048e-09	2.754e-07	2.038	down
	ENSG00000108947.4	EFNB3	ephrin-B3	Axon guidance	337.57	-1.022	-2.03	4.643e-09	3.094e-07	2.03038	down
	ENSG00000185133.13	INPP5J	inositol polyphosphate-5-phosphatase J	Inositol phosphate metabolismPhosphatidylinositol signaling...	73.62	-1.304	-2.468	4.669e-09	3.108e-07	2.46829	down
	ENSG00000165966.14	PDZRN4	PDZ domain containing ring finger 4	-	14.36	-2.751	-6.732	4.742e-09	3.147e-07	6.73176	down
	ENSG00000130518.16	KIAA1683	KIAA1683	-	80.71	-1.034	-2.048	5.057e-09	3.347e-07	2.04778	down
	ENSG00000105650.21	PDE4C	phosphodiesterase 4C	Purine metabolismcAMP signaling pathwayMorphine addiction	54.81	1.116	2.167	5.313e-09	3.479e-07	2.16693	up
	ENSG00000188488.13	SERPINA5	serpin peptidase inhibitor, clade A (alpha-1 antiproteinase, antitrypsin), member 5	Complement and coagulation cas...	48.43	-2.649	-6.273	5.438e-09	3.552e-07	6.27296	down
	ENSG00000100167.19	2003-09-01	septin 3	Bacterial invasion of epitheli...	18.88	-1.593	-3.016	5.695e-09	3.69e-07	3.01597	down
	ENSG00000198759.11	EGFL6	EGF like domain multiple 6	-	176.06	-1.342	-2.535	6.226e-09	3.981e-07	2.53461	down
	ENSG00000267519.3	LOC284454	uncharacterized LOC284454	-	51.25	1.179	2.263	6.741e-09	4.266e-07	2.26343	up
	ENSG00000169314.14	C22orf15	chromosome 22 open reading frame 15	-	617.54	-1.011	-2.016	6.97e-09	4.394e-07	2.01566	down
	ENSG00000163221.8	S100A12	S100 calcium binding protein A12	-	18.24	2.008	4.021	6.987e-09	4.399e-07	4.02118	up
	ENSG00000168309.16	FAM107A	family with sequence similarity 107 member A	-	1089.28	-1.1	-2.144	7.044e-09	4.416e-07	2.14369	down
	ENSG00000255160.5	-	lincRNA: RP11-428C19.5	-	154.21	-1.035	-2.049	7.55e-09	4.675e-07	2.04942	down
	ENSG00000130653.15	PNPLA7	patatin like phospholipase domain containing 7	Glycerophospholipid metabolism	42.79	-1.118	-2.17	8.308e-09	5.067e-07	2.16989	down
	ENSG00000115252.18	PDE1A	phosphodiesterase 1A	Purine metabolismCalcium signaling pathwayTaste transductionMorphine addiction	55.42	-1.158	-2.232	8.748e-09	5.316e-07	2.23157	down
	ENSG00000255122.1	-	processed_pseudogene: RP11-303G3.6	-	71.49	-1.086	-2.123	8.79e-09	5.335e-07	2.12298	down
	ENSG00000166265.11	CYYR1	cysteine/tyrosine-rich 1	-	70.07	-1.076	-2.108	9.403e-09	5.644e-07	2.1083	down
	ENSG00000280832.1	-	antisense: ST3GAL4-AS1	-	12.33	1.503	2.834	9.6e-09	5.734e-07	2.83435	up
	ENSG00000187122.16	SLIT1	slit guidance ligand 1	Axon guidance	212.31	-1.006	-2.009	1.046e-08	6.195e-07	2.00861	down
	ENSG00000100154.14	TTC28	tetratricopeptide repeat domain 28	-	100.08	-1.061	-2.087	1.058e-08	6.245e-07	2.08692	down
	ENSG00000237187.8	NR2F1-AS1	NR2F1 antisense RNA 1	-	36.46	-1.136	-2.198	1.102e-08	6.439e-07	2.19782	down
	ENSG00000188175.9	HEPACAM2	HEPACAM family member 2	-	37.12	-1.179	-2.265	1.142e-08	6.665e-07	2.26463	down
	ENSG00000269190.5	FBXO17	F-box protein 17	-	24.88	-1.016	-2.022	1.159e-08	6.757e-07	2.02196	down
	ENSG00000121753.12	ADGRB2	adhesion G protein-coupled receptor B2	-	47.93	-1.091	-2.131	1.201e-08	6.941e-07	2.13086	down
	ENSG00000184500.14	PROS1	protein S (alpha)	Complement and coagulation cas...	1354.32	-1.135	-2.196	1.223e-08	7.045e-07	2.19617	down
	ENSG00000243543.8	WFDC6	WAP four-disulfide core domain 6	-	167.82	-1.211	-2.315	1.248e-08	7.157e-07	2.31523	down
	ENSG00000142959.4	BEST4	bestrophin 4	-	100	-1.017	-2.024	1.343e-08	7.653e-07	2.02407	down
	ENSG00000059377.15	TBXAS1	thromboxane A synthase 1	Arachidonic acid metabolismPlatelet activation	27.06	1.159	2.233	1.396e-08	7.911e-07	2.23287	up
	ENSG00000130513.6	GDF15	growth differentiation factor 15	-	608.81	1.705	3.26	1.463e-08	8.194e-07	3.25983	up
	ENSG00000270332.1	SMC2-AS1	SMC2 antisense RNA 1 (head to head)	-	134.11	-1.055	-2.078	1.477e-08	8.256e-07	2.07764	down
	ENSG00000168959.14	GRM5	glutamate receptor, metabotropic 5	Calcium signaling pathwayNeuroactive ligand-receptor in...Gap junctionLong-term potentiationRetrograde endocannabinoid sig...Glutamatergic synapseHuntington's disease	74.18	-1.016	-2.022	1.749e-08	9.57e-07	2.02245	down
	ENSG00000241544.1	-	lincRNA: RP11-6F2.5	-	12.26	2.239	4.722	1.779e-08	9.701e-07	4.72184	up
	ENSG00000115008.5	IL1A	interleukin 1 alpha	MAPK signaling pathwayCytokine-cytokine receptor int...ApoptosisOsteoclast differentiationHematopoietic cell lineageNon-alcoholic fatty liver dise...Type I diabetes mellitusPrion diseasesSalmonella infectionPertussisLeishmaniasisTuberculosisMeaslesInfluenza AInflammatory bowel disease (IB...Rheumatoid arthritisGraft-versus-host disease	54.49	1.938	3.832	2.039e-08	1.082e-06	3.83219	up
	ENSG00000129951.18	PLPPR3	phospholipid phosphatase related 3	-	299.06	-1.022	-2.031	2.149e-08	1.13e-06	2.03082	down
	ENSG00000127083.7	OMD	osteomodulin	-	10.65	-2.447	-5.451	2.151e-08	1.13e-06	5.45105	down
	ENSG00000176381.5	PRR18	proline rich 18	-	91.42	-1.03	-2.042	2.249e-08	1.169e-06	2.04241	down
	ENSG00000224479.5	-	transcribed_unprocessed_pseudogene: AC136289.1	-	148.69	-1.017	-2.023	2.696e-08	1.373e-06	2.02316	down
	ENSG00000156475.18	PPP2R2B	protein phosphatase 2 regulatory subunit B, beta	mRNA surveillance pathwaySphingolipid signaling pathwayPI3K-Akt signaling pathwayAMPK signaling pathwayAdrenergic signaling in cardio...Hippo signaling pathwayTight junctionDopaminergic synapseChagas disease (American trypa...Hepatitis C	16.94	-1.584	-2.997	2.827e-08	1.427e-06	2.99741	down
	ENSG00000100292.16	HMOX1	heme oxygenase 1	Porphyrin and chlorophyll meta...HIF-1 signaling pathwayMineral absorptionMicroRNAs in cancer	156.97	1.353	2.554	2.831e-08	1.427e-06	2.55416	up
	ENSG00000142871.15	CYR61	cysteine rich angiogenic inducer 61	-	437.19	-1.26	-2.395	3.074e-08	1.522e-06	2.39467	down
	ENSG00000186766.7	FOXI2	forkhead box I2	-	8.67	-1.775	-3.422	3.123e-08	1.541e-06	3.42171	down
	ENSG00000118523.5	CTGF	connective tissue growth factor	Hippo signaling pathway	3837.33	-1.246	-2.372	3.125e-08	1.541e-06	2.37245	down
	ENSG00000181195.10	PENK	proenkephalin	-	10.76	-2.941	-7.679	3.135e-08	1.544e-06	7.67881	down
	ENSG00000164949.7	GEM	GTP binding protein overexpressed in skeletal muscle	-	35.53	-1.185	-2.274	3.401e-08	1.651e-06	2.27379	down
	ENSG00000082074.15	FYB	FYN binding protein	Rap1 signaling pathway	12.31	1.762	3.391	3.45e-08	1.672e-06	3.39148	up
	ENSG00000168003.16	SLC3A2	solute carrier family 3 member 2	Protein digestion and absorpti...	1211.03	1.427	2.688	3.475e-08	1.681e-06	2.68817	up
	ENSG00000237515.7	SHISA9	shisa family member 9	-	70.03	-1.524	-2.875	3.697e-08	1.764e-06	2.87528	down
	ENSG00000160200.17	CBS	cystathionine-beta-synthase	Glycineserine and threonine metabolis...Cysteine and methionine metabo...	24.38	-1.366	-2.577	3.84e-08	1.823e-06	2.57697	down
	ENSG00000109265.12	KIAA1211	KIAA1211	-	89.4	-1.067	-2.095	4.349e-08	2.031e-06	2.09457	down
	ENSG00000250280.2	-	sense_intronic: RP11-305O6.3	-	29.85	-2.161	-4.473	4.354e-08	2.032e-06	4.47342	down
	ENSG00000143942.4	CHAC2	ChaC, cation transport regulator homolog 2 (E. coli)	-	50.86	1.055	2.078	4.486e-08	2.087e-06	2.07826	up
	ENSG00000147647.12	DPYS	dihydropyrimidinase	Pyrimidine metabolismbeta-Alanine metabolismPantothenate and CoA biosynthe...Drug metabolism - other enzyme...	31.86	-2.637	-6.219	4.551e-08	2.114e-06	6.21942	down
	ENSG00000246859.2	STARD4-AS1	STARD4 antisense RNA 1	-	5.89	-2.029	-4.081	4.664e-08	2.158e-06	4.08078	down
	ENSG00000173530.5	TNFRSF10D	tumor necrosis factor receptor superfamily member 10d	Cytokine-cytokine receptor int...ApoptosisNatural killer cell mediated c...MeaslesInfluenza A	377.32	1.087	2.124	4.718e-08	2.18e-06	2.12441	up
	ENSG00000187867.8	PALM3	paralemmin 3	-	12	-2.012	-4.033	5.52e-08	2.488e-06	4.03312	down
	ENSG00000164849.8	GPR146	G protein-coupled receptor 146	-	47.01	-1.609	-3.05	5.541e-08	2.493e-06	3.04992	down
	ENSG00000054967.12	RELT	RELT tumor necrosis factor receptor	Cytokine-cytokine receptor int...	39.29	1.035	2.049	5.604e-08	2.519e-06	2.04915	up
	ENSG00000122711.8	SPINK4	serine peptidase inhibitor, Kazal type 4	-	0.93	2.36	5.133	5.802e-08	2.591e-06	5.13293	up
	ENSG00000079385.21	CEACAM1	carcinoembryonic antigen related cell adhesion molecule 1	-	90.79	1.744	3.35	5.899e-08	2.627e-06	3.35001	up
	ENSG00000231419.6	LINC00689	long intergenic non-protein coding RNA 689	-	4.96	-2.691	-6.458	5.928e-08	2.637e-06	6.4584	down
	ENSG00000166869.2	CHP2	calcineurin like EF-hand protein 2	-	83.81	-1.053	-2.075	5.961e-08	2.65e-06	2.07502	down
	ENSG00000184106.8	-	transcribed_unprocessed_pseudogene: TREML3P	-	0.88	2.278	4.849	6.156e-08	2.719e-06	4.84863	up
	ENSG00000148677.6	ANKRD1	ankyrin repeat domain 1	-	10.99	-2.262	-4.797	6.213e-08	2.739e-06	4.79703	down
	ENSG00000117834.12	SLC5A9	solute carrier family 5 member 9	-	15.74	-1.809	-3.505	6.391e-08	2.808e-06	3.50516	down
	ENSG00000138622.3	HCN4	hyperpolarization activated cyclic nucleotide gated potassium channel 4	cAMP signaling pathway	19.31	-1.488	-2.805	6.417e-08	2.817e-06	2.80518	down
	ENSG00000139292.12	LGR5	leucine-rich repeat containing G protein-coupled receptor 5	-	63.75	-2.547	-5.844	6.623e-08	2.894e-06	5.84353	down
	ENSG00000102053.12	ZC3H12B	zinc finger CCCH-type containing 12B	-	25.99	-1.146	-2.213	7e-08	3.032e-06	2.21329	down
	ENSG00000232823.2	-	processed_pseudogene: TXNP1	-	25.68	1.973	3.926	7.32e-08	3.151e-06	3.92567	up
	ENSG00000273132.1	-	antisense: RP11-350J20.12	-	19.46	1.219	2.329	7.901e-08	3.368e-06	2.32864	up
	ENSG00000280409.1	LINC01101	long intergenic non-protein coding RNA 1101	-	45.39	-1.536	-2.9	9.073e-08	3.779e-06	2.89988	down
	ENSG00000144824.19	PHLDB2	pleckstrin homology like domain family B member 2	-	166.68	1.049	2.069	9.132e-08	3.797e-06	2.06901	up
	ENSG00000119946.10	CNNM1	cyclin and CBS domain divalent metal cation transport mediator 1	-	147.86	-1.113	-2.163	9.185e-08	3.813e-06	2.16305	down
	ENSG00000103257.8	SLC7A5	solute carrier family 7 member 5	Central carbon metabolism in c...	156.86	2.057	4.161	9.339e-08	3.863e-06	4.16113	up
	ENSG00000165181.16	C9orf84	chromosome 9 open reading frame 84	-	108.81	1.142	2.207	9.592e-08	3.948e-06	2.20658	up
	ENSG00000101210.10	EEF1A2	eukaryotic translation elongation factor 1 alpha 2	RNA transportLegionellosis	5.12	2.952	7.74	9.623e-08	3.957e-06	7.73972	up
	ENSG00000118971.7	CCND2	cyclin D2	FoxO signaling pathwayCell cyclep53 signaling pathwayPI3K-Akt signaling pathwayWnt signaling pathwayHippo signaling pathwayFocal adhesionJak-STAT signaling pathwayProlactin signaling pathwayMeaslesHTLV-I infectionTranscriptional misregulation ...Viral carcinogenesisMicroRNAs in cancer	576.67	-1.063	-2.089	9.866e-08	4.047e-06	2.08945	down
	ENSG00000269516.6	-	transcribed_unprocessed_pseudogene: CYP4F23P	-	35.36	-1.039	-2.055	1.065e-07	4.328e-06	2.05514	down
	ENSG00000235848.4	-	antisense: RMDN2-AS1	-	2.08	2.954	7.747	1.129e-07	4.548e-06	7.74678	up
	ENSG00000224235.1	-	lincRNA: RP5-1027O11.1	-	4.97	-2.863	-7.275	1.209e-07	4.822e-06	7.2752	down
	ENSG00000263470.1	LOC100507002	uncharacterized LOC100507002	-	18.38	-1.1	-2.144	1.233e-07	4.904e-06	2.14356	down
	ENSG00000211452.10	DIO1	deiodinase, iodothyronine, type I	Thyroid hormone signaling path...	59.62	-1.236	-2.356	1.237e-07	4.917e-06	2.35572	down
	ENSG00000091972.18	CD200	CD200 molecule	-	11.81	-1.476	-2.782	1.257e-07	4.959e-06	2.78233	down
	ENSG00000188993.3	LRRC66	leucine rich repeat containing 66	-	7.04	2.125	4.363	1.306e-07	5.135e-06	4.36339	up
	ENSG00000267056.2	-	processed_pseudogene: AC005336.4	-	16.96	1.436	2.706	1.35e-07	5.287e-06	2.70629	up
	ENSG00000133019.11	CHRM3	cholinergic receptor muscarinic 3	Calcium signaling pathwayNeuroactive ligand-receptor in...Cholinergic synapseRegulation of actin cytoskelet...Insulin secretionSalivary secretionGastric acid secretionPancreatic secretion	41.62	-1.149	-2.218	1.352e-07	5.287e-06	2.21808	down
	ENSG00000049540.16	ELN	elastin	Protein digestion and absorpti...	98.96	-1.489	-2.808	1.389e-07	5.414e-06	2.80776	down
	ENSG00000174469.17	CNTNAP2	contactin associated protein-like 2	Cell adhesion molecules (CAMs)	473.31	-1.124	-2.179	1.417e-07	5.513e-06	2.17928	down
	ENSG00000182585.9	EPGN	epithelial mitogen	-	6.79	2.683	6.424	1.539e-07	5.955e-06	6.42384	up
	ENSG00000251624.1	-	unprocessed_pseudogene: UNC93B7	-	9.97	-1.441	-2.714	1.582e-07	6.06e-06	2.71438	down
	ENSG00000169515.5	CCDC8	coiled-coil domain containing 8	-	16.19	-1.203	-2.302	1.863e-07	6.989e-06	2.30169	down
	ENSG00000265158.1	-	transcribed_processed_pseudogene: LRRC37A7P	-	26.04	-1.203	-2.302	1.927e-07	7.172e-06	2.30206	down
	ENSG00000215853.3	RPTN	repetin	-	64.96	3.038	8.214	1.956e-07	7.268e-06	8.21353	up
	ENSG00000164488.11	DACT2	dishevelled-binding antagonist of beta-catenin 2	-	20.31	-1.692	-3.232	1.981e-07	7.331e-06	3.23189	down
	ENSG00000173846.12	PLK3	polo like kinase 3	FoxO signaling pathwayTuberculosis	79.65	1.223	2.334	2.025e-07	7.449e-06	2.33399	up
	ENSG00000168874.12	ATOH8	atonal bHLH transcription factor 8	-	22.51	-1.508	-2.844	2.11e-07	7.687e-06	2.84436	down
	ENSG00000140274.13	DUOXA2	dual oxidase maturation factor 2	Thyroid hormone synthesis	6.19	3.305	9.882	2.183e-07	7.888e-06	9.8818	up
	ENSG00000129682.13	FGF13	fibroblast growth factor 13	MAPK signaling pathwayRas signaling pathwayRap1 signaling pathwayPI3K-Akt signaling pathwayRegulation of actin cytoskelet...Pathways in cancerMelanoma	31.74	-1.118	-2.17	2.366e-07	8.45e-06	2.16974	down
	ENSG00000173610.11	UGT2A1	UDP glucuronosyltransferase family 2 member A1 complex locus	Pentose and glucuronate interc...Ascorbate and aldarate metabol...Steroid hormone biosynthesisStarch and sucrose metabolismRetinol metabolismPorphyrin and chlorophyll meta...Metabolism of xenobiotics by c...Drug metabolism - cytochrome P...Drug metabolism - other enzyme...Chemical carcinogenesis	826.65	-1.243	-2.367	2.387e-07	8.505e-06	2.36704	down
	ENSG00000253417.5	LOC285629	uncharacterized LOC285629	-	25.51	1.003	2.004	2.393e-07	8.514e-06	2.0036	up
	ENSG00000233098.8	LOC339260	uncharacterized LOC339260	-	44.81	1.259	2.394	2.432e-07	8.616e-06	2.39355	up
	ENSG00000272703.1	-	antisense: RP11-78A19.4	-	21.47	1.677	3.198	2.544e-07	8.953e-06	3.19791	up
	ENSG00000228236.2	-	processed_pseudogene: TXNP5	-	24.71	1.631	3.097	2.565e-07	9.014e-06	3.09706	up
	ENSG00000269985.1	LOC101927972	uncharacterized LOC101927972	-	17.39	1.591	3.012	2.583e-07	9.046e-06	3.01155	up
	ENSG00000249364.5	LOC101928858	uncharacterized LOC101928858	-	23	-1.682	-3.208	2.644e-07	9.227e-06	3.20842	down
	ENSG00000175793.11	SFN	stratifin	Cell cyclep53 signaling pathwayAldosterone-regulated sodium r...	697.18	1.429	2.692	2.7e-07	9.397e-06	2.69179	up
	ENSG00000186479.4	RGS7BP	regulator of G-protein signaling 7 binding protein	-	22.18	-1.6	-3.031	2.915e-07	1.005e-05	3.03077	down
	ENSG00000113924.11	HGD	homogentisate 1,2-dioxygenase	Tyrosine metabolism	87.92	1.01	2.014	2.961e-07	1.019e-05	2.0137	up
	ENSG00000168542.12	COL3A1	collagen type III alpha 1	PI3K-Akt signaling pathwayFocal adhesionECM-receptor interactionPlatelet activationProtein digestion and absorpti...Amoebiasis	8.21	-2.808	-7.002	3.361e-07	1.133e-05	7.00211	down
	ENSG00000182871.14	COL18A1	collagen type XVIII alpha 1	Protein digestion and absorpti...	66.01	-1.154	-2.225	3.602e-07	1.203e-05	2.2254	down
	ENSG00000264175.1	MIR3189	microRNA 3189	-	13.71	1.982	3.951	3.624e-07	1.208e-05	3.95073	up
	ENSG00000255864.5	-	lincRNA: RP11-444D3.1	-	71.35	-1.016	-2.022	3.643e-07	1.213e-05	2.02196	down
	ENSG00000154252.11	GAL3ST2	galactose-3-O-sulfotransferase 2	-	63.97	-1.115	-2.166	3.702e-07	1.224e-05	2.1658	down
	ENSG00000165194.14	PCDH19	protocadherin 19	-	138.08	-1.082	-2.117	3.995e-07	1.308e-05	2.11729	down
	ENSG00000254343.2	-	lincRNA: RP11-760H22.2	-	29.89	-1.113	-2.164	4.1e-07	1.337e-05	2.16367	down
	ENSG00000251177.2	-	unprocessed_pseudogene: RP11-401E5.2	-	19.38	-1.611	-3.055	4.487e-07	1.446e-05	3.05515	down
	ENSG00000231322.5	RPL13AP17	ribosomal protein L13a pseudogene 17	-	14.38	-1.715	-3.283	4.606e-07	1.48e-05	3.28345	down
	ENSG00000080031.9	PTPRH	protein tyrosine phosphatase, receptor type H	-	23.17	2.746	6.707	4.665e-07	1.497e-05	6.70727	up
	ENSG00000250940.1	-	processed_pseudogene: RP11-489M13.3	-	19.46	-1.244	-2.369	4.788e-07	1.531e-05	2.36856	down
	ENSG00000147251.15	DOCK11	dedicator of cytokinesis 11	-	34.01	1.029	2.04	5.072e-07	1.609e-05	2.04016	up
	ENSG00000227400.2	-	sense_overlapping: AC012501.2	-	7.44	1.98	3.945	5.299e-07	1.669e-05	3.94469	up
	ENSG00000260581.1	-	-	-	24.49	1.151	2.221	5.369e-07	1.689e-05	2.22119	up
	ENSG00000213606.3	-	processed_pseudogene: AKR1B10P1	-	23.64	1.331	2.515	5.415e-07	1.701e-05	2.5151	up
	ENSG00000173406.15	DAB1	Dab, reelin signal transducer, homolog 1 (Drosophila)	-	6.83	-2.134	-4.389	5.573e-07	1.741e-05	4.38857	down
	ENSG00000272087.1	-	lincRNA: RP11-379F4.7	-	7.74	2.615	6.125	5.648e-07	1.76e-05	6.12529	up
	ENSG00000080166.15	DCT	dopachrome tautomerase	Tyrosine metabolismMelanogenesis	11.17	-1.823	-3.538	6.102e-07	1.885e-05	3.5378	down
	ENSG00000154678.16	PDE1C	phosphodiesterase 1C	Purine metabolismCalcium signaling pathwayOlfactory transductionMorphine addiction	31.44	-1.092	-2.132	6.153e-07	1.896e-05	2.13186	down
	ENSG00000249684.5	-	antisense: RP11-423H2.3	-	41.97	-1.098	-2.14	6.508e-07	1.987e-05	2.14021	down
	ENSG00000167614.13	TTYH1	tweety family member 1	-	17.51	-1.199	-2.296	6.554e-07	1.994e-05	2.29573	down
	ENSG00000170509.11	HSD17B13	hydroxysteroid (17-beta) dehydrogenase 13	-	34.31	-1.481	-2.791	6.673e-07	2.022e-05	2.79136	down
	ENSG00000125257.13	ABCC4	ATP binding cassette subfamily C member 4	ABC transporterscAMP signaling pathwayBile secretion	850.35	-1.067	-2.095	6.754e-07	2.04e-05	2.09461	down
	ENSG00000171243.7	SOSTDC1	sclerostin domain containing 1	-	17.54	-1.783	-3.44	6.845e-07	2.062e-05	3.44028	down
	ENSG00000095970.16	TREM2	triggering receptor expressed on myeloid cells 2	Osteoclast differentiation	7.01	2.515	5.715	7.46e-07	2.222e-05	5.71533	up
	ENSG00000118322.12	ATP10B	ATPase phospholipid transporting 10B (putative)	-	297.76	1.131	2.19	7.464e-07	2.222e-05	2.18991	up
	ENSG00000204889.10	KRT40	keratin 40	-	7.9	2.102	4.294	7.487e-07	2.228e-05	4.29396	up
	ENSG00000099864.17	PALM	paralemmin	-	54.08	-1.186	-2.276	7.62e-07	2.262e-05	2.27588	down
	ENSG00000230204.1	-	processed_pseudogene: FTH1P5	-	35.04	1.399	2.637	7.995e-07	2.352e-05	2.63732	up
	ENSG00000229989.3	-	lincRNA: MIR181A1HG	-	44.74	1.151	2.221	8.294e-07	2.425e-05	2.22067	up
	ENSG00000215196.4	-	antisense: AC091878.1	-	4.44	-1.957	-3.883	8.945e-07	2.578e-05	3.88273	down
	ENSG00000164692.17	COL1A2	collagen type I alpha 2	PI3K-Akt signaling pathwayFocal adhesionECM-receptor interactionPlatelet activationProtein digestion and absorpti...Amoebiasis	8.92	-2.68	-6.408	9.079e-07	2.608e-05	6.40844	down
	ENSG00000154118.12	JPH3	junctophilin 3	-	20.49	-1.159	-2.233	9.555e-07	2.725e-05	2.23287	down
	ENSG00000128578.9	STRIP2	striatin interacting protein 2	-	17.18	1.791	3.459	9.589e-07	2.733e-05	3.4595	up
	ENSG00000104368.17	PLAT	plasminogen activator, tissue type	Complement and coagulation cas...Transcriptional misregulation ...	28.46	1.744	3.348	9.965e-07	2.83e-05	3.3485	up
	ENSG00000196639.6	HRH1	histamine receptor H1	Calcium signaling pathwayNeuroactive ligand-receptor in...Inflammatory mediator regulati...	45.74	1.536	2.901	1.019e-06	2.883e-05	2.90063	up
	ENSG00000110169.10	HPX	hemopexin	-	19.97	-1.011	-2.015	1.025e-06	2.894e-05	2.01487	down
	ENSG00000162373.12	BEND5	BEN domain containing 5	-	28.86	-1.22	-2.329	1.036e-06	2.92e-05	2.32943	down
	ENSG00000100234.11	TIMP3	TIMP metallopeptidase inhibitor 3	Proteoglycans in cancerMicroRNAs in cancer	176.4	1.047	2.066	1.043e-06	2.934e-05	2.06615	up
	ENSG00000261295.1	-	antisense: RP11-524D16__A.3	-	16.89	1.181	2.267	1.055e-06	2.965e-05	2.26703	up
	ENSG00000168743.12	NPNT	nephronectin	-	128.28	-1.232	-2.349	1.095e-06	3.054e-05	2.34938	down
	ENSG00000134830.5	C5AR2	complement component 5a receptor 2	-	12.11	1.832	3.561	1.12e-06	3.112e-05	3.56087	up
	ENSG00000280753.1	-	miRNA: AC044907.1	-	34.24	-1.158	-2.231	1.296e-06	3.55e-05	2.23098	down
	ENSG00000180535.3	BHLHA15	basic helix-loop-helix family member a15	Maturity onset diabetes of the...	2.83	2.217	4.648	1.313e-06	3.579e-05	4.64795	up
	ENSG00000004777.18	ARHGAP33	Rho GTPase activating protein 33	-	34.33	-1.209	-2.312	1.332e-06	3.618e-05	2.31249	down
	ENSG00000173535.13	TNFRSF10C	tumor necrosis factor receptor superfamily member 10c	Cytokine-cytokine receptor int...ApoptosisNatural killer cell mediated c...MeaslesInfluenza A	51.28	1.191	2.283	1.334e-06	3.618e-05	2.28336	up
	ENSG00000246022.2	ALDH1L1-AS2	ALDH1L1 antisense RNA 2	-	12.56	-1.183	-2.271	1.374e-06	3.707e-05	2.27102	down
	ENSG00000260400.1	-	sense_overlapping: RP11-119F7.5	-	11.58	-1.411	-2.659	1.395e-06	3.75e-05	2.65941	down
	ENSG00000197558.11	SSPO	SCO-spondin	-	8.88	-1.471	-2.772	1.404e-06	3.765e-05	2.77161	down
	ENSG00000232973.11	CYP1B1-AS1	CYP1B1 antisense RNA 1	-	16.69	1.287	2.44	1.404e-06	3.765e-05	2.44045	up
	ENSG00000169469.8	SPRR1B	small proline rich protein 1B	-	172.06	1.65	3.138	1.421e-06	3.807e-05	3.13792	up
	ENSG00000254153.1	-	lincRNA: CTA-398F10.2	-	19.86	-1.215	-2.321	1.425e-06	3.811e-05	2.32088	down
	ENSG00000140279.12	DUOX2	dual oxidase 2	Thyroid hormone synthesis	186.04	1.027	2.038	1.429e-06	3.818e-05	2.03771	up
	ENSG00000113070.7	HBEGF	heparin binding EGF like growth factor	ErbB signaling pathwayGnRH signaling pathwayEstrogen signaling pathwayEpithelial cell signaling in H...Proteoglycans in cancer	70.85	1.762	3.392	1.441e-06	3.849e-05	3.39184	up
	ENSG00000115353.10	TACR1	tachykinin receptor 1	Calcium signaling pathwayNeuroactive ligand-receptor in...Measles	158.07	-1.36	-2.567	1.471e-06	3.916e-05	2.56674	down
	ENSG00000154162.13	CDH12	cadherin 12	-	14.29	-1.435	-2.705	1.476e-06	3.928e-05	2.70473	down
	ENSG00000186510.11	CLCNKA	chloride voltage-gated channel Ka	-	11.24	-1.387	-2.615	1.499e-06	3.973e-05	2.61499	down
	ENSG00000185052.11	SLC24A3	solute carrier family 24 member 3	-	11.96	-1.83	-3.556	1.51e-06	3.997e-05	3.55646	down
	ENSG00000266989.1	-	processed_pseudogene: FTLP5	-	16.19	2.662	6.328	1.549e-06	4.076e-05	6.32797	up
	ENSG00000108852.14	MPP2	membrane protein, palmitoylated 2	-	21.58	-1.337	-2.527	1.58e-06	4.147e-05	2.52685	down
	ENSG00000149090.11	PAMR1	peptidase domain containing associated with muscle regeneration 1	-	65.19	-1.124	-2.179	1.591e-06	4.17e-05	2.17887	down
	ENSG00000094804.9	CDC6	cell division cycle 6	Cell cycle	21.81	1.274	2.419	1.66e-06	4.331e-05	2.41882	up
	ENSG00000176563.9	CNTD1	cyclin N-terminal domain containing 1	-	75.79	-1.187	-2.276	1.698e-06	4.419e-05	2.2761	down
	ENSG00000112902.11	SEMA5A	semaphorin 5A	Axon guidance	162.88	-1.004	-2.005	1.727e-06	4.48e-05	2.00522	down
	ENSG00000236609.3	ZNF853	zinc finger protein 853	-	47.9	-1.05	-2.071	1.755e-06	4.538e-05	2.07117	down
	ENSG00000213362.3	-	processed_pseudogene: FTH1P12	-	89.03	1.305	2.47	1.773e-06	4.578e-05	2.4704	up
	ENSG00000279302.1	-	TEC: RP11-16P20.4	-	14.51	-1.352	-2.553	1.8e-06	4.633e-05	2.55271	down
	ENSG00000119630.13	PGF	placental growth factor	Ras signaling pathwayRap1 signaling pathwayPI3K-Akt signaling pathwayFocal adhesionPathways in cancer	24.15	1.546	2.92	1.821e-06	4.676e-05	2.91963	up
	ENSG00000102466.15	FGF14	fibroblast growth factor 14	MAPK signaling pathwayRas signaling pathwayRap1 signaling pathwayPI3K-Akt signaling pathwayRegulation of actin cytoskelet...Pathways in cancerMelanoma	91.11	-1.17	-2.25	1.92e-06	4.89e-05	2.24961	down
	ENSG00000174326.11	SLC16A11	solute carrier family 16 member 11	-	98.44	-1.056	-2.079	1.971e-06	4.996e-05	2.07867	down
	ENSG00000167972.13	ABCA3	ATP binding cassette subfamily A member 3	ABC transporters	44.93	-1.095	-2.136	1.99e-06	5.04e-05	2.1362	down
	ENSG00000069188.16	SDK2	sidekick cell adhesion molecule 2	-	22.38	-1.255	-2.387	2.017e-06	5.097e-05	2.38746	down
	ENSG00000267535.1	-	lincRNA: LINC00868	-	3.31	-1.959	-3.889	2.037e-06	5.139e-05	3.88874	down
	ENSG00000116983.12	HPCAL4	hippocalcin like 4	-	7.85	-1.424	-2.683	2.05e-06	5.159e-05	2.68293	down
	ENSG00000267165.1	-	antisense: RP11-78A19.3	-	14.15	1.842	3.586	2.073e-06	5.205e-05	3.58573	up
	ENSG00000184347.14	SLIT3	slit guidance ligand 3	Axon guidance	3.89	-2.35	-5.099	2.169e-06	5.406e-05	5.09876	down
	ENSG00000156299.12	TIAM1	T-cell lymphoma invasion and metastasis 1	Ras signaling pathwayRap1 signaling pathwaycAMP signaling pathwayChemokine signaling pathwayRegulation of actin cytoskelet...Proteoglycans in cancer	121.64	1.157	2.23	2.213e-06	5.501e-05	2.2299	up
	ENSG00000224049.1	-	lincRNA: RP11-30O15.1	-	7.71	-1.731	-3.32	2.27e-06	5.627e-05	3.32022	down
	ENSG00000069122.18	ADGRF5	adhesion G protein-coupled receptor F5	-	30.03	-1.26	-2.395	2.285e-06	5.66e-05	2.39464	down
	ENSG00000148357.16	HMCN2	hemicentin 2	-	38.33	-1.064	-2.09	2.527e-06	6.192e-05	2.09027	down
	ENSG00000266745.1	MIR3135A	microRNA 3135a	-	0.33	-1.974	-3.929	2.576e-06	6.296e-05	3.9286	down
	ENSG00000251434.1	-	lincRNA: RP11-315A17.1	-	31.54	-1.277	-2.423	2.62e-06	6.389e-05	2.42328	down
	ENSG00000010282.14	HHATL	hedgehog acyltransferase-like	-	16.89	-1.078	-2.11	2.734e-06	6.632e-05	2.11048	down
	ENSG00000196090.12	PTPRT	protein tyrosine phosphatase, receptor type T	-	186.04	-1.005	-2.008	2.781e-06	6.727e-05	2.00754	down
	ENSG00000280276.1	-	TEC: RP11-314C9.1	-	2.71	2.668	6.357	2.86e-06	6.882e-05	6.35713	up
	ENSG00000258414.1	-	lincRNA: RP11-356O9.1	-	23.03	-1.378	-2.599	3.01e-06	7.158e-05	2.5986	down
	ENSG00000116745.6	RPE65	retinal pigment epithelium-specific protein 65kDa	Retinol metabolism	34.42	-1.09	-2.129	3.022e-06	7.176e-05	2.12879	down
	ENSG00000166482.11	MFAP4	microfibrillar associated protein 4	-	20.53	-1.876	-3.671	3.471e-06	8.068e-05	3.67065	down
	ENSG00000144834.12	TAGLN3	transgelin 3	-	52.06	-1.236	-2.355	3.626e-06	8.364e-05	2.35513	down
	ENSG00000133958.13	UNC79	unc-79 homolog (C. elegans)	-	31.38	-1.14	-2.204	3.692e-06	8.485e-05	2.20428	down
	ENSG00000136689.18	IL1RN	interleukin 1 receptor antagonist	-	503.15	1.279	2.426	3.711e-06	8.519e-05	2.42629	up
	ENSG00000188818.12	ZDHHC11	zinc finger DHHC-type containing 11	-	17.54	-1.127	-2.184	3.808e-06	8.709e-05	2.18359	down
	ENSG00000116761.11	CTH	cystathionine gamma-lyase	Glycineserine and threonine metabolis...Cysteine and methionine metabo...Selenocompound metabolism	42.83	1.065	2.092	3.886e-06	8.86e-05	2.09159	up
	ENSG00000131080.14	EDA2R	ectodysplasin A2 receptor	Cytokine-cytokine receptor int...	66.74	1.23	2.346	3.923e-06	8.923e-05	2.34568	up
	ENSG00000265683.1	-	processed_pseudogene: RP11-173M1.5	-	4.75	1.862	3.634	4.051e-06	9.171e-05	3.63438	up
	ENSG00000250982.2	-	processed_pseudogene: RP11-159J3.1	-	17.81	1.158	2.231	4.06e-06	9.188e-05	2.23137	up
	ENSG00000134873.9	CLDN10	claudin 10	Cell adhesion molecules (CAMs)Tight junctionLeukocyte transendothelial mig...Hepatitis C	53.64	1.18	2.265	4.074e-06	9.211e-05	2.265	up
	ENSG00000154122.12	ANKH	ANKH inorganic pyrophosphate transport regulator	-	239.74	-1.149	-2.217	4.118e-06	9.3e-05	2.21705	down
	ENSG00000183696.13	UPP1	uridine phosphorylase 1	Pyrimidine metabolismDrug metabolism - other enzyme...	75.89	1.448	2.728	4.122e-06	9.302e-05	2.72787	up
	ENSG00000152766.5	ANKRD22	ankyrin repeat domain 22	-	25.28	1.308	2.476	4.315e-06	9.678e-05	2.476	up
	ENSG00000105711.10	SCN1B	sodium voltage-gated channel beta subunit 1	Adrenergic signaling in cardio...	19	-1.348	-2.546	4.324e-06	9.693e-05	2.54623	down
	ENSG00000081479.12	LRP2	LDL receptor related protein 2	Hedgehog signaling pathwayThyroid hormone synthesis	11.67	1.582	2.993	4.764e-06	0.0001051	2.99292	up
	ENSG00000251985.1	-	snRNA: RNU6-1161P	-	0.92	2.203	4.606	4.845e-06	0.0001066	4.60552	up
	ENSG00000143556.8	S100A7	S100 calcium binding protein A7	-	12.15	3.022	8.121	4.89e-06	0.0001073	8.12095	up
	ENSG00000239268.2	-	lincRNA: RP11-384F7.2	-	9.18	-2.106	-4.306	4.996e-06	0.0001094	4.30597	down
	ENSG00000256940.1	-	antisense: RP11-783K16.5	-	13.49	1.692	3.23	5.019e-06	0.0001098	3.23013	up
	ENSG00000124713.5	GNMT	glycine N-methyltransferase	Glycine, serine and threonine ...	36.38	-1.108	-2.155	5.126e-06	0.0001116	2.15483	down
	ENSG00000143869.6	GDF7	growth differentiation factor 7	TGF-beta signaling pathwayHippo signaling pathway	17.47	-1.533	-2.895	5.434e-06	0.0001177	2.89482	down
	ENSG00000104371.4	DKK4	dickkopf WNT signaling pathway inhibitor 4	Wnt signaling pathway	1.57	2.522	5.743	5.455e-06	0.000118	5.74252	up
	ENSG00000207294.1	-	misc_RNA: Y_RNA	-	0.29	-1.752	-3.369	5.663e-06	0.000122	3.36887	down
	ENSG00000146700.8	SSC4D	scavenger receptor cysteine rich family, 4 domains	-	31.03	-1.13	-2.188	5.755e-06	0.0001237	2.18798	down
	ENSG00000238578.1	SNORD4A	small nucleolar RNA, C/D box 4A	-	5.06	2.064	4.182	5.824e-06	0.0001247	4.18214	up
	ENSG00000218980.2	-	processed_pseudogene: FTH1P15	-	6.1	1.598	3.028	5.939e-06	0.0001269	3.02782	up
	ENSG00000137672.12	TRPC6	transient receptor potential cation channel subfamily C member 6	cGMP-PKG signaling pathway	6.51	-1.813	-3.514	6.008e-06	0.000128	3.51439	down
	ENSG00000153446.15	C16orf89	chromosome 16 open reading frame 89	-	19.88	-1.074	-2.105	6.318e-06	0.0001335	2.10537	down
	ENSG00000145362.16	ANK2	ankyrin 2, neuronal	Proteoglycans in cancer	14.92	-1.436	-2.706	6.474e-06	0.0001362	2.70624	down
	ENSG00000011422.11	PLAUR	plasminogen activator, urokinase receptor	Complement and coagulation cas...Proteoglycans in cancer	48.51	1.282	2.432	6.491e-06	0.0001365	2.43186	up
	ENSG00000127530.2	OR7C1	olfactory receptor family 7 subfamily C member 1	Olfactory transduction	12.71	-1.797	-3.475	6.597e-06	0.0001384	3.47467	down
	ENSG00000259488.2	-	antisense: RP11-154J22.1	-	9.01	1.569	2.968	6.649e-06	0.0001392	2.96772	up
	ENSG00000198099.8	ADH4	alcohol dehydrogenase 4 (class II), pi polypeptide	Glycolysis / GluconeogenesisFatty acid degradationTyrosine metabolismRetinol metabolismMetabolism of xenobiotics by c...Drug metabolism - cytochrome P...Chemical carcinogenesis	5.58	1.737	3.333	7.128e-06	0.0001478	3.33261	up
	ENSG00000164850.14	GPER1	G protein-coupled estrogen receptor 1	Estrogen signaling pathway	9.44	-1.518	-2.865	7.282e-06	0.0001506	2.8645	down
	ENSG00000242992.3	-	processed_pseudogene: FTH1P4	-	20.15	1.364	2.574	7.502e-06	0.0001541	2.57425	up
	ENSG00000175874.9	CREG2	cellular repressor of E1A stimulated genes 2	-	5.53	2.047	4.132	7.76e-06	0.0001586	4.13238	up
	ENSG00000169067.3	ACTBL2	actin, beta-like 2	-	10.08	1.75	3.363	7.857e-06	0.0001605	3.3628	up
	ENSG00000236711.2	-	sense_intronic: SMAD9-IT1	-	3.04	-1.982	-3.949	7.917e-06	0.0001616	3.94946	down
	ENSG00000280157.1	-	TEC: RP11-520H14.7	-	2.11	2.17	4.499	7.951e-06	0.000162	4.499	up
	ENSG00000280623.1	-	lincRNA: PCAT14	-	1.46	-2.373	-5.182	8.194e-06	0.0001662	5.18196	down
	ENSG00000101825.7	MXRA5	matrix-remodelling associated 5	-	42.47	-1.79	-3.459	8.403e-06	0.0001696	3.45907	down
	ENSG00000277022.1	-	lincRNA: RP3-453C12.15	-	8.72	-1.894	-3.717	8.46e-06	0.0001705	3.71744	down
	ENSG00000173868.11	PHOSPHO1	phosphatase, orphan 1	Glycerophospholipid metabolism	4.93	-2.731	-6.641	9.191e-06	0.0001833	6.64058	down
	ENSG00000073150.13	PANX2	pannexin 2	-	29.65	1.161	2.236	9.225e-06	0.0001839	2.23553	up
	ENSG00000235961.5	PNMA6A	paraneoplastic Ma antigen family member 6A	-	11.22	-1.291	-2.447	9.636e-06	0.0001904	2.44659	down
	ENSG00000107954.10	NEURL1	neuralized E3 ubiquitin protein ligase 1	-	9.21	-1.44	-2.712	9.821e-06	0.0001938	2.71236	down
	ENSG00000227292.1	-	lincRNA: AC009229.5	-	4.88	2.455	5.482	1.026e-05	0.000201	5.48189	up
	ENSG00000152779.13	SLC16A12	solute carrier family 16 member 12	-	22.18	-1.484	-2.797	1.029e-05	0.0002013	2.79735	down
	ENSG00000268101.2	-	unprocessed_pseudogene: CYP2G2P	-	7.4	-1.383	-2.608	1.071e-05	0.0002083	2.60845	down
	ENSG00000084674.13	APOB	apolipoprotein B	Fat digestion and absorptionVitamin digestion and absorpti...	25.39	-1.001	-2.001	1.127e-05	0.0002176	2.00132	down
	ENSG00000128655.16	PDE11A	phosphodiesterase 11A	Purine metabolismMorphine addiction	39.19	-1.43	-2.695	1.15e-05	0.0002216	2.69451	down
	ENSG00000114757.18	PEX5L	peroxisomal biogenesis factor 5-like	-	6.07	-1.594	-3.019	1.171e-05	0.000225	3.01869	down
	ENSG00000225154.2	-	processed_pseudogene: RP11-184J23.2	-	18.18	-1.331	-2.516	1.173e-05	0.0002251	2.51626	down
	ENSG00000113231.13	PDE8B	phosphodiesterase 8B	Purine metabolismMorphine addiction	133	-1.1	-2.143	1.184e-05	0.0002269	2.14305	down
	ENSG00000124249.6	KCNK15	potassium two pore domain channel subfamily K member 15	-	25.33	-1.245	-2.37	1.208e-05	0.0002306	2.36962	down
	ENSG00000267724.1	-	antisense: RP11-49K24.8	-	9.99	-1.593	-3.016	1.228e-05	0.0002338	3.01614	down
	ENSG00000186451.1	SPATA12	spermatogenesis associated 12	-	4.68	1.826	3.545	1.246e-05	0.0002366	3.54532	up
	ENSG00000172551.10	MUCL1	mucin like 1	-	13.82	1.533	2.895	1.264e-05	0.0002398	2.89486	up
	ENSG00000274956.2	UG0898H09	uncharacterized LOC643763	-	6.72	-2.019	-4.054	1.282e-05	0.0002428	4.05354	down
	ENSG00000174175.16	SELP	selectin P	Cell adhesion molecules (CAMs)MalariaStaphylococcus aureus infectio...	56.28	-1.129	-2.187	1.294e-05	0.0002448	2.18708	down
	ENSG00000205488.8	-	antisense: CALML3-AS1	-	10.21	-1.133	-2.193	1.3e-05	0.0002458	2.19312	down
	ENSG00000216624.2	-	processed_pseudogene: GAPDHP72	-	29.15	1.044	2.062	1.326e-05	0.0002499	2.06219	up
	ENSG00000102970.10	CCL17	C-C motif chemokine ligand 17	Cytokine-cytokine receptor int...Chemokine signaling pathway	17.47	-1.058	-2.083	1.331e-05	0.0002503	2.08267	down
	ENSG00000172987.12	HPSE2	heparanase 2 (inactive)	Glycosaminoglycan degradationProteoglycans in cancer	4.04	-2.128	-4.373	1.374e-05	0.0002577	4.37256	down
	ENSG00000230337.1	-	-	-	21.53	-1.02	-2.028	1.427e-05	0.0002661	2.02776	down
	ENSG00000002726.19	AOC1	amine oxidase, copper containing 1	Arginine and proline metabolis...Histidine metabolismTryptophan metabolism	10.99	-1.588	-3.006	1.43e-05	0.0002664	3.00605	down
	ENSG00000166897.14	ELFN2	extracellular leucine-rich repeat and fibronectin type III domain containing 2	-	21.43	-1.476	-2.782	1.43e-05	0.0002664	2.78169	down
	ENSG00000266202.1	-	protein_coding: RP1-66C13.4	-	1.11	-1.935	-3.823	1.528e-05	0.0002828	3.82266	down
	ENSG00000074410.13	CA12	carbonic anhydrase XII	Nitrogen metabolism	160.29	1.15	2.218	1.533e-05	0.0002836	2.21837	up
	ENSG00000188269.8	OR7A5	olfactory receptor family 7 subfamily A member 5	Olfactory transduction	27.75	-1.466	-2.762	1.59e-05	0.0002925	2.76221	down
	ENSG00000130988.12	RGN	regucalcin	Pentose phosphate pathwayAscorbate and aldarate metabol...	7.14	-1.345	-2.54	1.613e-05	0.0002959	2.54037	down
	ENSG00000270933.1	-	lincRNA: CTD-2227E11.1	-	3.9	1.844	3.589	1.678e-05	0.000306	3.58914	up
	ENSG00000136155.16	SCEL	sciellin	-	436.78	1.297	2.457	1.789e-05	0.0003227	2.45676	up
	ENSG00000112818.9	MEP1A	meprin A subunit alpha	Protein digestion and absorpti...	20.9	1.134	2.195	1.827e-05	0.0003286	2.19537	up
	ENSG00000167355.7	-	processed_transcript: AC104389.28	-	5.04	-1.496	-2.82	1.83e-05	0.000329	2.8199	down
	ENSG00000100479.12	POLE2	polymerase (DNA) epsilon 2, accessory subunit	Purine metabolismPyrimidine metabolismDNA replicationBase excision repairNucleotide excision repairHTLV-I infection	13.97	1.076	2.109	1.863e-05	0.0003334	2.10882	up
	ENSG00000176771.15	NCKAP5	NCK associated protein 5	-	46.58	-1.03	-2.042	1.877e-05	0.0003354	2.0419	down
	ENSG00000163958.13	ZDHHC19	zinc finger DHHC-type containing 19	-	1.33	-2.06	-4.17	1.957e-05	0.0003471	4.17049	down
	ENSG00000111218.11	PRMT8	protein arginine methyltransferase 8	-	23.31	-1.113	-2.162	1.96e-05	0.0003475	2.16239	down
	ENSG00000259362.2	-	lincRNA: RP11-307C19.1	-	18.9	-1.12	-2.174	1.964e-05	0.0003481	2.17359	down
	ENSG00000235621.8	LINC00494	long intergenic non-protein coding RNA 494	-	24.96	-1.199	-2.296	2.09e-05	0.0003684	2.2956	down
	ENSG00000101425.12	BPI	bactericidal/permeability-increasing protein	-	9.74	-1.18	-2.266	2.095e-05	0.000369	2.26602	down
	ENSG00000103489.11	XYLT1	xylosyltransferase I	Glycosaminoglycan biosynthesis...Glycosaminoglycan biosynthesis...	26.1	-1.055	-2.077	2.239e-05	0.0003903	2.07701	down
	ENSG00000196811.11	CHRNG	cholinergic receptor nicotinic gamma subunit	Neuroactive ligand-receptor in...	19.74	-1.272	-2.415	2.269e-05	0.0003942	2.41472	down
	ENSG00000237232.7	ZNF295-AS1	ZNF295 antisense RNA 1	-	8.72	-1.188	-2.279	2.307e-05	0.0003996	2.27868	down
	ENSG00000074047.20	GLI2	GLI family zinc finger 2	Hedgehog signaling pathwayHippo signaling pathwayPathways in cancerBasal cell carcinoma	25.61	-1.011	-2.016	2.323e-05	0.0004018	2.01596	down
	ENSG00000248307.5	LINC00616	long intergenic non-protein coding RNA 616	-	3.17	2.653	6.288	2.327e-05	0.0004023	6.28832	up
	ENSG00000224397.5	-	lincRNA: LINC01272	-	7.54	1.542	2.912	2.334e-05	0.000403	2.91161	up
	ENSG00000237742.6	-	antisense: RP11-624M8.1	-	11.68	-1.104	-2.15	2.36e-05	0.000407	2.14975	down
	ENSG00000238160.1	-	antisense: AC116366.5	-	18.78	1.377	2.598	2.404e-05	0.0004132	2.59803	up
	ENSG00000227471.8	AKR1B15	aldo-keto reductase family 1, member B15	-	7.9	1.798	3.478	2.49e-05	0.0004252	3.47792	up
	ENSG00000170075.8	GPR37L1	G protein-coupled receptor 37 like 1	-	21.58	1.124	2.179	2.514e-05	0.000429	2.1793	up
	ENSG00000182752.9	PAPPA	pregnancy-associated plasma protein A, pappalysin 1	-	79.15	-1.029	-2.04	2.519e-05	0.0004295	2.04001	down
	ENSG00000103647.12	CORO2B	coronin 2B	-	15.08	-1.194	-2.288	2.557e-05	0.0004348	2.2879	down
	ENSG00000248359.1	-	lincRNA: CTC-537E7.2	-	18.03	-1.588	-3.005	2.589e-05	0.0004393	3.00536	down
	ENSG00000273129.1	PACERR	PTGS2 antisense NFKB1 complex-mediated expression regulator RNA	-	4.36	2.117	4.337	2.603e-05	0.0004409	4.3372	up
	ENSG00000197177.15	ADGRA1	adhesion G protein-coupled receptor A1	-	9.75	-1.473	-2.776	2.682e-05	0.0004525	2.77643	down
	ENSG00000010932.15	FMO1	flavin containing monooxygenase 1	Drug metabolism - cytochrome P...	7.54	-1.671	-3.184	2.694e-05	0.0004538	3.18447	down
	ENSG00000106366.8	SERPINE1	serpin peptidase inhibitor, clade E (nexin, plasminogen activator inhibitor type 1), member 1	HIF-1 signaling pathwayp53 signaling pathwayHippo signaling pathwayComplement and coagulation cas...Chagas disease (American trypa...	151.78	1.612	3.057	2.711e-05	0.0004561	3.05672	up
	ENSG00000186847.5	KRT14	keratin 14	-	806.5	1.333	2.519	2.952e-05	0.0004918	2.51901	up
	ENSG00000170956.16	CEACAM3	carcinoembryonic antigen related cell adhesion molecule 3	-	5.39	1.85	3.605	2.96e-05	0.0004929	3.60503	up
	ENSG00000232273.1	-	processed_pseudogene: FTH1P1	-	15.53	1.185	2.274	3.003e-05	0.0004976	2.27418	up
	ENSG00000125538.11	IL1B	interleukin 1 beta	MAPK signaling pathwayCytokine-cytokine receptor int...NF-kappa B signaling pathwayApoptosisOsteoclast differentiationToll-like receptor signaling p...NOD-like receptor signaling pa...Cytosolic DNA-sensing pathwayHematopoietic cell lineageTNF signaling pathwayInflammatory mediator regulati...Non-alcoholic fatty liver dise...Type I diabetes mellitusAlzheimer's diseasePrion diseasesSalmonella infec…	16.25	1.973	3.925	3.016e-05	0.0004986	3.92541	up
	ENSG00000258534.1	-	lincRNA: CTD-2134A5.4	-	8.46	-1.186	-2.275	3.016e-05	0.0004986	2.2754	down
	ENSG00000248371.5	LOC102477328	uncharacterized LOC102477328	-	9.9	-1.189	-2.28	3.055e-05	0.0005041	2.2804	down
	ENSG00000273391.1	-	antisense: RP11-634H22.1	-	5.68	1.667	3.177	3.066e-05	0.0005055	3.17653	up
	ENSG00000163520.13	FBLN2	fibulin 2	-	147.9	-1.054	-2.077	3.161e-05	0.000518	2.07657	down
	ENSG00000251464.2	-	processed_pseudogene: RPL7L1P13	-	0.15	-1.628	-3.09	3.189e-05	0.0005223	3.09031	down
	ENSG00000233952.1	-	processed_pseudogene: FTLP15	-	3.58	2.011	4.031	3.204e-05	0.0005244	4.03149	up
	ENSG00000187589.8	-	processed_pseudogene: TERF1P2	-	4.08	1.687	3.219	3.246e-05	0.0005295	3.21877	up
	ENSG00000149294.16	NCAM1	neural cell adhesion molecule 1	Cell adhesion molecules (CAMs)Prion diseases	74.53	-1.266	-2.405	3.251e-05	0.0005302	2.40499	down
	ENSG00000267868.1	-	lincRNA: RP11-120K24.3	-	4.61	-1.509	-2.847	3.445e-05	0.0005582	2.84658	down
	ENSG00000131015.4	ULBP2	UL16 binding protein 2	Natural killer cell mediated c...	29.93	1.043	2.06	3.499e-05	0.0005649	2.06003	up
	ENSG00000073067.13	CYP2W1	cytochrome P450 family 2 subfamily W member 1	-	8.33	-1.736	-3.331	3.777e-05	0.0006044	3.33101	down
	ENSG00000163331.10	DAPL1	death associated protein like 1	-	139.78	-1.116	-2.167	3.908e-05	0.0006229	2.16695	down
	ENSG00000246582.2	LOC389641	uncharacterized LOC389641	-	15.22	1.009	2.012	3.966e-05	0.0006295	2.01235	up
	ENSG00000240216.7	-	unitary_pseudogene: CPHL1P	-	9.15	1.393	2.626	3.982e-05	0.0006318	2.62559	up
	ENSG00000128510.10	CPA4	carboxypeptidase A4	-	172.25	1.474	2.778	4.007e-05	0.0006351	2.77799	up
	ENSG00000125144.13	MT1G	metallothionein 1G	Mineral absorption	17.15	1.342	2.535	4.059e-05	0.0006429	2.53495	up
	ENSG00000130635.15	COL5A1	collagen type V alpha 1	PI3K-Akt signaling pathwayFocal adhesionECM-receptor interactionPlatelet activationProtein digestion and absorpti...Amoebiasis	22.72	-1.276	-2.422	4.073e-05	0.0006444	2.42151	down
	ENSG00000012779.10	ALOX5	arachidonate 5-lipoxygenase	Arachidonic acid metabolismSerotonergic synapseOvarian steroidogenesisToxoplasmosis	5.43	-1.465	-2.76	4.112e-05	0.0006495	2.7601	down
	ENSG00000109684.14	CLNK	cytokine dependent hematopoietic cell linker	-	17.28	-1.104	-2.149	4.117e-05	0.0006497	2.14943	down
	ENSG00000151790.8	TDO2	tryptophan 2,3-dioxygenase	Tryptophan metabolism	12.14	1.158	2.231	4.141e-05	0.0006528	2.23074	up
	ENSG00000168685.14	IL7R	interleukin 7 receptor	Cytokine-cytokine receptor int...FoxO signaling pathwayPI3K-Akt signaling pathwayJak-STAT signaling pathwayHematopoietic cell lineagePrimary immunodeficiency	3.9	1.915	3.77	4.345e-05	0.0006809	3.76998	up
	ENSG00000254414.1	-	antisense: RP11-182J1.1	-	7.62	-1.085	-2.122	4.389e-05	0.0006859	2.12177	down
	ENSG00000153923.10	CLCA3P	chloride channel accessory 3, pseudogene	-	2.67	2.036	4.101	4.44e-05	0.0006933	4.10113	up
	ENSG00000175592.8	FOSL1	FOS like antigen 1	Wnt signaling pathwayOsteoclast differentiationHTLV-I infection	16.26	2.269	4.82	4.449e-05	0.0006944	4.82018	up
	ENSG00000247317.3	-	lincRNA: RP11-273G15.2	-	16.39	1.036	2.051	4.585e-05	0.000712	2.05085	up
	ENSG00000174640.12	SLCO2A1	solute carrier organic anion transporter family member 2A1	-	10.03	1.141	2.205	4.859e-05	0.0007482	2.20517	up
	ENSG00000261409.1	-	sense_overlapping: RP6-24A23.7	-	6.14	-1.56	-2.949	4.956e-05	0.0007604	2.94885	down
	ENSG00000236451.2	-	lincRNA: AC067956.1	-	5.81	-1.336	-2.525	5.016e-05	0.0007673	2.52511	down
	ENSG00000152137.6	HSPB8	heat shock protein family B (small) member 8	-	40.1	1.48	2.789	5.062e-05	0.0007728	2.78917	up
	ENSG00000124440.15	HIF3A	hypoxia inducible factor 3 alpha subunit	-	8.99	-1.578	-2.986	5.106e-05	0.0007784	2.98645	down
	ENSG00000198092.5	TMPRSS11F	transmembrane protease, serine 11F	-	11.17	1.766	3.401	5.141e-05	0.0007832	3.40083	up
	ENSG00000058866.14	DGKG	diacylglycerol kinase gamma	Glycerolipid metabolismGlycerophospholipid metabolismPhosphatidylinositol signaling...Choline metabolism in cancer	5.21	2.208	4.619	5.15e-05	0.0007843	4.61901	up
	ENSG00000167995.15	BEST1	bestrophin 1	-	5	2.244	4.736	5.227e-05	0.0007938	4.73564	up
	ENSG00000186235.10	LOC151174	uncharacterized LOC151174	-	6.86	-1.274	-2.419	5.25e-05	0.0007968	2.41853	down
	ENSG00000131016.16	AKAP12	A-kinase anchoring protein 12	-	112.14	1.552	2.933	5.255e-05	0.0007971	2.93271	up
	ENSG00000153404.13	PLEKHG4B	pleckstrin homology and RhoGEF domain containing G4B	-	5.69	-1.362	-2.57	5.383e-05	0.0008125	2.57023	down
	ENSG00000216425.4	-	processed_pseudogene: AC004066.2	-	2.81	-2.111	-4.318	5.558e-05	0.0008355	4.31843	down
	ENSG00000267886.1	-	lincRNA: CTD-2291D10.4	-	3.4	-1.722	-3.298	5.625e-05	0.0008445	3.29848	down
	ENSG00000270077.1	-	sense_intronic: KB-1958F4.1	-	1.25	-1.767	-3.403	5.728e-05	0.0008565	3.40329	down
	ENSG00000214514.7	KRT42P	keratin 42 pseudogene	-	54.47	-1.103	-2.149	5.819e-05	0.0008683	2.14871	down
	ENSG00000183166.10	CALN1	calneuron 1	-	2.31	-2.097	-4.28	5.874e-05	0.0008752	4.27956	down
	ENSG00000235127.1	-	lincRNA: AC068286.1	-	0.5	-1.85	-3.604	6.072e-05	0.0009009	3.60438	down
	ENSG00000166736.11	HTR3A	5-hydroxytryptamine receptor 3A	Serotonergic synapse	4.67	1.947	3.855	6.073e-05	0.0009009	3.85483	up
	ENSG00000257649.1	-	processed_pseudogene: METTL7AP1	-	22.64	-1.004	-2.006	6.149e-05	0.0009109	2.00625	down
	ENSG00000262001.1	-	antisense: DLGAP1-AS2	-	65.88	1.117	2.17	6.476e-05	0.000951	2.16964	up
	ENSG00000154734.14	ADAMTS1	ADAM metallopeptidase with thrombospondin type 1 motif 1	-	14.82	1.737	3.334	6.528e-05	0.0009574	3.33446	up
	ENSG00000229261.1	LOC101928994	uncharacterized LOC101928994	-	0.99	1.805	3.495	6.558e-05	0.0009613	3.49489	up
	ENSG00000121797.9	CCRL2	chemokine (C-C motif) receptor-like 2	-	3.38	1.967	3.909	6.595e-05	0.0009655	3.90875	up
	ENSG00000007171.16	NOS2	nitric oxide synthase 2	Arginine and proline metabolis...Calcium signaling pathwayHIF-1 signaling pathwayPeroxisomeSalmonella infectionPertussisLeishmaniasisChagas disease (American trypa...ToxoplasmosisAmoebiasisTuberculosisPathways in cancerSmall cell lung cancer	5428.04	-1.051	-2.071	6.66e-05	0.0009722	2.07138	down
	ENSG00000006606.8	CCL26	C-C motif chemokine ligand 26	Cytokine-cytokine receptor int...Chemokine signaling pathway	5.49	1.601	3.033	6.747e-05	0.0009836	3.03315	up
	ENSG00000186462.8	NAP1L2	nucleosome assembly protein 1 like 2	-	13.31	1.515	2.857	6.918e-05	0.001005	2.85719	up
	ENSG00000272402.1	-	antisense: RP1-30M3.6	-	6.83	1.413	2.664	7.407e-05	0.001064	2.66361	up
	ENSG00000231704.5	-	lincRNA: AC004895.4	-	1.32	-2.031	-4.088	7.61e-05	0.001088	4.08827	down
	ENSG00000258584.1	FAM181A-AS1	FAM181A antisense RNA 1	-	9	-1.43	-2.695	7.699e-05	0.001099	2.69495	down
	ENSG00000250026.5	-	transcribed_unprocessed_pseudogene: TMPRSS11BNL	-	15.72	1.138	2.201	8.009e-05	0.001137	2.20137	up
	ENSG00000268499.1	-	sense_intronic: CTB-102L5.8	-	0.92	-1.953	-3.871	8.138e-05	0.001152	3.87106	down
	ENSG00000078596.10	ITM2A	integral membrane protein 2A	-	1.88	-1.967	-3.909	8.379e-05	0.001182	3.90926	down
	ENSG00000118785.13	SPP1	secreted phosphoprotein 1	PI3K-Akt signaling pathwayFocal adhesionECM-receptor interactionToll-like receptor signaling p...	7.46	1.957	3.882	8.41e-05	0.001186	3.88184	up
	ENSG00000183889.12	NPIPA5	nuclear pore complex interacting protein family member A5	-	7.57	-1.108	-2.155	8.538e-05	0.0012	2.15522	down
	ENSG00000231170.5	-	antisense: AC002451.3	-	11.97	-1.239	-2.36	8.553e-05	0.001201	2.36004	down
	ENSG00000267107.6	PCAT19	prostate cancer associated transcript 19 (non-protein coding)	-	5.07	-1.554	-2.936	8.579e-05	0.001204	2.93582	down
	ENSG00000257732.1	-	antisense: RP11-818F20.5	-	4.44	2.376	5.191	8.74e-05	0.001224	5.19066	up
	ENSG00000203999.8	LINC01270	long intergenic non-protein coding RNA 1270	-	15.43	1.304	2.469	8.912e-05	0.001246	2.46921	up
	ENSG00000241186.7	TDGF1	teratocarcinoma-derived growth factor 1	-	3.99	-1.754	-3.372	8.941e-05	0.001249	3.37238	down
	ENSG00000270195.1	-	lincRNA: RP11-572O17.1	-	4.15	1.36	2.567	9.123e-05	0.00127	2.56663	up
	ENSG00000265009.1	-	miRNA: AC078864.1	-	5.12	-1.923	-3.792	9.172e-05	0.001276	3.79185	down
	ENSG00000237989.1	TCONS_00029157	uncharacterized LOC101928399	-	8.75	-1.127	-2.183	9.326e-05	0.001295	2.18341	down
	ENSG00000141744.3	PNMT	phenylethanolamine N-methyltransferase	Tyrosine metabolism	2.64	-1.98	-3.945	9.461e-05	0.001311	3.94504	down
	ENSG00000232284.7	GNG12-AS1	GNG12 antisense RNA 1	-	10.4	-1.165	-2.242	9.616e-05	0.00133	2.24204	down
	ENSG00000166111.9	SVOP	SV2 related protein	-	7.69	-1.314	-2.486	0.0001014	0.001391	2.48598	down
	ENSG00000236333.3	-	processed_transcript: TRHDE-AS1	-	10.42	-1.358	-2.563	0.0001033	0.001414	2.5626	down
	ENSG00000165731.17	RET	ret proto-oncogene	EndocytosisPathways in cancerThyroid cancerCentral carbon metabolism in c...	38.96	-1.168	-2.247	0.0001048	0.001429	2.24737	down
	ENSG00000099937.10	SERPIND1	serpin peptidase inhibitor, clade D (heparin cofactor), member 1	Complement and coagulation cas...	1.12	2.005	4.013	0.0001059	0.001442	4.01283	up
	ENSG00000280229.1	-	TEC: RP11-470C13.4	-	0.22	-1.475	-2.781	0.0001071	0.001456	2.78064	down
	ENSG00000227540.1	-	-	-	16.03	1.018	2.025	0.0001079	0.001466	2.02524	up
	ENSG00000112232.8	KHDRBS2	KH domain containing, RNA binding, signal transduction associated 2	-	4.44	-1.835	-3.567	0.0001086	0.001474	3.56709	down
	ENSG00000238266.1	LINC00707	long intergenic non-protein coding RNA 707	-	4.89	2.296	4.912	0.0001092	0.001482	4.91163	up
	ENSG00000186115.12	CYP4F2	cytochrome P450 family 4 subfamily F member 2	Arachidonic acid metabolism	10.67	1.135	2.197	0.0001102	0.001495	2.19672	up
	ENSG00000184709.7	LRRC26	leucine rich repeat containing 26	-	90.15	-1.305	-2.471	0.0001106	0.001499	2.47112	down
	ENSG00000264300.1	-	transcribed_processed_pseudogene: RP11-640N20.1	-	1.35	-1.724	-3.303	0.0001131	0.001528	3.30279	down
	ENSG00000266529.1	-	unprocessed_pseudogene: RP11-846F4.1	-	0.14	-1.2	-2.298	0.0001138	0.001536	2.29799	down
	ENSG00000163909.7	HEYL	hes related family bHLH transcription factor with YRPW motif-like	-	11.44	-1.145	-2.211	0.0001141	0.001539	2.21117	down
	ENSG00000066405.12	CLDN18	claudin 18	Cell adhesion molecules (CAMs)Tight junctionLeukocyte transendothelial mig...Hepatitis C	0.11	-1.248	-2.375	0.0001166	0.001568	2.37457	down
	ENSG00000173175.14	ADCY5	adenylate cyclase 5	Purine metabolismRap1 signaling pathwaycGMP-PKG signaling pathwaycAMP signaling pathwayChemokine signaling pathwayOocyte meiosisAdrenergic signaling in cardio...Vascular smooth muscle contrac...Gap junctionPlatelet activationCircadian entrainmentRetrograde endocannabinoid sig...Glutamatergic synapseCholinergic synapseSerotonergic synapseGABAergic synapseDopaminergic synapseInflammatory mediator r…	5.14	-1.266	-2.404	0.0001166	0.001568	2.40428	down
	ENSG00000026751.16	SLAMF7	SLAM family member 7	-	12.22	1.815	3.518	0.00012	0.001605	3.51831	up
	ENSG00000183023.18	SLC8A1	solute carrier family 8 member A1	Calcium signaling pathwaycGMP-PKG signaling pathwayCardiac muscle contractionAdrenergic signaling in cardio...Endocrine and other factor-reg...Protein digestion and absorpti...Mineral absorptionHypertrophic cardiomyopathy (H...Arrhythmogenic right ventricul...Dilated cardiomyopathy	29.92	-1.145	-2.212	0.0001222	0.001629	2.21202	down
	ENSG00000169302.14	STK32A	serine/threonine kinase 32A	-	13.65	-1.202	-2.301	0.0001259	0.00167	2.30093	down
	ENSG00000267395.5	-	antisense: AC074212.6	-	9.26	-1.211	-2.314	0.0001279	0.001692	2.31435	down
	ENSG00000280780.2	JAKMIP2-AS1	JAKMIP2 antisense RNA 1	-	10.31	-1.472	-2.773	0.0001303	0.001719	2.77323	down
	ENSG00000278570.4	NR2E3	nuclear receptor subfamily 2 group E member 3	-	7.96	-1.03	-2.041	0.0001312	0.00173	2.04148	down
	ENSG00000077274.8	CAPN6	calpain 6	-	4.01	-2.246	-4.744	0.0001326	0.001745	4.74353	down
	ENSG00000257017.8	HP	haptoglobin	-	6.6	2.31	4.96	0.0001373	0.0018	4.95962	up
	ENSG00000236680.1	-	processed_pseudogene: RP11-296P7.4	-	11.44	1.05	2.071	0.0001398	0.001827	2.07071	up
	ENSG00000135636.13	DYSF	dysferlin	-	3.46	2.03	4.085	0.0001399	0.001829	4.08492	up
	ENSG00000136688.10	IL36G	interleukin 36, gamma	-	33.97	1.399	2.637	0.0001405	0.001835	2.63697	up
	ENSG00000128052.8	KDR	kinase insert domain receptor	Ras signaling pathwayRap1 signaling pathwayCytokine-cytokine receptor int...EndocytosisPI3K-Akt signaling pathwayVEGF signaling pathwayFocal adhesionProteoglycans in cancer	22.57	1.337	2.527	0.0001428	0.001861	2.52696	up
	ENSG00000249489.1	-	processed_pseudogene: GAPDHP70	-	17.24	1.12	2.174	0.0001485	0.001922	2.17355	up
	ENSG00000186806.5	VSIG10L	V-set and immunoglobulin domain containing 10 like	-	19.24	1.385	2.612	0.0001503	0.001943	2.61208	up
	ENSG00000270392.2	PFN1P2	profilin 1 pseudogene 2	-	3.44	-1.635	-3.106	0.0001625	0.002074	3.10597	down
	ENSG00000233539.5	LOC730338	uncharacterized LOC730338	-	5.53	2.094	4.268	0.0001634	0.002083	4.26807	up
	ENSG00000278891.1	-	TEC: RP11-246E12.2	-	5.88	-1.733	-3.323	0.0001637	0.002086	3.3233	down
	ENSG00000222545.1	-	miRNA: AC080037.1	-	0.24	-1.482	-2.793	0.0001655	0.002105	2.79315	down
	ENSG00000169509.5	CRCT1	cysteine rich C-terminal 1	-	5.06	2.49	5.616	0.000166	0.002111	5.61613	up
	ENSG00000271605.5	MILR1	mast cell immunoglobulin-like receptor 1	-	3.08	2.283	4.866	0.0001673	0.002126	4.8656	up
	ENSG00000214336.4	FOXI3	forkhead box I3	-	8.78	-1.665	-3.171	0.0001704	0.00216	3.17105	down
	ENSG00000072657.8	TRHDE	thyrotropin releasing hormone degrading enzyme	-	14.86	-1.132	-2.192	0.0001718	0.002176	2.19179	down
	ENSG00000130385.5	BMP15	bone morphogenetic protein 15	Ovarian steroidogenesis	8.31	-1.238	-2.358	0.000174	0.002196	2.35812	down
	ENSG00000159495.7	TGM7	transglutaminase 7	-	7.78	-1.551	-2.93	0.000175	0.002207	2.92982	down
	ENSG00000278719.1	-	antisense: MCM8-AS1	-	3.57	-1.439	-2.711	0.0001762	0.00222	2.71117	down
	ENSG00000115602.16	IL1RL1	interleukin 1 receptor like 1	-	11.78	2.837	7.143	0.0001779	0.002239	7.14348	up
	ENSG00000197921.5	HES5	hes family bHLH transcription factor 5	Notch signaling pathway	10.82	-1.15	-2.219	0.0001785	0.002246	2.2193	down
	ENSG00000116774.11	OLFML3	olfactomedin like 3	-	12.81	-1.274	-2.418	0.000183	0.002291	2.41814	down
	ENSG00000172232.9	AZU1	azurocidin 1	-	10.93	-1.092	-2.131	0.0001831	0.002292	2.13117	down
	ENSG00000136695.14	IL36RN	interleukin 36 receptor antagonist	-	5.12	1.849	3.603	0.0001838	0.0023	3.60331	up
	ENSG00000231439.4	WASIR2	WASH and IL9R antisense RNA 2	-	9.38	-1.066	-2.094	0.0001856	0.002319	2.09361	down
	ENSG00000241261.1	-	processed_pseudogene: RPL17P19	-	0.74	-1.898	-3.727	0.0001885	0.002352	3.72659	down
	ENSG00000225292.2	-	sense_intronic: RP11-57H14.3	-	0.85	-1.655	-3.15	0.0001945	0.002416	3.1503	down
	ENSG00000204283.3	FLJ45079	FLJ45079 protein	-	4.74	-1.916	-3.773	0.0001954	0.002423	3.77271	down
	ENSG00000109667.11	SLC2A9	solute carrier family 2 member 9	-	21.49	1.019	2.027	0.0002031	0.002508	2.02681	up
	ENSG00000239498.1	-	lincRNA: AC114765.1	-	6.99	-1.266	-2.406	0.0002052	0.00253	2.40555	down
	ENSG00000260924.2	-	antisense: LINC01311	-	9.03	1.353	2.555	0.0002088	0.002569	2.55485	up
	ENSG00000258122.1	-	antisense: RP11-61A14.1	-	0.38	-1.478	-2.785	0.000209	0.00257	2.78466	down
	ENSG00000222440.1	-	snRNA: RNU2-26P	-	0.49	-1.55	-2.928	0.0002093	0.002572	2.92808	down
	ENSG00000223784.1	-	lincRNA: RP11-554I8.2	-	8.28	1.534	2.896	0.0002106	0.002584	2.89636	up
	ENSG00000265160.1	MIR5003	microRNA 5003	-	0.33	-1.526	-2.879	0.0002121	0.002599	2.87892	down
	ENSG00000225472.1	-	antisense: RP11-120J1.1	-	11.96	-1.212	-2.317	0.0002133	0.002609	2.31689	down
	ENSG00000185862.6	EVI2B	ecotropic viral integration site 2B	-	1.54	1.966	3.906	0.0002138	0.002615	3.90567	up
	ENSG00000237980.1	-	lincRNA: RP11-338C15.3	-	0.26	-1.453	-2.738	0.000218	0.002658	2.73754	down
	ENSG00000183798.4	EMILIN3	elastin microfibril interfacer 3	-	1.25	-1.705	-3.259	0.0002193	0.002671	3.2593	down
	ENSG00000103034.14	NDRG4	NDRG family member 4	-	10.18	1.246	2.372	0.0002207	0.002686	2.37235	up
	ENSG00000102010.14	BMX	BMX non-receptor tyrosine kinase	-	9.32	1.34	2.532	0.0002213	0.002693	2.53227	up
	ENSG00000107282.7	APBA1	amyloid beta precursor protein binding family A member 1	-	6.04	-1.413	-2.663	0.000222	0.0027	2.66252	down
	ENSG00000235386.1	-	unprocessed_pseudogene: RP11-397A15.4	-	1.06	-1.995	-3.985	0.0002225	0.002705	3.98508	down
	ENSG00000151388.10	ADAMTS12	ADAM metallopeptidase with thrombospondin type 1 motif 12	-	16.68	-1.063	-2.089	0.0002227	0.002706	2.08918	down
	ENSG00000233517.1	-	antisense: AC005162.5	-	0.15	-1.18	-2.266	0.0002234	0.002714	2.26643	down
	ENSG00000264489.2	-	miRNA: AC120120.1	-	0.04	-1.045	-2.064	0.0002241	0.002719	2.06356	down
	ENSG00000272020.1	-	snRNA: RNU1-30P	-	4.01	-1.45	-2.731	0.0002256	0.002736	2.73138	down
	ENSG00000223437.1	-	processed_pseudogene: TMSB4XP3	-	0.97	-1.748	-3.359	0.0002311	0.002791	3.35899	down
	ENSG00000163209.14	SPRR3	small proline rich protein 3	-	1451.49	1.074	2.105	0.0002341	0.002822	2.10478	up
	ENSG00000184985.16	SORCS2	sortilin related VPS10 domain containing receptor 2	-	61.35	-1.123	-2.178	0.0002344	0.002825	2.17811	down
	ENSG00000230747.1	-	antisense: AC021188.4	-	10.1	-1.415	-2.667	0.0002353	0.002834	2.66658	down
	ENSG00000176971.3	FIBIN	fin bud initiation factor homolog (zebrafish)	-	44	-1.013	-2.017	0.0002442	0.002924	2.01745	down
	ENSG00000041515.15	MYO16	myosin XVI	-	10.72	1.073	2.103	0.0002446	0.002927	2.10348	up
	ENSG00000125508.3	SRMS	src-related kinase lacking C-terminal regulatory tyrosine and N-terminal myristylation sites	-	2.11	-1.89	-3.706	0.0002446	0.002927	3.70642	down
	ENSG00000127585.11	FBXL16	F-box and leucine-rich repeat protein 16	-	7.67	-1.39	-2.621	0.0002478	0.002962	2.62064	down
	ENSG00000273064.1	-	antisense: RP11-474G23.3	-	3.61	1.695	3.239	0.0002537	0.003019	3.23884	up
	ENSG00000174611.11	KY	kyphoscoliosis peptidase	-	8.83	1.141	2.205	0.000254	0.003022	2.20546	up
	ENSG00000244300.2	-	antisense: GATA2-AS1	-	0.78	1.758	3.383	0.0002541	0.003022	3.38251	up
	ENSG00000162975.4	KCNF1	potassium voltage-gated channel modifier subfamily F member 1	-	4.06	-1.904	-3.742	0.000257	0.003047	3.74197	down
	ENSG00000224881.1	-	processed_pseudogene: AC068279.3	-	0.06	-1.077	-2.109	0.0002585	0.003061	2.10903	down
	ENSG00000239921.2	-	lincRNA: LINC01471	-	4.67	-1.533	-2.893	0.000259	0.003066	2.89287	down
	ENSG00000134242.15	PTPN22	protein tyrosine phosphatase, non-receptor type 22	-	9.93	1.328	2.51	0.00026	0.003076	2.51038	up
	ENSG00000185269.11	NOTUM	notum pectinacetylesterase homolog (Drosophila)	-	6.28	-1.542	-2.911	0.0002609	0.003085	2.91125	down
	ENSG00000141469.16	SLC14A1	solute carrier family 14 member 1 (Kidd blood group)	-	5.35	-1.237	-2.358	0.0002637	0.003114	2.35754	down
	ENSG00000272742.1	-	antisense: CTB-43P18.1	-	7.51	-1.226	-2.339	0.0002639	0.003114	2.33905	down
	ENSG00000155918.7	RAET1L	retinoic acid early transcript 1L	Natural killer cell mediated c...	46.76	1.402	2.644	0.0002647	0.003121	2.64353	up
	ENSG00000282057.1	-	lincRNA: RP4-621F18.2	-	13.18	-1.224	-2.336	0.0002677	0.003151	2.33573	down
	ENSG00000253806.1	-	antisense: CTD-2292P10.2	-	0.22	-1.345	-2.54	0.0002691	0.003165	2.54015	down
	ENSG00000229436.1	-	processed_pseudogene: AC073850.6	-	0.24	-1.193	-2.286	0.0002726	0.003199	2.28625	down
	ENSG00000269919.1	-	sense_intronic: RP1-134E15.3	-	3.33	1.868	3.651	0.0002764	0.003234	3.65053	up
	ENSG00000204131.8	NHSL2	NHS like 2	-	11.49	-1.093	-2.133	0.00028	0.003269	2.13319	down
	ENSG00000164304.15	CAGE1	cancer antigen 1	-	9.28	1.002	2.003	0.0002838	0.003307	2.00319	up
	ENSG00000260118.1	-	lincRNA: RP6-201G10.2	-	2.11	-1.971	-3.92	0.0002839	0.003308	3.91975	down
	ENSG00000257023.1	-	antisense: RP11-268P4.4	-	2.12	-1.867	-3.647	0.0002845	0.003312	3.64702	down
	ENSG00000271361.1	-	processed_pseudogene: HTATSF1P2	-	14.08	1.103	2.148	0.0002863	0.003333	2.14761	up
	ENSG00000266934.1	-	sense_intronic: RP11-332H18.3	-	4.36	-1.375	-2.593	0.0002879	0.003347	2.59297	down
	ENSG00000272588.1	-	antisense: RP11-440L14.4	-	2.04	-1.741	-3.342	0.0002886	0.003353	3.3424	down
	ENSG00000205822.10	-	transcribed_unprocessed_pseudogene: TPTE2P6	-	7.97	-1.242	-2.365	0.0002918	0.003381	2.36484	down
	ENSG00000214263.2	-	processed_pseudogene: RPSAP53	-	4.99	1.302	2.465	0.0002919	0.003382	2.46531	up
	ENSG00000273733.1	-	antisense: CTC-510F12.7	-	7.1	-1.248	-2.376	0.0002926	0.003388	2.3759	down
	ENSG00000280277.1	-	TEC: RP1-72A23.4	-	7.29	1.214	2.32	0.0002962	0.003425	2.32024	up
	ENSG00000182931.9	WFDC10B	WAP four-disulfide core domain 10B	-	4.82	1.26	2.395	0.000298	0.003444	2.39518	up
	ENSG00000280002.1	-	TEC: RP11-76C10.6	-	0.89	-1.81	-3.507	0.0002988	0.00345	3.50687	down
	ENSG00000279733.1	-	TEC: RP11-685B24.1	-	5.25	1.398	2.636	0.0003001	0.003461	2.63608	up
	ENSG00000276172.1	-	transcribed_unprocessed_pseudogene: ELMO2P1	-	0.62	-1.764	-3.396	0.0003055	0.003515	3.39562	down
	ENSG00000133124.11	IRS4	insulin receptor substrate 4	cGMP-PKG signaling pathwayFoxO signaling pathwayAMPK signaling pathwayInsulin signaling pathwayAdipocytokine signaling pathwa...Type II diabetes mellitus	7.4	-1.197	-2.293	0.0003061	0.003518	2.29269	down
	ENSG00000136541.14	ERMN	ermin	-	66.58	-1.005	-2.007	0.000314	0.003596	2.00705	down
	ENSG00000272159.1	-	antisense: RP11-350N15.6	-	0.58	-1.796	-3.473	0.0003141	0.003597	3.47255	down
	ENSG00000257005.1	-	processed_pseudogene: RP11-972L6.2	-	0.57	-1.701	-3.252	0.00032	0.003657	3.25168	down
	ENSG00000251867.3	-	antisense: RP11-48B3.5	-	11.74	-1.021	-2.029	0.0003203	0.00366	2.02865	down
	ENSG00000271367.1	-	lincRNA: RP3-483K16.4	-	12.6	-1.245	-2.369	0.0003228	0.003686	2.36939	down
	ENSG00000254827.5	SLC22A18AS	solute carrier family 22 member 18 antisense	-	4.53	1.818	3.527	0.0003278	0.003735	3.5269	up
	ENSG00000225636.1	-	processed_pseudogene: HNRNPA3P15	-	0.18	-1.311	-2.481	0.0003281	0.003738	2.48135	down
	ENSG00000270533.2	-	transcribed_processed_pseudogene: bP-21201H5.1	-	9.83	-1.241	-2.364	0.0003311	0.003763	2.36394	down
	ENSG00000187553.8	CYP26C1	cytochrome P450 family 26 subfamily C member 1	Retinol metabolism	2.96	1.6	3.032	0.0003332	0.003784	3.03237	up
	ENSG00000102879.15	CORO1A	coronin 1A	PhagosomeTuberculosis	7.94	1.276	2.422	0.0003352	0.003801	2.42239	up
	ENSG00000196917.5	HCAR1	hydroxycarboxylic acid receptor 1	cAMP signaling pathway	11.86	-1.419	-2.674	0.000336	0.003806	2.6742	down
	ENSG00000167779.7	IGFBP6	insulin like growth factor binding protein 6	-	9.4	1.665	3.171	0.0003456	0.003898	3.1714	up
	ENSG00000274928.4	-	transcribed_unprocessed_pseudogene: KRT89P	-	1.71	-1.837	-3.573	0.0003471	0.003911	3.57265	down
	ENSG00000164047.4	CAMP	cathelicidin antimicrobial peptide	Salivary secretionTuberculosis	6.08	-1.388	-2.618	0.0003496	0.003935	2.61764	down
	ENSG00000279756.1	-	TEC: CTD-2385L22.2	-	0.25	-1.303	-2.468	0.0003501	0.003939	2.46796	down
	ENSG00000229654.1	-	lincRNA: RP1-60O19.2	-	4.26	-1.674	-3.191	0.0003546	0.003984	3.19087	down
	ENSG00000237468.2	LOC101928661	uncharacterized LOC101928661	-	0.17	-1.138	-2.201	0.0003577	0.004016	2.20113	down
	ENSG00000239353.1	-	lincRNA: RP11-492E3.51	-	0.74	-1.71	-3.272	0.0003656	0.004094	3.27245	down
	ENSG00000165066.12	NKX6-3	NK6 homeobox 3	-	0.71	-1.755	-3.376	0.0003662	0.004098	3.37606	down
	ENSG00000134323.10	MYCN	v-myc avian myelocytomatosis viral oncogene neuroblastoma derived homolog	Transcriptional misregulation ...	4.43	-1.775	-3.423	0.0003666	0.004101	3.42296	down
	ENSG00000184672.11	RALYL	RALY RNA binding protein-like	-	2.97	-1.942	-3.842	0.0003715	0.004148	3.84197	down
	ENSG00000254461.1	-	antisense: RP11-755F10.3	-	0.92	-1.688	-3.222	0.0003716	0.004148	3.22208	down
	ENSG00000189002.10	-	unprocessed_pseudogene: PROS2P	-	8.26	-1.511	-2.85	0.0003722	0.004153	2.85027	down
	ENSG00000134516.15	DOCK2	dedicator of cytokinesis 2	Chemokine signaling pathwayFc gamma R-mediated phagocytos...	1.18	1.812	3.51	0.0003725	0.004155	3.51023	up
	ENSG00000169429.10	CXCL8	C-X-C motif chemokine ligand 8	Cytokine-cytokine receptor int...Chemokine signaling pathwayNF-kappa B signaling pathwayToll-like receptor signaling p...NOD-like receptor signaling pa...RIG-I-like receptor signaling ...Non-alcoholic fatty liver dise...Epithelial cell signaling in H...ShigellosisSalmonella infectionPertussisLegionellosisChagas disease (American trypa...MalariaAmoebiasisHepatitis CHepatitis BInfluenza APathways i…	609.69	1.168	2.247	0.0003739	0.00417	2.24708	up
	ENSG00000235513.1	-	antisense: RP4-756G23.5	-	13.67	1.013	2.018	0.0003756	0.004186	2.01762	up
	ENSG00000264107.1	-	antisense: RP11-848P1.5	-	4.65	1.503	2.833	0.0003768	0.004196	2.83339	up
	ENSG00000261092.1	-	lincRNA: RP11-21B23.2	-	3.68	1.825	3.544	0.0003813	0.00424	3.54355	up
	ENSG00000143839.13	REN	renin	Renin-angiotensin system	1.85	1.716	3.285	0.0003866	0.004286	3.28461	up
	ENSG00000140519.12	RHCG	Rh family C glycoprotein	-	173.69	1.368	2.581	0.0003945	0.004367	2.58146	up
	ENSG00000168490.13	PHYHIP	phytanoyl-CoA 2-hydroxylase interacting protein	-	9.62	1.538	2.905	0.0003979	0.004395	2.90485	up
	ENSG00000225731.1	-	antisense: AP001627.1	-	0.46	-1.632	-3.1	0.0004009	0.00442	3.10017	down
	ENSG00000267775.1	-	unprocessed_pseudogene: OR7E16P	-	0.04	-1.051	-2.071	0.0004081	0.004486	2.07142	down
	ENSG00000231069.1	-	unprocessed_pseudogene: BX842568.4	-	0.25	-1.277	-2.423	0.0004179	0.004574	2.42306	down
	ENSG00000223461.1	-	antisense: AC004471.9	-	0.35	-1.571	-2.972	0.0004274	0.004662	2.97197	down
	ENSG00000241104.5	LOC284344	uncharacterized LOC284344	-	0.1	-1.112	-2.162	0.0004282	0.004668	2.16191	down
	ENSG00000254561.3	-	antisense: RP11-196E1.3	-	10.92	-1.001	-2.002	0.0004332	0.004712	2.00155	down
	ENSG00000154864.11	PIEZO2	piezo type mechanosensitive ion channel component 2	-	14.9	-1.095	-2.136	0.0004334	0.004714	2.13614	down
	ENSG00000280670.2	-	protein_coding: CCDC163P	-	6.33	1.454	2.739	0.0004336	0.004715	2.73906	up
	ENSG00000253715.1	-	antisense: RP11-706C16.8	-	0.31	-1.555	-2.938	0.0004385	0.004765	2.93799	down
	ENSG00000198251.7	-	unprocessed_pseudogene: CTC-490E21.13	-	4.38	-1.422	-2.68	0.00044	0.004776	2.68007	down
	ENSG00000214295.4	-	processed_pseudogene: FOXO1B	-	0.26	-1.481	-2.791	0.0004418	0.004792	2.79051	down
	ENSG00000240893.1	LOC101929694	uncharacterized LOC101929694	-	6.19	-1.251	-2.38	0.0004501	0.004861	2.38008	down
	ENSG00000271427.1	-	lincRNA: RP11-188D8.1	-	6.19	1.291	2.447	0.000452	0.00488	2.44674	up
	ENSG00000253203.6	-	transcribed_unprocessed_pseudogene: GUSBP3	-	0.53	-1.55	-2.928	0.0004837	0.00515	2.92799	down
	ENSG00000102962.4	CCL22	C-C motif chemokine ligand 22	Cytokine-cytokine receptor int...Chemokine signaling pathway	3.64	1.657	3.154	0.0004852	0.005165	3.15432	up
	ENSG00000276322.1	-	miRNA: FP236383.6	-	0.22	-1.413	-2.662	0.0004889	0.005198	2.66245	down
	ENSG00000276663.1	-	antisense: RP11-407G23.7	-	3.43	-1.515	-2.858	0.0004897	0.005206	2.85849	down
	ENSG00000173110.7	HSPA6	heat shock protein family A (Hsp70) member 6	SpliceosomeMAPK signaling pathwayProtein processing in endoplas...EndocytosisAntigen processing and present...Estrogen signaling pathwayLegionellosisToxoplasmosisMeaslesInfluenza AEpstein-Barr virus infection	94.65	3.491	11.245	0.0004913	0.00522	11.2455	up
	ENSG00000255794.6	RMST	rhabdomyosarcoma 2 associated transcript (non-protein coding)	-	2.51	-1.658	-3.157	0.0005178	0.005463	3.15683	down
	ENSG00000239311.1	-	lincRNA: RP11-615J4.3	-	0.22	-1.176	-2.259	0.000521	0.00549	2.25877	down
	ENSG00000253315.1	-	-	-	9.58	1.007	2.01	0.0005279	0.005557	2.00956	up
	ENSG00000229312.2	-	antisense: RP11-470P21.2	-	1.76	-1.755	-3.376	0.0005295	0.00557	3.37613	down
	ENSG00000160339.15	FCN2	ficolin 2	-	1.82	-1.954	-3.875	0.000534	0.005607	3.8748	down
	ENSG00000229468.1	-	processed_pseudogene: RPL39P18	-	0.51	-1.533	-2.895	0.0005346	0.00561	2.89457	down
	ENSG00000254698.1	-	sense_overlapping: RP11-659G9.3	-	0.17	-1.209	-2.312	0.0005381	0.00564	2.31218	down
	ENSG00000235619.1	-	processed_pseudogene: RPL36AP33	-	1.69	-1.879	-3.678	0.0005457	0.005707	3.67826	down
	ENSG00000261190.5	-	processed_transcript: C16orf97	-	0.12	-1.102	-2.146	0.0005458	0.005707	2.14581	down
	ENSG00000002745.12	WNT16	wingless-type MMTV integration site family member 16	Wnt signaling pathwayHedgehog signaling pathwayHippo signaling pathwaySignaling pathways regulating ...MelanogenesisHTLV-I infectionPathways in cancerTranscriptional misregulation ...Proteoglycans in cancerBasal cell carcinoma	4.15	-1.588	-3.005	0.0005463	0.005709	3.00537	down
	ENSG00000235021.1	-	lincRNA: RP11-439E19.7	-	0.39	-1.346	-2.542	0.0005551	0.005782	2.54177	down
	ENSG00000215448.3	-	processed_pseudogene: SRMP1	-	0.44	-1.556	-2.941	0.0005648	0.005869	2.94058	down
	ENSG00000235991.4	-	unprocessed_pseudogene: RP11-143H17.1	-	0.19	-1.24	-2.362	0.0005669	0.005887	2.36195	down
	ENSG00000186832.8	KRT16	keratin 16	-	1343.54	1.01	2.014	0.00057	0.005914	2.01364	up
	ENSG00000251347.2	-	processed_pseudogene: IRF5P1	-	0.26	-1.347	-2.544	0.0005704	0.005917	2.5437	down
	ENSG00000266401.1	-	antisense: RP11-874J12.4	-	2.82	2.122	4.352	0.0005723	0.005935	4.35207	up
	ENSG00000229299.2	-	antisense: RP4-583P15.10	-	0.56	-1.422	-2.679	0.0005811	0.006012	2.67914	down
	ENSG00000260317.1	-	lincRNA: RP11-48B3.4	-	3.81	-1.435	-2.704	0.0005817	0.006015	2.7036	down
	ENSG00000234936.1	-	antisense: AC010883.5	-	3.57	-1.124	-2.18	0.0005843	0.006034	2.18006	down
	ENSG00000267890.1	-	lincRNA: CTD-2126E3.4	-	1.07	-1.833	-3.564	0.0005856	0.006045	3.56376	down
	ENSG00000255856.2	-	lincRNA: RP11-87C12.5	-	9.06	-1.177	-2.261	0.0005862	0.006047	2.26149	down
	ENSG00000174171.5	-	-	-	7.21	-1.209	-2.312	0.0005961	0.006133	2.31249	down
	ENSG00000261502.3	-	processed_transcript: RP11-96H17.1	-	10.12	-1.22	-2.329	0.0006025	0.006191	2.32895	down
	ENSG00000280958.1	-	TEC: RP4-587D13.2	-	5.04	-1.534	-2.896	0.0006094	0.006254	2.89572	down
	ENSG00000229522.1	-	lincRNA: LINC01523	-	1	-1.593	-3.017	0.0006134	0.006281	3.0171	down
	ENSG00000248180.1	-	processed_pseudogene: GAPDHP60	-	18.74	1.016	2.023	0.0006221	0.006353	2.02258	up
	ENSG00000201142.1	-	snRNA: RNVU1-8	-	0.07	-1.009	-2.012	0.0006255	0.006378	2.01225	down
	ENSG00000136011.14	STAB2	stabilin 2	-	2.33	-1.708	-3.267	0.000637	0.006469	3.26741	down
	ENSG00000250993.1	-	lincRNA: RP11-404J23.1	-	9.17	1.055	2.078	0.000641	0.006505	2.07812	up
	ENSG00000262636.1	-	processed_pseudogene: CTD-3088G3.4	-	0.22	-1.371	-2.586	0.0006439	0.006533	2.58588	down
	ENSG00000095303.14	PTGS1	prostaglandin-endoperoxide synthase 1 (prostaglandin G/H synthase and cyclooxygenase)	Arachidonic acid metabolismPlatelet activationSerotonergic synapse	1.49	1.693	3.234	0.000649	0.006581	3.2344	up
	ENSG00000281189.1	GHET1	gastric carcinoma proliferation enhancing transcript 1	-	10.88	1.041	2.058	0.000649	0.006581	2.05757	up
	ENSG00000206926.1	-	snRNA: RNU6-1024P	-	0.17	-1.202	-2.3	0.0006544	0.006627	2.30043	down
	ENSG00000158164.6	TMSB15A	thymosin beta 15a	-	0.22	-1.229	-2.345	0.0006609	0.00668	2.34477	down
	ENSG00000173421.16	CCDC36	coiled-coil domain containing 36	-	4.22	-1.397	-2.633	0.0006654	0.006719	2.63337	down
	ENSG00000170608.2	FOXA3	forkhead box A3	Maturity onset diabetes of the...	6.36	1.409	2.656	0.000677	0.006819	2.65559	up
	ENSG00000272583.1	-	lincRNA: RP11-344P13.6	-	3.29	-1.407	-2.651	0.000696	0.006987	2.65102	down
	ENSG00000146070.16	PLA2G7	phospholipase A2 group VII	Ether lipid metabolism	6.94	1.219	2.328	0.0007047	0.007062	2.32846	up
	ENSG00000263065.1	-	antisense: AF001548.6	-	0.97	-1.762	-3.391	0.0007056	0.007068	3.39066	down
	ENSG00000124333.14	VAMP7	vesicle associated membrane protein 7	SNARE interactions in vesicula...	8.22	1.146	2.213	0.0007087	0.007095	2.21328	up
	ENSG00000240891.6	PLCXD2	phosphatidylinositol specific phospholipase C X domain containing 2	-	7.08	1.304	2.468	0.0007128	0.007131	2.46848	up
	ENSG00000236939.2	BAALC-AS2	BAALC antisense RNA 2	-	2.67	-1.719	-3.293	0.0007135	0.007137	3.29285	down
	ENSG00000213981.8	-	antisense: AC007277.3	-	5.25	-1.453	-2.739	0.0007145	0.007146	2.73857	down
	ENSG00000215244.2	LOC399715	uncharacterized LOC399715	-	5.25	-1.422	-2.68	0.0007177	0.007172	2.68008	down
	ENSG00000277965.1	-	misc_RNA: Metazoa_SRP	-	0.25	-1.231	-2.348	0.0007204	0.007194	2.34771	down
	ENSG00000255346.9	NOX5	NADPH oxidase, EF-hand calcium binding domain 5	-	5.51	-1.266	-2.404	0.0007211	0.007197	2.40446	down
	ENSG00000233562.1	-	processed_pseudogene: RP11-548N1.1	-	0.58	-1.503	-2.834	0.000726	0.007231	2.83392	down
	ENSG00000228013.1	-	antisense: RP11-350G8.5	-	2.51	-1.677	-3.198	0.0007338	0.007297	3.19837	down
	ENSG00000245522.2	LOC440028	uncharacterized LOC440028	-	9.04	1.433	2.699	0.0007361	0.007312	2.69931	up
	ENSG00000248851.1	-	processed_pseudogene: AC006427.2	-	1.21	-1.616	-3.065	0.0007384	0.007331	3.065	down
	ENSG00000271693.1	-	processed_pseudogene: CTD-2194M22.1	-	0.19	-1.113	-2.162	0.0007458	0.007391	2.16238	down
	ENSG00000272442.2	-	protein_coding: RP11-444E17.6	-	9.61	-1.012	-2.017	0.0007592	0.007505	2.01717	down
	ENSG00000108551.4	RASD1	RAS, dexamethasone-induced 1	Circadian entrainment	13.17	-1.474	-2.778	0.0007617	0.007526	2.77807	down
	ENSG00000198576.3	ARC	activity-regulated cytoskeleton-associated protein	Amphetamine addiction	1.71	-1.823	-3.538	0.0007644	0.007549	3.53793	down
	ENSG00000258791.7	-	lincRNA: LINC00520	-	4.47	2.209	4.624	0.0007647	0.00755	4.62392	up
	ENSG00000278876.1	-	TEC: RP11-498C9.4	-	4.21	1.253	2.384	0.0007688	0.00758	2.38398	up
	ENSG00000254788.6	CKLF-CMTM1	CKLF-CMTM1 readthrough	-	0.1	-1.051	-2.072	0.0007723	0.007613	2.07244	down
	ENSG00000123843.12	C4BPB	complement component 4 binding protein beta	Complement and coagulation cas...Pertussis	6.11	1.498	2.824	0.0007726	0.007614	2.8238	up
	ENSG00000230753.5	ZNF341-AS1	ZNF341 antisense RNA 1	-	3.08	1.881	3.682	0.0007749	0.007633	3.68248	up
	ENSG00000121211.7	MND1	meiotic nuclear divisions 1	-	16.21	1.079	2.113	0.0007769	0.007646	2.11299	up
	ENSG00000266340.1	-	antisense: RP11-848P1.4	-	0.32	-1.344	-2.538	0.0007805	0.007673	2.53844	down
	ENSG00000229160.1	-	lincRNA: AC009229.6	-	1.99	1.656	3.152	0.0007864	0.007707	3.15169	up
	ENSG00000261673.1	-	lincRNA: RP11-328J14.1	-	3.43	-1.54	-2.907	0.0007864	0.007707	2.907	down
	ENSG00000277103.1	-	processed_pseudogene: RP11-520B13.8	-	9.99	-1.207	-2.308	0.00079	0.007738	2.30825	down
	ENSG00000202469.1	-	misc_RNA: Y_RNA	-	0.26	-1.316	-2.49	0.0008014	0.007829	2.49013	down
	ENSG00000269814.1	-	lincRNA: CTC-273B12.10	-	0.99	-1.7	-3.249	0.0008136	0.007932	3.2488	down
	ENSG00000169474.4	SPRR1A	small proline rich protein 1A	-	66.33	1.25	2.378	0.0008149	0.007942	2.3782	up
	ENSG00000135097.6	MSI1	musashi RNA binding protein 1	mRNA surveillance pathway	9.83	-1.331	-2.516	0.0008173	0.007962	2.51592	down
	ENSG00000184922.13	FMNL1	formin like 1	-	4.4	-1.206	-2.307	0.0008173	0.007962	2.30666	down
	ENSG00000272008.1	-	antisense: RP11-393I2.4	-	8.97	1.128	2.185	0.0008256	0.008033	2.18511	up
	ENSG00000230375.1	-	unprocessed_pseudogene: GSTA11P	-	0.12	-1.102	-2.146	0.0008271	0.008045	2.14621	down
	ENSG00000229082.1	-	processed_pseudogene: OR5AW1P	-	0.21	-1.277	-2.423	0.000834	0.008105	2.42269	down
	ENSG00000254223.1	-	lincRNA: RP11-419K12.1	-	0.26	-1.382	-2.607	0.000835	0.008113	2.60679	down
	ENSG00000156234.7	CXCL13	C-X-C motif chemokine ligand 13	Cytokine-cytokine receptor int...Chemokine signaling pathway	2.5	-1.682	-3.208	0.0008358	0.008118	3.20782	down
	ENSG00000186148.11	-	processed_transcript: AC013271.3	-	10.03	-1.164	-2.24	0.0008412	0.008161	2.24015	down
	ENSG00000240393.1	-	processed_pseudogene: RP11-768G7.1	-	2.94	-1.827	-3.547	0.0008435	0.00818	3.54718	down
	ENSG00000279587.1	-	TEC: RP1-278D1.2	-	1.5	-1.654	-3.147	0.0008438	0.008181	3.14672	down
	ENSG00000171819.4	ANGPTL7	angiopoietin like 7	-	0.07	-1.01	-2.013	0.0008507	0.008237	2.01345	down
	ENSG00000273167.1	-	protein_coding: RP11-307N16.6	-	3.01	-1.322	-2.5	0.0008523	0.008249	2.4997	down
	ENSG00000233392.5	LOC200772	uncharacterized LOC200772	-	5.58	-1.595	-3.022	0.0008591	0.008309	3.02193	down
	ENSG00000183287.13	CCBE1	collagen and calcium binding EGF domains 1	-	4.49	-1.523	-2.875	0.0008649	0.008352	2.87473	down
	ENSG00000239482.6	-	lincRNA: RP11-90K6.1	-	7.31	-1.197	-2.293	0.0008686	0.008375	2.29252	down
	ENSG00000101000.4	PROCR	protein C receptor	-	15.18	1.098	2.141	0.0008813	0.008474	2.14054	up
	ENSG00000223458.2	-	-	-	1.4	1.845	3.593	0.0008896	0.008547	3.59279	up
	ENSG00000168878.16	SFTPB	surfactant protein B	-	1.24	-1.715	-3.282	0.0009087	0.008701	3.28236	down
	ENSG00000214856.11	-	transcribed_unprocessed_pseudogene: KRT16P1	-	12.64	1.257	2.39	0.0009137	0.008739	2.39022	up
	ENSG00000205642.9	VCX3B	variable charge, X-linked 3B	-	0.22	-1.211	-2.314	0.0009172	0.008765	2.31444	down
	ENSG00000151789.9	ZNF385D	zinc finger protein 385D	-	4.86	-1.632	-3.1	0.0009182	0.008771	3.10032	down
	ENSG00000250643.1	-	antisense: RP11-93K22.6	-	6.53	-1.142	-2.207	0.0009189	0.008776	2.20724	down
	ENSG00000253875.1	-	antisense: RP11-16P20.3	-	2.14	-1.894	-3.717	0.0009214	0.008799	3.71731	down
	ENSG00000179674.3	ARL14	ADP ribosylation factor like GTPase 14	-	6.44	1.33	2.513	0.0009314	0.00887	2.51339	up
	ENSG00000148798.9	INA	internexin neuronal intermediate filament protein alpha	-	5.76	1.396	2.632	0.0009362	0.008904	2.63235	up
	ENSG00000236596.1	-	processed_pseudogene: AC092568.1	-	0.39	-1.66	-3.159	0.00095	0.009013	3.1594	down
	ENSG00000167483.17	FAM129C	family with sequence similarity 129 member C	-	5.46	1.116	2.168	0.0009513	0.009025	2.16793	up
	ENSG00000216031.1	MIR298	microRNA 298	-	0.21	-1.237	-2.357	0.0009518	0.009027	2.35665	down
	ENSG00000196549.10	MME	membrane metallo-endopeptidase	Renin-angiotensin systemHematopoietic cell lineageProtein digestion and absorpti...Alzheimer's disease	3.47	-1.4	-2.638	0.0009574	0.009073	2.63814	down
	ENSG00000163492.13	CCDC141	coiled-coil domain containing 141	-	0.33	1.131	2.19	0.0009624	0.009108	2.19029	up
	ENSG00000274762.1	-	antisense: RP11-966I7.4	-	5	-1.269	-2.41	0.0009776	0.009226	2.41036	down
	ENSG00000280356.1	-	lincRNA: RP1-101G11.3	-	0.12	-1.077	-2.11	0.0009777	0.009226	2.11037	down
	ENSG00000168621.14	GDNF	glial cell derived neurotrophic factor	-	3.5	-1.259	-2.393	0.0009779	0.009226	2.39265	down
	ENSG00000078579.8	FGF20	fibroblast growth factor 20	MAPK signaling pathwayRas signaling pathwayRap1 signaling pathwayPI3K-Akt signaling pathwayRegulation of actin cytoskelet...Pathways in cancerMelanoma	11.21	-1.07	-2.1	0.0009786	0.009226	2.09969	down
	ENSG00000215515.2	-	processed_pseudogene: IFIT1P1	-	0.28	-1.36	-2.566	0.0009798	0.009232	2.56618	down
	ENSG00000279415.1	-	TEC: RP11-1102P22.1	-	0.22	-1.295	-2.454	0.00098	0.009232	2.45419	down
	ENSG00000223096.1	-	snRNA: RNU5E-9P	-	0.51	-1.386	-2.613	0.0009913	0.009326	2.6131	down
	ENSG00000102290.21	PCDH11X	protocadherin 11 X-linked	-	0.18	-1.097	-2.139	0.001001	0.009398	2.1389	down
	ENSG00000253661.1	ZFHX4-AS1	ZFHX4 antisense RNA 1	-	0.99	-1.753	-3.371	0.001011	0.009482	3.37142	down
	ENSG00000235830.1	-	lincRNA: SRGAP3-AS4	-	7.24	-1.311	-2.481	0.001012	0.009487	2.48127	down
	ENSG00000248360.7	-	-	-	1.32	-1.476	-2.781	0.00102	0.009551	2.7812	down
	ENSG00000132205.10	EMILIN2	elastin microfibril interfacer 2	-	8.31	1.015	2.021	0.001036	0.009685	2.02137	up
	ENSG00000225357.3	-	processed_pseudogene: RPF2P1	-	4.69	1.013	2.018	0.001042	0.009736	2.01778	up
	ENSG00000268883.2	-	unprocessed_pseudogene: PNMA6B	-	2.53	-1.556	-2.941	0.001068	0.009952	2.94109	down
	ENSG00000255008.2	-	lincRNA: AP000442.4	-	0.83	-1.718	-3.29	0.001073	0.009989	3.29033	down

## Sheet: S2 ePen 1|7 24hrs
Significant Genes at pFDR<0.05 for ePen 1/7 vs Sham Air at 24hrs post exposure
	FeatureID	Symbol	Description	KEGG Pathways	Abundance	logFC	FC	P.Value	adj.P.Val	absFC	dirFC

## Sheet: S3 ePen 1|3 24hrs
Significant Genes at pFDR<0.05 for ePen 1/3 vs Sham Air at 24hrs post exposure
	FeatureID	Symbol	Description	KEGG Pathways	Abundance	logFC	FC	P.Value	adj.P.Val	absFC	dirFC
	ENSG00000266745.1	MIR3135A	microRNA 3135a	-	0.33	-2.237	-4.715	3.234e-07	0.0158	4.7151	down
	ENSG00000227187.1	-	processed_pseudogene: RP11-6C10.1	-	0.28	-1.965	-3.905	1.523e-06	0.03721	3.90452	down
	ENSG00000207294.1	-	misc_RNA: Y_RNA	-	0.29	-1.873	-3.663	2.856e-06	0.04651	3.66325	down

## Sheet: S4 3R4F 48hrs
Significant Genes at pFDR<0.01, FC>2 for 3R4F vs Sham Air at 48hrs post exposure
	FeatureID	Symbol	Description	KEGG Pathways	Abundance	logFC	FC	P.Value	adj.P.Val	absFC	dirFC
	ENSG00000138061.11	CYP1B1	cytochrome P450 family 1 subfamily B member 1	Steroid hormone biosynthesisTryptophan metabolismMetabolism of xenobiotics by c...Ovarian steroidogenesisChemical carcinogenesisMicroRNAs in cancer	3425.72	3.661	12.651	8.566e-28	4.185e-23	12.6507	up
	ENSG00000140465.13	CYP1A1	cytochrome P450 family 1 subfamily A member 1	Steroid hormone biosynthesisTryptophan metabolismRetinol metabolismMetabolism of xenobiotics by c...Ovarian steroidogenesisChemical carcinogenesis	166.35	6.674	102.14	1.785e-18	4.181e-14	102.14	up
	ENSG00000121552.3	CSTA	cystatin A	-	1366.44	1.503	2.833	2.567e-18	4.181e-14	2.83348	up
	ENSG00000163993.6	S100P	S100 calcium binding protein P	-	1846.11	1.188	2.278	1.21e-15	1.478e-11	2.27832	up
	ENSG00000057149.14	SERPINB3	serpin peptidase inhibitor, clade B (ovalbumin), member 3	Amoebiasis	43126.9	1.419	2.675	6.366e-15	5.183e-11	2.67467	up
	ENSG00000134827.7	TCN1	transcobalamin 1	-	427.06	1.438	2.709	9.637e-14	6.726e-10	2.70934	up
	ENSG00000154175.16	ABI3BP	ABI family member 3 binding protein	-	42.42	-1.936	-3.826	1.386e-13	8.462e-10	3.82596	down
	ENSG00000147041.11	SYTL5	synaptotagmin like 5	-	803.82	1.095	2.136	3.818e-13	2.073e-09	2.13579	up
	ENSG00000126549.9	STATH	statherin	Salivary secretion	153.99	1.397	2.633	1.8e-12	5.864e-09	2.63319	up
	ENSG00000163220.10	S100A9	S100 calcium binding protein A9	-	11440.2	1.627	3.089	4.789e-12	1.3e-08	3.08947	up
	ENSG00000196754.10	S100A2	S100 calcium binding protein A2	-	4893.83	1.289	2.444	5.643e-12	1.378e-08	2.44358	up
	ENSG00000077942.17	FBLN1	fibulin 1	-	216.6	-1.273	-2.416	6.387e-12	1.418e-08	2.41644	down
	ENSG00000166482.11	MFAP4	microfibrillar associated protein 4	-	20.53	-3.051	-8.29	1.012e-11	2.149e-08	8.29003	down
	ENSG00000163638.13	ADAMTS9	ADAM metallopeptidase with thrombospondin type 1 motif 9	-	622.61	-1.042	-2.059	2.737e-11	3.933e-08	2.0585	down
	ENSG00000253339.1	-	lincRNA: RP11-434I12.3	-	114.31	1.967	3.91	3.011e-11	4.077e-08	3.91005	up
	ENSG00000143546.9	S100A8	S100 calcium binding protein A8	-	3050.21	1.813	3.513	3.018e-11	4.077e-08	3.51317	up
	ENSG00000092969.11	TGFB2	transforming growth factor beta 2	MAPK signaling pathwayCytokine-cytokine receptor int...FoxO signaling pathwayCell cycleEndocytosisTGF-beta signaling pathwayOsteoclast differentiationHippo signaling pathwayLeishmaniasisChagas disease (American trypa...MalariaToxoplasmosisAmoebiasisTuberculosisHepatitis BHTLV-I infectionPathways in cancerProteoglycans in cancerMicroRNAs in cancerColorectal cancerRenal cell carcinomaPancreatic can…	832.65	-1.115	-2.166	4.199e-11	5.004e-08	2.16581	down
	ENSG00000074590.13	NUAK1	NUAK family kinase 1	-	600.58	-1.155	-2.226	5.288e-11	5.497e-08	2.22627	down
	ENSG00000206073.10	SERPINB4	serpin peptidase inhibitor, clade B (ovalbumin), member 4	Amoebiasis	1148.79	1.278	2.426	6.049e-11	6.031e-08	2.42566	up
	ENSG00000150471.15	ADGRL3	adhesion G protein-coupled receptor L3	-	91.6	-1.286	-2.439	1.113e-10	1.026e-07	2.43865	down
	ENSG00000185565.11	LSAMP	limbic system-associated membrane protein	-	72.15	-2.188	-4.557	1.807e-10	1.378e-07	4.55709	down
	ENSG00000142494.13	SLC47A1	solute carrier family 47 member 1	-	35	-1.891	-3.708	3.084e-10	2.009e-07	3.70836	down
	ENSG00000115008.5	IL1A	interleukin 1 alpha	MAPK signaling pathwayCytokine-cytokine receptor int...ApoptosisOsteoclast differentiationHematopoietic cell lineageNon-alcoholic fatty liver dise...Type I diabetes mellitusPrion diseasesSalmonella infectionPertussisLeishmaniasisTuberculosisMeaslesInfluenza AInflammatory bowel disease (IB...Rheumatoid arthritisGraft-versus-host disease	54.49	2.26	4.789	3.532e-10	2.185e-07	4.78914	up
	ENSG00000166265.11	CYYR1	cysteine/tyrosine-rich 1	-	70.07	-1.209	-2.312	4.509e-10	2.623e-07	2.31204	down
	ENSG00000120594.16	PLXDC2	plexin domain containing 2	-	208.67	-1.276	-2.422	4.317e-09	1.435e-06	2.42156	down
	ENSG00000133216.16	EPHB2	EPH receptor B2	Axon guidance	521.65	-1.253	-2.383	1.072e-08	2.83e-06	2.38328	down
	ENSG00000137440.4	FGFBP1	fibroblast growth factor binding protein 1	-	893.12	1.069	2.099	1.224e-08	3.115e-06	2.09856	up
	ENSG00000125538.11	IL1B	interleukin 1 beta	MAPK signaling pathwayCytokine-cytokine receptor int...NF-kappa B signaling pathwayApoptosisOsteoclast differentiationToll-like receptor signaling p...NOD-like receptor signaling pa...Cytosolic DNA-sensing pathwayHematopoietic cell lineageTNF signaling pathwayInflammatory mediator regulati...Non-alcoholic fatty liver dise...Type I diabetes mellitusAlzheimer's diseasePrion diseasesSalmonella infec…	16.25	2.868	7.302	1.351e-08	3.289e-06	7.30193	up
	ENSG00000186684.12	CYP27C1	cytochrome P450 family 27 subfamily C member 1	-	17.15	-1.452	-2.736	1.376e-08	3.311e-06	2.73559	down
	ENSG00000124225.15	PMEPA1	prostate transmembrane protein, androgen induced 1	-	603.56	-1.032	-2.045	1.663e-08	3.824e-06	2.04536	down
	ENSG00000182871.14	COL18A1	collagen type XVIII alpha 1	Protein digestion and absorpti...	66.01	-1.32	-2.497	1.785e-08	4e-06	2.4974	down
	ENSG00000153956.15	CACNA2D1	calcium voltage-gated channel auxiliary subunit alpha2delta 1	MAPK signaling pathwayCardiac muscle contractionAdrenergic signaling in cardio...Oxytocin signaling pathwayHypertrophic cardiomyopathy (H...Arrhythmogenic right ventricul...Dilated cardiomyopathy	32.62	-1.09	-2.129	2.168e-08	4.45e-06	2.12884	down
	ENSG00000134873.9	CLDN10	claudin 10	Cell adhesion molecules (CAMs)Tight junctionLeukocyte transendothelial mig...Hepatitis C	53.64	1.505	2.837	2.177e-08	4.45e-06	2.83743	up
	ENSG00000170962.12	PDGFD	platelet derived growth factor D	Ras signaling pathwayRap1 signaling pathwayPI3K-Akt signaling pathwayFocal adhesionGap junctionRegulation of actin cytoskelet...Prostate cancerMelanomaCholine metabolism in cancer	84.03	-1.095	-2.137	2.221e-08	4.481e-06	2.13658	down
	ENSG00000182752.9	PAPPA	pregnancy-associated plasma protein A, pappalysin 1	-	79.15	-1.439	-2.712	2.777e-08	5.179e-06	2.71181	down
	ENSG00000163221.8	S100A12	S100 calcium binding protein A12	-	18.24	1.917	3.777	3.32e-08	5.856e-06	3.77706	up
	ENSG00000100767.15	PAPLN	papilin, proteoglycan-like sulfated glycoprotein	-	82.62	-1.295	-2.454	3.903e-08	6.463e-06	2.45385	down
	ENSG00000165966.14	PDZRN4	PDZ domain containing ring finger 4	-	14.36	-2.571	-5.943	4.013e-08	6.579e-06	5.94305	down
	ENSG00000171476.21	HOPX	HOP homeobox	-	201.28	1.637	3.111	4.944e-08	7.766e-06	3.11079	up
	ENSG00000146197.8	SCUBE3	signal peptide, CUB domain and EGF like domain containing 3	-	22.01	-1.446	-2.724	5.038e-08	7.813e-06	2.72391	down
	ENSG00000213693.4	-	processed_pseudogene: SEC14L1P1	-	22.04	-1.127	-2.184	5.074e-08	7.837e-06	2.18375	down
	ENSG00000113361.12	CDH6	cadherin 6	-	445.65	-1.733	-3.324	6.501e-08	9.425e-06	3.32408	down
	ENSG00000133019.11	CHRM3	cholinergic receptor muscarinic 3	Calcium signaling pathwayNeuroactive ligand-receptor in...Cholinergic synapseRegulation of actin cytoskelet...Insulin secretionSalivary secretionGastric acid secretionPancreatic secretion	41.62	-1.199	-2.295	6.541e-08	9.454e-06	2.29538	down
	ENSG00000095970.16	TREM2	triggering receptor expressed on myeloid cells 2	Osteoclast differentiation	7.01	2.799	6.958	7.71e-08	1.073e-05	6.9582	up
	ENSG00000196159.11	FAT4	FAT atypical cadherin 4	-	136.64	-1.322	-2.5	8.974e-08	1.188e-05	2.5	down
	ENSG00000203727.3	SAMD5	sterile alpha motif domain containing 5	-	45.9	-1.373	-2.589	9.438e-08	1.217e-05	2.58927	down
	ENSG00000132938.18	MTUS2	microtubule associated tumor suppressor candidate 2	-	60.12	-1.255	-2.387	9.478e-08	1.219e-05	2.38731	down
	ENSG00000257989.1	-	lincRNA: RP1-288H2.2	-	27.38	-1.318	-2.493	9.938e-08	1.248e-05	2.49302	down
	ENSG00000181195.10	PENK	proenkephalin	-	10.76	-2.803	-6.978	1.372e-07	1.592e-05	6.97793	down
	ENSG00000118849.9	RARRES1	retinoic acid receptor responder (tazarotene induced) 1	-	674.68	1.859	3.627	1.435e-07	1.657e-05	3.62675	up
	ENSG00000151012.13	SLC7A11	solute carrier family 7 member 11	-	653.86	1.597	3.025	1.446e-07	1.662e-05	3.02455	up
	ENSG00000256940.1	-	antisense: RP11-783K16.5	-	13.49	2.009	4.024	1.693e-07	1.897e-05	4.02445	up
	ENSG00000135069.13	PSAT1	phosphoserine aminotransferase 1	Glycineserine and threonine metabolis...Vitamin B6 metabolism	800.74	1.015	2.021	1.79e-07	1.983e-05	2.02147	up
	ENSG00000136235.15	GPNMB	glycoprotein nmb	-	1621.08	-1.159	-2.233	2.421e-07	2.511e-05	2.23282	down
	ENSG00000108797.11	CNTNAP1	contactin associated protein 1	Cell adhesion molecules (CAMs)	22.32	-1.162	-2.238	2.815e-07	2.828e-05	2.23757	down
	ENSG00000128965.11	CHAC1	ChaC glutathione-specific gamma-glutamylcyclotransferase 1	-	162.54	1.116	2.167	3.002e-07	2.937e-05	2.16713	up
	ENSG00000115935.16	WIPF1	WAS/WASL interacting protein family member 1	-	21	-1.14	-2.204	3.127e-07	2.997e-05	2.20441	down
	ENSG00000113140.10	SPARC	secreted protein acidic and cysteine rich	-	109.33	-1.683	-3.21	3.163e-07	3.018e-05	3.21042	down
	ENSG00000168743.12	NPNT	nephronectin	-	128.28	-1.31	-2.48	3.737e-07	3.451e-05	2.47996	down
	ENSG00000154122.12	ANKH	ANKH inorganic pyrophosphate transport regulator	-	239.74	-1.304	-2.47	3.74e-07	3.451e-05	2.46958	down
	ENSG00000173706.12	HEG1	heart development protein with EGF like domains 1	-	174.07	-1.096	-2.138	3.818e-07	3.471e-05	2.13835	down
	ENSG00000049540.16	ELN	elastin	Protein digestion and absorpti...	98.96	-1.433	-2.7	4.493e-07	3.896e-05	2.69962	down
	ENSG00000243904.1	-	processed_pseudogene: RP11-600F24.1	-	30.14	1.069	2.098	4.828e-07	4.109e-05	2.09771	up
	ENSG00000140937.13	CDH11	cadherin 11	-	61.64	-1.422	-2.68	4.957e-07	4.175e-05	2.67969	down
	ENSG00000267287.1	-	processed_transcript: RP11-567M16.1	-	11.68	-1.446	-2.724	5.228e-07	4.322e-05	2.72368	down
	ENSG00000188761.11	BCL2L15	BCL2 like 15	-	178.78	1.236	2.356	5.615e-07	4.556e-05	2.35623	up
	ENSG00000108950.11	FAM20A	family with sequence similarity 20 member A	-	61.24	-1.118	-2.171	5.76e-07	4.636e-05	2.17074	down
	ENSG00000167601.11	AXL	AXL receptor tyrosine kinase	-	53.42	-1.114	-2.164	7.483e-07	5.721e-05	2.16382	down
	ENSG00000128165.8	ADM2	adrenomedullin 2	-	23.81	1.202	2.3	9.824e-07	7.037e-05	2.30049	up
	ENSG00000137033.11	IL33	interleukin 33	Cytosolic DNA-sensing pathwayInfluenza A	189.71	1.136	2.198	1.095e-06	7.664e-05	2.19794	up
	ENSG00000084453.16	SLCO1A2	solute carrier organic anion transporter family member 1A2	Bile secretion	27.32	-2.06	-4.169	1.126e-06	7.823e-05	4.16916	down
	ENSG00000144810.15	COL8A1	collagen type VIII alpha 1	-	24.69	-1.159	-2.233	1.147e-06	7.963e-05	2.23266	down
	ENSG00000113739.10	STC2	stanniocalcin 2	-	32.07	1.488	2.805	1.399e-06	9.224e-05	2.80487	up
	ENSG00000149294.16	NCAM1	neural cell adhesion molecule 1	Cell adhesion molecules (CAMs)Prion diseases	74.53	-1.506	-2.84	1.703e-06	0.000107	2.84041	down
	ENSG00000178934.4	LGALS7B	lectin, galactoside-binding, soluble, 7B	-	44.65	1.041	2.057	1.877e-06	0.0001151	2.05702	up
	ENSG00000053108.16	FSTL4	follistatin like 4	-	17.71	-1.399	-2.638	2.256e-06	0.0001339	2.63803	down
	ENSG00000265009.1	-	miRNA: AC078864.1	-	5.12	-2.392	-5.249	2.478e-06	0.0001427	5.24948	down
	ENSG00000101825.7	MXRA5	matrix-remodelling associated 5	-	42.47	-1.932	-3.817	2.49e-06	0.0001431	3.81675	down
	ENSG00000218336.7	TENM3	teneurin transmembrane protein 3	-	11.43	-1.418	-2.671	2.877e-06	0.0001614	2.67125	down
	ENSG00000177494.5	ZBED2	zinc finger BED-type containing 2	-	35.35	1.648	3.133	2.942e-06	0.0001643	3.1329	up
	ENSG00000156113.20	KCNMA1	potassium calcium-activated channel subfamily M alpha 1	cGMP-PKG signaling pathwayVascular smooth muscle contrac...Insulin secretionSalivary secretionPancreatic secretion	555.83	-1.462	-2.755	3.084e-06	0.0001701	2.75544	down
	ENSG00000239268.2	-	lincRNA: RP11-384F7.2	-	9.18	-2.183	-4.542	3.121e-06	0.0001714	4.54176	down
	ENSG00000152766.5	ANKRD22	ankyrin repeat domain 22	-	25.28	1.341	2.534	3.374e-06	0.0001829	2.53402	up
	ENSG00000180340.6	FZD2	frizzled class receptor 2	Wnt signaling pathwayHippo signaling pathwaySignaling pathways regulating ...MelanogenesisHTLV-I infectionPathways in cancerProteoglycans in cancerBasal cell carcinoma	6.65	-1.908	-3.752	3.387e-06	0.0001832	3.75185	down
	ENSG00000016602.9	CLCA4	chloride channel accessory 4	Olfactory transductionPancreatic secretion	422.97	1.053	2.075	3.469e-06	0.0001867	2.07545	up
	ENSG00000139292.12	LGR5	leucine-rich repeat containing G protein-coupled receptor 5	-	63.75	-2.152	-4.445	3.551e-06	0.0001898	4.445	down
	ENSG00000139626.15	ITGB7	integrin subunit beta 7	PI3K-Akt signaling pathwayFocal adhesionECM-receptor interactionCell adhesion molecules (CAMs)Intestinal immune network for ...Regulation of actin cytoskelet...Transcriptional misregulation ...Hypertrophic cardiomyopathy (H...Arrhythmogenic right ventricul...Dilated cardiomyopathy	56.32	1.342	2.535	3.755e-06	0.000199	2.53498	up
	ENSG00000187867.8	PALM3	paralemmin 3	-	12	-1.678	-3.199	3.989e-06	0.0002086	3.1989	down
	ENSG00000119681.11	LTBP2	latent transforming growth factor beta binding protein 2	-	115.75	-1.039	-2.055	4.049e-06	0.0002104	2.05472	down
	ENSG00000261786.1	-	lincRNA: RP4-555D20.2	-	11.5	-1.55	-2.928	4.668e-06	0.000238	2.9281	down
	ENSG00000111799.20	COL12A1	collagen type XII alpha 1	Protein digestion and absorpti...	417.03	-1.191	-2.284	4.72e-06	0.0002392	2.28374	down
	ENSG00000273132.1	-	antisense: RP11-350J20.12	-	19.46	1.012	2.017	5.744e-06	0.0002786	2.01727	up
	ENSG00000142224.15	IL19	interleukin 19	Cytokine-cytokine receptor int...Jak-STAT signaling pathway	37.94	2.006	4.018	5.811e-06	0.0002811	4.01773	up
	ENSG00000142623.9	PADI1	peptidyl arginine deiminase, type I	-	153.61	1.009	2.013	7.06e-06	0.0003279	2.01296	up
	ENSG00000202310.1	-	misc_RNA: Y_RNA	-	13.08	-1.209	-2.312	7.681e-06	0.0003505	2.31208	down
	ENSG00000165323.15	FAT3	FAT atypical cadherin 3	-	127.82	-1.072	-2.102	8.718e-06	0.0003875	2.10189	down
	ENSG00000148773.12	MKI67	marker of proliferation Ki-67	-	48.43	-1.419	-2.673	9.174e-06	0.0004023	2.67344	down
	ENSG00000188933.14	-	transcribed_unprocessed_pseudogene: USP32P1	-	11.01	-1.213	-2.319	9.467e-06	0.0004126	2.31868	down
	ENSG00000092421.16	SEMA6A	semaphorin 6A	Axon guidance	28.74	-1.094	-2.134	1.013e-05	0.0004347	2.13432	down
	ENSG00000170558.8	CDH2	cadherin 2	Cell adhesion molecules (CAMs)Arrhythmogenic right ventricul...	64.88	-1.177	-2.261	1.061e-05	0.0004509	2.26066	down
	ENSG00000231419.6	LINC00689	long intergenic non-protein coding RNA 689	-	4.96	-2.103	-4.297	1.298e-05	0.0005354	4.29705	down
	ENSG00000139174.10	PRICKLE1	prickle planar cell polarity protein 1	Wnt signaling pathway	32.46	-1.035	-2.049	1.417e-05	0.0005741	2.0489	down
	ENSG00000145879.10	SPINK7	serine peptidase inhibitor, Kazal type 7 (putative)	-	37.75	1.885	3.693	1.451e-05	0.0005846	3.69271	up
	ENSG00000112964.13	GHR	growth hormone receptor	Cytokine-cytokine receptor int...Neuroactive ligand-receptor in...PI3K-Akt signaling pathwayJak-STAT signaling pathway	36.29	-1.044	-2.062	1.468e-05	0.0005902	2.06249	down
	ENSG00000154839.9	SKA1	spindle and kinetochore associated complex subunit 1	-	8.47	-1.194	-2.289	1.474e-05	0.0005921	2.28861	down
	ENSG00000184985.16	SORCS2	sortilin related VPS10 domain containing receptor 2	-	61.35	-1.353	-2.555	1.683e-05	0.0006501	2.55529	down
	ENSG00000229348.1	-	antisense: HYI-AS1	-	2.44	-1.986	-3.961	1.697e-05	0.0006528	3.96081	down
	ENSG00000227292.1	-	lincRNA: AC009229.5	-	4.88	2.393	5.251	1.706e-05	0.0006554	5.25117	up
	ENSG00000270571.2	-	antisense: RP11-355F16.1	-	346.71	-1.107	-2.154	1.826e-05	0.0006894	2.1541	down
	ENSG00000133067.17	LGR6	leucine-rich repeat containing G protein-coupled receptor 6	-	6.72	-1.797	-3.476	1.833e-05	0.0006909	3.47566	down
	ENSG00000272742.1	-	antisense: CTB-43P18.1	-	7.51	-1.481	-2.791	1.861e-05	0.0006994	2.7913	down
	ENSG00000168874.12	ATOH8	atonal bHLH transcription factor 8	-	22.51	-1.208	-2.311	2.232e-05	0.0007989	2.31067	down
	ENSG00000165810.16	BTNL9	butyrophilin like 9	-	112.92	-1.36	-2.566	2.272e-05	0.0008091	2.56615	down
	ENSG00000100298.15	APOBEC3H	apolipoprotein B mRNA editing enzyme catalytic subunit 3H	-	2.72	2.231	4.696	2.331e-05	0.000825	4.69579	up
	ENSG00000256433.2	-	lincRNA: RP1-102E24.8	-	12.22	-1.115	-2.167	2.404e-05	0.0008424	2.16657	down
	ENSG00000259562.2	-	transcribed_processed_pseudogene: RP11-762H8.2	-	15.82	-1.028	-2.039	2.947e-05	0.0009998	2.03923	down
	ENSG00000222112.1	-	misc_RNA: RN7SKP16	-	7.57	-1.562	-2.953	3.018e-05	0.00102	2.9529	down
	ENSG00000154864.11	PIEZO2	piezo type mechanosensitive ion channel component 2	-	14.9	-1.331	-2.516	3.265e-05	0.001083	2.51647	down
	ENSG00000100031.18	GGT1	gamma-glutamyltransferase 1	Taurine and hypotaurine metabo...Cyanoamino acid metabolismGlutathione metabolismArachidonic acid metabolism	9.61	1.414	2.665	3.311e-05	0.001094	2.66497	up
	ENSG00000182263.13	FIGN	fidgetin	-	16.39	-1.083	-2.119	3.659e-05	0.00118	2.11915	down
	ENSG00000136155.16	SCEL	sciellin	-	436.78	1.256	2.389	3.686e-05	0.001188	2.38859	up
	ENSG00000232973.11	CYP1B1-AS1	CYP1B1 antisense RNA 1	-	16.69	1.086	2.123	3.915e-05	0.001251	2.12262	up
	ENSG00000163209.14	SPRR3	small proline rich protein 3	-	1451.49	1.228	2.343	4.006e-05	0.001272	2.34254	up
	ENSG00000163520.13	FBLN2	fibulin 2	-	147.9	-1.048	-2.068	4.203e-05	0.001318	2.06794	down
	ENSG00000153823.18	PID1	phosphotyrosine interaction domain containing 1	-	25.14	-1.069	-2.099	4.21e-05	0.001319	2.09863	down
	ENSG00000072195.14	SPEG	SPEG complex locus	-	20.54	-1.011	-2.015	4.549e-05	0.001405	2.0147	down
	ENSG00000242866.9	STRC	stereocilin	-	6.6	-1.533	-2.894	4.611e-05	0.001419	2.89361	down
	ENSG00000130513.6	GDF15	growth differentiation factor 15	-	608.81	1.168	2.246	4.963e-05	0.001501	2.24647	up
	ENSG00000236333.3	-	processed_transcript: TRHDE-AS1	-	10.42	-1.44	-2.714	5.108e-05	0.001539	2.71361	down
	ENSG00000238251.2	-	processed_pseudogene: RP11-172F4.2	-	17.97	1.105	2.151	5.247e-05	0.001573	2.15112	up
	ENSG00000073067.13	CYP2W1	cytochrome P450 family 2 subfamily W member 1	-	8.33	-1.705	-3.26	5.994e-05	0.001746	3.26	down
	ENSG00000185479.5	KRT6B	keratin 6B	-	276.39	1.267	2.407	6.106e-05	0.001773	2.40715	up
	ENSG00000231096.1	-	processed_pseudogene: AC015726.1	-	7.85	1.393	2.627	7.211e-05	0.002025	2.62681	up
	ENSG00000226126.2	-	processed_pseudogene: PSMC1P12	-	9.6	1.314	2.486	7.349e-05	0.002051	2.4859	up
	ENSG00000196620.8	UGT2B15	UDP glucuronosyltransferase family 2 member B15	Pentose and glucuronate interc...Ascorbate and aldarate metabol...Steroid hormone biosynthesisStarch and sucrose metabolismRetinol metabolismPorphyrin and chlorophyll meta...Metabolism of xenobiotics by c...Drug metabolism - cytochrome P...Drug metabolism - other enzyme...Chemical carcinogenesis	0.97	1.917	3.777	7.381e-05	0.002057	3.77717	up
	ENSG00000204136.10	GGTA1P	glycoprotein, alpha-galactosyltransferase 1 pseudogene	-	4.01	1.597	3.026	7.688e-05	0.002118	3.02606	up
	ENSG00000259105.1	-	processed_pseudogene: RPS3AP4	-	3.82	1.838	3.576	7.692e-05	0.002118	3.57627	up
	ENSG00000148677.6	ANKRD1	ankyrin repeat domain 1	-	10.99	-1.589	-3.008	7.941e-05	0.002176	3.00778	down
	ENSG00000122787.14	AKR1D1	aldo-keto reductase family 1, member D1	Primary bile acid biosynthesisSteroid hormone biosynthesis	5.08	1.463	2.756	7.995e-05	0.002187	2.75648	up
	ENSG00000103647.12	CORO2B	coronin 2B	-	15.08	-1.123	-2.179	8.064e-05	0.002205	2.17856	down
	ENSG00000128383.12	APOBEC3A	apolipoprotein B mRNA editing enzyme catalytic subunit 3A	-	30.94	1.231	2.348	8.087e-05	0.00221	2.34757	up
	ENSG00000121895.7	TMEM156	transmembrane protein 156	-	3.31	2.135	4.394	8.212e-05	0.002232	4.39387	up
	ENSG00000069188.16	SDK2	sidekick cell adhesion molecule 2	-	22.38	-1.025	-2.035	8.489e-05	0.002289	2.03503	down
	ENSG00000130635.15	COL5A1	collagen type V alpha 1	PI3K-Akt signaling pathwayFocal adhesionECM-receptor interactionPlatelet activationProtein digestion and absorpti...Amoebiasis	22.72	-1.23	-2.345	8.66e-05	0.002321	2.3452	down
	ENSG00000198092.5	TMPRSS11F	transmembrane protease, serine 11F	-	11.17	1.719	3.291	9.25e-05	0.002439	3.29118	up
	ENSG00000186417.13	GLDN	gliomedin	-	3.18	2.02	4.055	9.333e-05	0.002455	4.05538	up
	ENSG00000210100.1	-	Mt_tRNA: MT-TI	-	11.78	1.475	2.78	0.0001056	0.002695	2.77971	up
	ENSG00000115590.13	IL1R2	interleukin 1 receptor type 2	MAPK signaling pathwayCytokine-cytokine receptor int...Hematopoietic cell lineageAmoebiasisHTLV-I infectionTranscriptional misregulation ...	2.71	2.017	4.047	0.0001077	0.002737	4.04704	up
	ENSG00000185008.17	ROBO2	roundabout guidance receptor 2	Axon guidance	17.33	-1.717	-3.287	0.0001088	0.002754	3.28666	down
	ENSG00000154277.12	UCHL1	ubiquitin C-terminal hydrolase L1	Parkinson's disease	34.75	1.915	3.772	0.0001102	0.002785	3.77213	up
	ENSG00000164488.11	DACT2	dishevelled-binding antagonist of beta-catenin 2	-	20.31	-1.212	-2.316	0.0001214	0.002991	2.31619	down
	ENSG00000169429.10	CXCL8	C-X-C motif chemokine ligand 8	Cytokine-cytokine receptor int...Chemokine signaling pathwayNF-kappa B signaling pathwayToll-like receptor signaling p...NOD-like receptor signaling pa...RIG-I-like receptor signaling ...Non-alcoholic fatty liver dise...Epithelial cell signaling in H...ShigellosisSalmonella infectionPertussisLegionellosisChagas disease (American trypa...MalariaAmoebiasisHepatitis CHepatitis BInfluenza APathways i…	609.69	1.285	2.437	0.0001235	0.003032	2.43686	up
	ENSG00000178172.6	SPINK6	serine peptidase inhibitor, Kazal type 6	-	5.79	1.867	3.649	0.0001291	0.003139	3.64888	up
	ENSG00000076706.14	MCAM	melanoma cell adhesion molecule	-	27.58	-1.373	-2.59	0.0001309	0.003169	2.5903	down
	ENSG00000260400.1	-	sense_overlapping: RP11-119F7.5	-	11.58	-1.093	-2.133	0.0001396	0.003328	2.13252	down
	ENSG00000150510.15	FAM124A	family with sequence similarity 124 member A	-	15.47	-1.274	-2.418	0.0001409	0.00335	2.41755	down
	ENSG00000048540.14	LMO3	LIM domain only 3	-	9.28	-1.401	-2.64	0.0001452	0.003433	2.64007	down
	ENSG00000127329.14	PTPRB	protein tyrosine phosphatase, receptor type B	Adherens junction	20.61	-1.113	-2.163	0.0001554	0.003626	2.16333	down
	ENSG00000162745.10	OLFML2B	olfactomedin like 2B	-	17.75	-1.122	-2.176	0.0001578	0.003672	2.17608	down
	ENSG00000232310.6	-	lincRNA: RP11-557H15.4	-	1.93	1.467	2.764	0.0001622	0.003752	2.76352	up
	ENSG00000115353.10	TACR1	tachykinin receptor 1	Calcium signaling pathwayNeuroactive ligand-receptor in...Measles	158.07	-1.039	-2.055	0.0001735	0.003954	2.05492	down
	ENSG00000116962.14	NID1	nidogen 1	-	7.19	-1.771	-3.414	0.0001906	0.004282	3.41401	down
	ENSG00000244538.1	-	processed_pseudogene: RP11-10G12.1	-	20.01	1.112	2.161	0.0001975	0.004403	2.16083	up
	ENSG00000166813.14	KIF7	kinesin family member 7	-	11.4	-1.07	-2.099	0.0002067	0.004569	2.09898	down
	ENSG00000137672.12	TRPC6	transient receptor potential cation channel subfamily C member 6	cGMP-PKG signaling pathway	6.51	-1.459	-2.749	0.0002231	0.004855	2.74904	down
	ENSG00000254951.7	LOC283299	uncharacterized LOC283299	-	8.29	-1.234	-2.352	0.0002265	0.004904	2.3523	down
	ENSG00000237451.3	-	processed_pseudogene: CDK2AP2P2	-	1.24	1.589	3.008	0.0002373	0.005071	3.0079	up
	ENSG00000213657.3	-	processed_pseudogene: RP11-346D6.4	-	0.5	1.496	2.821	0.0002455	0.005228	2.82118	up
	ENSG00000230980.1	-	processed_pseudogene: RPL36AP39	-	1.81	1.789	3.456	0.0002516	0.005316	3.45589	up
	ENSG00000186847.5	KRT14	keratin 14	-	806.5	1.162	2.238	0.0002612	0.005482	2.2379	up
	ENSG00000024526.16	DEPDC1	DEP domain containing 1	-	46.01	-1.013	-2.018	0.0002664	0.005569	2.01808	down
	ENSG00000213994.3	-	antisense: RP11-414H17.5	-	6.49	-1.319	-2.494	0.000267	0.005572	2.49436	down
	ENSG00000202515.1	VTRNA1-3	vault RNA 1-3	-	23.25	1.125	2.181	0.0002808	0.00581	2.18071	up
	ENSG00000122711.8	SPINK4	serine peptidase inhibitor, Kazal type 4	-	0.93	1.439	2.712	0.0002852	0.00588	2.71166	up
	ENSG00000130600.15	H19	H19, imprinted maternally expressed transcript (non-protein coding)	-	4.28	2.057	4.161	0.0002915	0.005991	4.16093	up
	ENSG00000240718.3	-	misc_RNA: RN7SL851P	-	3.97	-1.599	-3.029	0.000292	0.005995	3.02886	down
	ENSG00000264311.1	-	processed_pseudogene: CCDC58P1	-	7.26	1.279	2.427	0.0002934	0.006018	2.42713	up
	ENSG00000271849.1	-	lincRNA: CTC-332L22.1	-	1.32	1.662	3.164	0.0002947	0.006036	3.16359	up
	ENSG00000078725.12	BRINP1	BMP/retinoic acid inducible neural specific 1	-	18.08	-1.061	-2.087	0.000303	0.006164	2.08694	down
	ENSG00000091136.13	LAMB1	laminin subunit beta 1	PI3K-Akt signaling pathwayFocal adhesionECM-receptor interactionToxoplasmosisAmoebiasisPathways in cancerSmall cell lung cancer	22.83	-1.375	-2.593	0.0003059	0.006202	2.59295	down
	ENSG00000213264.3	-	processed_pseudogene: NIP7P2	-	0.88	-1.506	-2.84	0.0003114	0.006289	2.83991	down
	ENSG00000143869.6	GDF7	growth differentiation factor 7	TGF-beta signaling pathwayHippo signaling pathway	17.47	-1.195	-2.29	0.0003201	0.006415	2.2899	down
	ENSG00000214822.8	KRT16P3	keratin 16 pseudogene 3	-	6.76	1.732	3.322	0.0003211	0.00643	3.32203	up
	ENSG00000104953.18	TLE6	transducin like enhancer of split 6	-	9.64	1.113	2.163	0.0003247	0.006488	2.16327	up
	ENSG00000164692.17	COL1A2	collagen type I alpha 2	PI3K-Akt signaling pathwayFocal adhesionECM-receptor interactionPlatelet activationProtein digestion and absorpti...Amoebiasis	8.92	-1.905	-3.745	0.0003279	0.006539	3.74475	down
	ENSG00000273712.1	-	processed_pseudogene: RP5-874C20.7	-	1.62	1.765	3.398	0.0003286	0.006548	3.39787	up
	ENSG00000282164.1	-	sense_intronic: RP11-570L14.2	-	12.39	-1.028	-2.039	0.0003625	0.007049	2.03907	down
	ENSG00000235373.1	-	lincRNA: RP11-206L10.3	-	6.14	-1.076	-2.109	0.0003842	0.007386	2.10874	down
	ENSG00000270598.1	-	processed_pseudogene: RP11-396C23.3	-	2.04	1.882	3.686	0.0003938	0.007524	3.68643	up
	ENSG00000143556.8	S100A7	S100 calcium binding protein A7	-	12.15	2.292	4.897	0.0004147	0.007853	4.89705	up
	ENSG00000116983.12	HPCAL4	hippocalcin like 4	-	7.85	-1.033	-2.046	0.0004157	0.007866	2.04619	down
	ENSG00000170961.6	HAS2	hyaluronan synthase 2	-	9.62	1.36	2.567	0.0004283	0.008046	2.56692	up
	ENSG00000253103.1	LINC01609	long intergenic non-protein coding RNA 1609	-	0.12	1.065	2.093	0.0004517	0.008411	2.09268	up
	ENSG00000081052.11	COL4A4	collagen type IV alpha 4	PI3K-Akt signaling pathwayFocal adhesionECM-receptor interactionProtein digestion and absorpti...AmoebiasisPathways in cancerSmall cell lung cancer	12.72	-1.15	-2.219	0.0004539	0.008448	2.21908	down
	ENSG00000141431.9	ASXL3	additional sex combs like 3, transcriptional regulator	-	9.17	-1.002	-2.003	0.0004675	0.008648	2.00301	down
	ENSG00000168542.12	COL3A1	collagen type III alpha 1	PI3K-Akt signaling pathwayFocal adhesionECM-receptor interactionPlatelet activationProtein digestion and absorpti...Amoebiasis	8.21	-1.852	-3.61	0.0004712	0.008691	3.60958	down
	ENSG00000221301.1	-	miRNA: AC116562.1	-	2.64	-1.861	-3.633	0.000482	0.008856	3.63315	down
	ENSG00000225376.5	TMEM246-AS1	TMEM246 antisense RNA 1	-	1.81	1.918	3.78	0.0004956	0.009059	3.7796	up
	ENSG00000135114.12	OASL	2'-5'-oligoadenylate synthetase like	-	15.93	1.653	3.144	0.0004966	0.009069	3.14379	up
	ENSG00000167914.10	GSDMA	gasdermin A	-	0.51	1.566	2.96	0.0005066	0.009214	2.96013	up
	ENSG00000186832.8	KRT16	keratin 16	-	1343.54	1.029	2.041	0.0005281	0.009489	2.0407	up
	ENSG00000164850.14	GPER1	G protein-coupled estrogen receptor 1	Estrogen signaling pathway	9.44	-1.153	-2.223	0.0005336	0.009571	2.22313	down
	ENSG00000167371.16	PRRT2	proline rich transmembrane protein 2	-	11.62	-1.15	-2.218	0.0005442	0.009692	2.21844	down
	ENSG00000233265.1	-	unprocessed_pseudogene: MICF	-	0.31	1.377	2.598	0.0005476	0.009736	2.59813	up
	ENSG00000228049.7	POLR2J2	polymerase (RNA) II subunit J2	Purine metabolismPyrimidine metabolismRNA polymeraseHuntington's diseaseEpstein-Barr virus infection	4.83	-1.376	-2.596	0.0005612	0.009919	2.59563	down

## Sheet: S5 ePen 1|7 48hrs 
Significant Genes at pFDR<0.05 for ePen 1/7 vs Sham Air at 48hrs post exposure
	FeatureID	Symbol	Description	KEGG Pathways	Abundance	logFC	FC	P.Value	adj.P.Val	absFC	dirFC

## Sheet: S6 ePen 1|3 48hrs
Significant Genes at pFDR<0.05 for ePen 1/7 vs Sham Air at 48hrs post exposure
	FeatureID	Symbol	Description	KEGG Pathways	Abundance	logFC	FC	P.Value	adj.P.Val	absFC	dirFC
	ENSG00000210082.2	-	Mt_rRNA: MT-RNR2	-	9.05935e+06	-0.311	-1.24	3.561e-07	0.0174	1.24033	down

## Sheet: S7 3R4F adj time
Significant Genes at pFDR<0.01, FC>2 for 3R4F vs Sham Air adjusted for time
	FeatureID	Symbol	Description	KEGG Pathways	Abundance	logFC	FC	P.Value	adj.P.Val	absFC	dirFC
	ENSG00000138061.11	CYP1B1	cytochrome P450 family 1 subfamily B member 1	Steroid hormone biosynthesisTryptophan metabolismMetabolism of xenobiotics by c...Ovarian steroidogenesisChemical carcinogenesisMicroRNAs in cancer	3425.72	4.009	16.097	9.394e-31	4.589e-26	16.0968	up
	ENSG00000140465.13	CYP1A1	cytochrome P450 family 1 subfamily A member 1	Steroid hormone biosynthesisTryptophan metabolismRetinol metabolismMetabolism of xenobiotics by c...Ovarian steroidogenesisChemical carcinogenesis	166.35	7.305	158.167	7.717e-26	1.885e-21	158.167	up
	ENSG00000163220.10	S100A9	S100 calcium binding protein A9	-	11440.2	1.722	3.298	3.289e-24	5.357e-20	3.29835	up
	ENSG00000143546.9	S100A8	S100 calcium binding protein A8	-	3050.21	1.808	3.502	8.3e-24	1.014e-19	3.50214	up
	ENSG00000136810.12	TXN	thioredoxin	-	5042.38	1.234	2.353	6.238e-18	4.354e-14	2.35275	up
	ENSG00000147041.11	SYTL5	synaptotagmin like 5	-	803.82	1.262	2.399	1.887e-16	9.217e-13	2.39902	up
	ENSG00000072274.12	TFRC	transferrin receptor	HIF-1 signaling pathwayEndocytosisPhagosomeHematopoietic cell lineage	2606.68	1.536	2.9	4.751e-16	2.11e-12	2.9003	up
	ENSG00000106541.11	AGR2	anterior gradient 2, protein disulphide isomerase family member	-	11957.6	1.076	2.108	6.387e-16	2.6e-12	2.10813	up
	ENSG00000163638.13	ADAMTS9	ADAM metallopeptidase with thrombospondin type 1 motif 9	-	622.61	-1.245	-2.371	1.315e-15	4.943e-12	2.37084	down
	ENSG00000077942.17	FBLN1	fibulin 1	-	216.6	-1.149	-2.217	1.898e-15	5.494e-12	2.2169	down
	ENSG00000231683.6	LOC101927136	uncharacterized LOC101927136	-	463.78	1.336	2.524	8.399e-15	2.052e-11	2.52417	up
	ENSG00000167996.15	FTH1	ferritin, heavy polypeptide 1	Mineral absorption	11665.7	1.101	2.145	2.231e-14	4.954e-11	2.14495	up
	ENSG00000142871.15	CYR61	cysteine rich angiogenic inducer 61	-	437.19	-1.087	-2.124	2.759e-14	5.859e-11	2.12359	down
	ENSG00000118849.9	RARRES1	retinoic acid receptor responder (tazarotene induced) 1	-	674.68	2.286	4.876	3.351e-14	6.82e-11	4.87635	up
	ENSG00000126549.9	STATH	statherin	Salivary secretion	153.99	1.109	2.157	3.998e-14	7.812e-11	2.15689	up
	ENSG00000150471.15	ADGRL3	adhesion G protein-coupled receptor L3	-	91.6	-1.386	-2.613	5.849e-14	1.033e-10	2.61328	down
	ENSG00000206073.10	SERPINB4	serpin peptidase inhibitor, clade B (ovalbumin), member 4	Amoebiasis	1148.79	1.48	2.79	9.611e-14	1.423e-10	2.78957	up
	ENSG00000163993.6	S100P	S100 calcium binding protein P	-	1846.11	1.033	2.047	1.012e-13	1.454e-10	2.04676	up
	ENSG00000136205.16	TNS3	tensin 3	-	467.56	-1.058	-2.082	1.679e-13	2.103e-10	2.08182	down
	ENSG00000121552.3	CSTA	cystatin A	-	1366.44	1.132	2.192	1.963e-13	2.398e-10	2.19196	up
	ENSG00000185565.11	LSAMP	limbic system-associated membrane protein	-	72.15	-2.839	-7.153	2.22e-13	2.532e-10	7.15331	down
	ENSG00000163221.8	S100A12	S100 calcium binding protein A12	-	18.24	1.963	3.899	2.228e-13	2.532e-10	3.89871	up
	ENSG00000143147.14	GPR161	G protein-coupled receptor 161	-	154.31	-1.135	-2.196	3.918e-13	3.907e-10	2.19568	down
	ENSG00000253339.1	-	lincRNA: RP11-434I12.3	-	114.31	2.252	4.762	4.251e-13	4.072e-10	4.76231	up
	ENSG00000115008.5	IL1A	interleukin 1 alpha	MAPK signaling pathwayCytokine-cytokine receptor int...ApoptosisOsteoclast differentiationHematopoietic cell lineageNon-alcoholic fatty liver dise...Type I diabetes mellitusPrion diseasesSalmonella infectionPertussisLeishmaniasisTuberculosisMeaslesInfluenza AInflammatory bowel disease (IB...Rheumatoid arthritisGraft-versus-host disease	54.49	2.097	4.278	4.85e-13	4.47e-10	4.27816	up
	ENSG00000196754.10	S100A2	S100 calcium binding protein A2	-	4893.83	1.283	2.434	1.042e-12	8.083e-10	2.43425	up
	ENSG00000154175.16	ABI3BP	ABI family member 3 binding protein	-	42.42	-1.772	-3.415	1.107e-12	8.451e-10	3.41538	down
	ENSG00000134827.7	TCN1	transcobalamin 1	-	427.06	1.254	2.386	1.599e-12	1.116e-09	2.38574	up
	ENSG00000074590.13	NUAK1	NUAK family kinase 1	-	600.58	-1.229	-2.343	1.63e-12	1.118e-09	2.34345	down
	ENSG00000138759.17	FRAS1	Fraser extracellular matrix complex subunit 1	-	478.62	-1.128	-2.185	1.975e-12	1.253e-09	2.18535	down
	ENSG00000250280.2	-	sense_intronic: RP11-305O6.3	-	29.85	-1.73	-3.317	3.07e-12	1.685e-09	3.31676	down
	ENSG00000219507.4	-	processed_pseudogene: FTH1P8	-	317.96	1.107	2.153	3.422e-12	1.798e-09	2.15337	up
	ENSG00000166825.13	ANPEP	alanyl aminopeptidase, membrane	Glutathione metabolismRenin-angiotensin systemHematopoietic cell lineage	611.4	-1.206	-2.308	3.676e-12	1.871e-09	2.30762	down
	ENSG00000087086.13	FTL	ferritin, light polypeptide	Mineral absorption	18592.5	1.429	2.693	4.295e-12	2.12e-09	2.69254	up
	ENSG00000117407.16	ARTN	artemin	-	107.56	1.114	2.165	4.572e-12	2.19e-09	2.16498	up
	ENSG00000181195.10	PENK	proenkephalin	-	10.76	-2.873	-7.324	4.787e-12	2.249e-09	7.32397	down
	ENSG00000166482.11	MFAP4	microfibrillar associated protein 4	-	20.53	-2.456	-5.489	6.267e-12	2.747e-09	5.48859	down
	ENSG00000223361.5	-	transcribed_processed_pseudogene: FTH1P10	-	152.36	1.108	2.156	1.006e-11	3.878e-09	2.15586	up
	ENSG00000057149.14	SERPINB3	serpin peptidase inhibitor, clade B (ovalbumin), member 3	Amoebiasis	43126.9	1.182	2.268	1.212e-11	4.453e-09	2.26841	up
	ENSG00000115525.16	ST3GAL5	ST3 beta-galactoside alpha-2,3-sialyltransferase 5	Glycosphingolipid biosynthesis...	137.08	-1.007	-2.009	1.512e-11	5.096e-09	2.00943	down
	ENSG00000165238.16	WNK2	WNK lysine deficient protein kinase 2	-	146.69	-1.075	-2.107	1.813e-11	5.867e-09	2.10705	down
	ENSG00000142959.4	BEST4	bestrophin 4	-	100	-1.009	-2.012	2.284e-11	6.722e-09	2.01192	down
	ENSG00000132938.18	MTUS2	microtubule associated tumor suppressor candidate 2	-	60.12	-1.7	-3.25	2.419e-11	7.076e-09	3.24999	down
	ENSG00000100767.15	PAPLN	papilin, proteoglycan-like sulfated glycoprotein	-	82.62	-1.398	-2.636	2.662e-11	7.606e-09	2.63583	down
	ENSG00000232187.1	-	processed_pseudogene: FTH1P7	-	147.29	1.134	2.195	3.505e-11	9.356e-09	2.19524	up
	ENSG00000231160.9	KLF3-AS1	KLF3 antisense RNA 1	-	116.93	-1.253	-2.383	3.741e-11	9.827e-09	2.38336	down
	ENSG00000166265.11	CYYR1	cysteine/tyrosine-rich 1	-	70.07	-1.142	-2.207	3.876e-11	1.007e-08	2.20658	down
	ENSG00000257989.1	-	lincRNA: RP1-288H2.2	-	27.38	-1.746	-3.355	4.056e-11	1.047e-08	3.3549	down
	ENSG00000262519.1	-	processed_pseudogene: TXNP4	-	118.9	1.247	2.374	4.291e-11	1.086e-08	2.37416	up
	ENSG00000133019.11	CHRM3	cholinergic receptor muscarinic 3	Calcium signaling pathwayNeuroactive ligand-receptor in...Cholinergic synapseRegulation of actin cytoskelet...Insulin secretionSalivary secretionGastric acid secretionPancreatic secretion	41.62	-1.174	-2.256	4.661e-11	1.162e-08	2.25592	down
	ENSG00000146197.8	SCUBE3	signal peptide, CUB domain and EGF like domain containing 3	-	22.01	-1.529	-2.887	4.759e-11	1.168e-08	2.88671	down
	ENSG00000151012.13	SLC7A11	solute carrier family 7 member 11	-	653.86	1.986	3.963	5.37e-11	1.267e-08	3.96251	up
	ENSG00000197641.11	SERPINB13	serpin peptidase inhibitor, clade B (ovalbumin), member 13	Amoebiasis	835.31	1.076	2.108	5.507e-11	1.287e-08	2.10791	up
	ENSG00000165194.14	PCDH19	protocadherin 19	-	138.08	-1.014	-2.02	5.741e-11	1.317e-08	2.01987	down
	ENSG00000084453.16	SLCO1A2	solute carrier organic anion transporter family member 1A2	Bile secretion	27.32	-2.72	-6.591	6.563e-11	1.433e-08	6.59091	down
	ENSG00000168453.14	HR	hair growth associated	-	127.35	-1.459	-2.749	6.94e-11	1.487e-08	2.74918	down
	ENSG00000168743.12	NPNT	nephronectin	-	128.28	-1.271	-2.413	7.373e-11	1.559e-08	2.413	down
	ENSG00000143556.8	S100A7	S100 calcium binding protein A7	-	12.15	2.661	6.324	8.268e-11	1.719e-08	6.32448	up
	ENSG00000226321.5	-	protein_coding: CROCC2	-	436.96	-1.108	-2.156	9.515e-11	1.859e-08	2.15562	down
	ENSG00000196159.11	FAT4	FAT atypical cadherin 4	-	136.64	-1.122	-2.176	1.236e-10	2.314e-08	2.17573	down
	ENSG00000185479.5	KRT6B	keratin 6B	-	276.39	1.061	2.086	1.401e-10	2.533e-08	2.08629	up
	ENSG00000170465.9	KRT6C	keratin 6C	-	47.94	1.51	2.849	1.46e-10	2.585e-08	2.84852	up
	ENSG00000188761.11	BCL2L15	BCL2 like 15	-	178.78	1.661	3.163	1.662e-10	2.921e-08	3.16277	up
	ENSG00000144810.15	COL8A1	collagen type VIII alpha 1	-	24.69	-1.462	-2.756	1.803e-10	3.09e-08	2.75553	down
	ENSG00000186832.8	KRT16	keratin 16	-	1343.54	1.019	2.027	1.951e-10	3.276e-08	2.02696	up
	ENSG00000165810.16	BTNL9	butyrophilin like 9	-	112.92	-2.146	-4.427	1.997e-10	3.341e-08	4.42719	down
	ENSG00000095970.16	TREM2	triggering receptor expressed on myeloid cells 2	Osteoclast differentiation	7.01	2.656	6.301	2.4e-10	3.896e-08	6.30083	up
	ENSG00000182871.14	COL18A1	collagen type XVIII alpha 1	Protein digestion and absorpti...	66.01	-1.236	-2.356	2.429e-10	3.904e-08	2.35583	down
	ENSG00000198074.9	AKR1B10	aldo-keto reductase family 1, member B10 (aldose reductase)	Pentose and glucuronate interc...Fructose and mannose metabolis...Galactose metabolismGlycerolipid metabolism	951.17	1.135	2.196	2.627e-10	4.168e-08	2.19611	up
	ENSG00000142224.15	IL19	interleukin 19	Cytokine-cytokine receptor int...Jak-STAT signaling pathway	37.94	2.802	6.974	2.807e-10	4.302e-08	6.97405	up
	ENSG00000165323.15	FAT3	FAT atypical cadherin 3	-	127.82	-1.026	-2.036	3.255e-10	4.862e-08	2.03599	down
	ENSG00000142623.9	PADI1	peptidyl arginine deiminase, type I	-	153.61	1.367	2.579	3.569e-10	5.236e-08	2.57887	up
	ENSG00000006210.6	CX3CL1	C-X3-C motif chemokine ligand 1	Cytokine-cytokine receptor int...Chemokine signaling pathwayTNF signaling pathway	637.5	-1.013	-2.018	3.804e-10	5.497e-08	2.01771	down
	ENSG00000232973.11	CYP1B1-AS1	CYP1B1 antisense RNA 1	-	16.69	1.188	2.278	3.908e-10	5.568e-08	2.27796	up
	ENSG00000139626.15	ITGB7	integrin subunit beta 7	PI3K-Akt signaling pathwayFocal adhesionECM-receptor interactionCell adhesion molecules (CAMs)Intestinal immune network for ...Regulation of actin cytoskelet...Transcriptional misregulation ...Hypertrophic cardiomyopathy (H...Arrhythmogenic right ventricul...Dilated cardiomyopathy	56.32	1.943	3.844	4.161e-10	5.858e-08	3.84433	up
	ENSG00000234975.6	-	processed_pseudogene: FTH1P2	-	270.79	1.038	2.053	5.122e-10	6.931e-08	2.05294	up
	ENSG00000175985.9	PLEKHD1	pleckstrin homology and coiled-coil domain containing D1	-	71.82	-1.398	-2.636	5.479e-10	7.293e-08	2.63595	down
	ENSG00000115461.4	IGFBP5	insulin like growth factor binding protein 5	-	3430.88	-1.072	-2.102	5.572e-10	7.358e-08	2.10227	down
	ENSG00000171658.8	-	transcribed_unprocessed_pseudogene: RP11-443P15.2	-	55.03	1.435	2.704	5.813e-10	7.593e-08	2.70366	up
	ENSG00000171476.21	HOPX	HOP homeobox	-	201.28	1.174	2.256	5.962e-10	7.767e-08	2.256	up
	ENSG00000226608.3	-	processed_pseudogene: FTLP3	-	703.39	1.339	2.531	6.401e-10	8.252e-08	2.5306	up
	ENSG00000234036.4	-	processed_pseudogene: TXNP6	-	125.83	1.228	2.342	6.625e-10	8.473e-08	2.34236	up
	ENSG00000162745.10	OLFML2B	olfactomedin like 2B	-	17.75	-1.644	-3.124	6.748e-10	8.56e-08	3.12424	down
	ENSG00000163209.14	SPRR3	small proline rich protein 3	-	1451.49	1.15	2.219	6.78e-10	8.56e-08	2.219	up
	ENSG00000137440.4	FGFBP1	fibroblast growth factor binding protein 1	-	893.12	1.097	2.14	6.894e-10	8.658e-08	2.1396	up
	ENSG00000120658.12	ENOX1	ecto-NOX disulfide-thiol exchanger 1	-	88.68	-1.623	-3.08	7.078e-10	8.844e-08	3.07987	down
	ENSG00000165966.14	PDZRN4	PDZ domain containing ring finger 4	-	14.36	-2.662	-6.33	7.506e-10	9.236e-08	6.32991	down
	ENSG00000105388.14	CEACAM5	carcinoembryonic antigen related cell adhesion molecule 5	-	694.57	1.85	3.605	7.532e-10	9.246e-08	3.60504	up
	ENSG00000177494.5	ZBED2	zinc finger BED-type containing 2	-	35.35	1.909	3.755	7.928e-10	9.547e-08	3.75471	up
	ENSG00000048740.17	CELF2	CUGBP, Elav-like family member 2	-	365.43	-1.528	-2.883	8.164e-10	9.776e-08	2.8831	down
	ENSG00000156113.20	KCNMA1	potassium calcium-activated channel subfamily M alpha 1	cGMP-PKG signaling pathwayVascular smooth muscle contrac...Insulin secretionSalivary secretionPancreatic secretion	555.83	-2.009	-4.026	8.55e-10	1.019e-07	4.02603	down
	ENSG00000172264.16	MACROD2	MACRO domain containing 2	-	170.89	-1.108	-2.156	9.457e-10	1.1e-07	2.1556	down
	ENSG00000117643.14	MAN1C1	mannosidase alpha class 1C member 1	N-Glycan biosynthesisProtein processing in endoplas...	709.82	-1.132	-2.191	9.51e-10	1.104e-07	2.19131	down
	ENSG00000228347.1	-	processed_pseudogene: FTLP17	-	53.5	1.366	2.577	1.033e-09	1.168e-07	2.5775	up
	ENSG00000130635.15	COL5A1	collagen type V alpha 1	PI3K-Akt signaling pathwayFocal adhesionECM-receptor interactionPlatelet activationProtein digestion and absorpti...Amoebiasis	22.72	-1.253	-2.384	1.07e-09	1.191e-07	2.38353	down
	ENSG00000086548.8	CEACAM6	carcinoembryonic antigen related cell adhesion molecule 6	-	1416	1.357	2.561	1.253e-09	1.34e-07	2.56132	up
	ENSG00000011201.10	ANOS1	anosmin 1	-	256.9	-1.152	-2.222	1.257e-09	1.34e-07	2.2224	down
	ENSG00000176153.11	GPX2	glutathione peroxidase 2	Glutathione metabolismArachidonic acid metabolismThyroid hormone synthesis	2340.54	1.022	2.031	1.259e-09	1.34e-07	2.03066	up
	ENSG00000232368.1	-	processed_pseudogene: FTLP2	-	120.29	1.372	2.588	1.299e-09	1.38e-07	2.58789	up
	ENSG00000162591.15	MEGF6	multiple EGF like domains 6	-	30.9	-1.502	-2.832	1.321e-09	1.391e-07	2.83187	down
	ENSG00000049540.16	ELN	elastin	Protein digestion and absorpti...	98.96	-1.461	-2.754	1.498e-09	1.535e-07	2.75381	down
	ENSG00000251191.7	LINC00589	long intergenic non-protein coding RNA 589	-	43.33	1.359	2.564	1.611e-09	1.626e-07	2.56449	up
	ENSG00000273132.1	-	antisense: RP11-350J20.12	-	19.46	1.117	2.169	1.62e-09	1.628e-07	2.16932	up
	ENSG00000226564.1	-	processed_pseudogene: FTH1P20	-	137.83	1.091	2.131	1.65e-09	1.648e-07	2.13067	up
	ENSG00000134873.9	CLDN10	claudin 10	Cell adhesion molecules (CAMs)Tight junctionLeukocyte transendothelial mig...Hepatitis C	53.64	1.34	2.532	1.72e-09	1.68e-07	2.53163	up
	ENSG00000182752.9	PAPPA	pregnancy-associated plasma protein A, pappalysin 1	-	79.15	-1.231	-2.348	1.761e-09	1.707e-07	2.348	down
	ENSG00000136688.10	IL36G	interleukin 36, gamma	-	33.97	1.259	2.394	2.283e-09	2.073e-07	2.39355	up
	ENSG00000198092.5	TMPRSS11F	transmembrane protease, serine 11F	-	11.17	1.743	3.346	2.572e-09	2.288e-07	3.34621	up
	ENSG00000125538.11	IL1B	interleukin 1 beta	MAPK signaling pathwayCytokine-cytokine receptor int...NF-kappa B signaling pathwayApoptosisOsteoclast differentiationToll-like receptor signaling p...NOD-like receptor signaling pa...Cytosolic DNA-sensing pathwayHematopoietic cell lineageTNF signaling pathwayInflammatory mediator regulati...Non-alcoholic fatty liver dise...Type I diabetes mellitusAlzheimer's diseasePrion diseasesSalmonella infec…	16.25	2.415	5.334	2.875e-09	2.509e-07	5.33367	up
	ENSG00000227292.1	-	lincRNA: AC009229.5	-	4.88	2.424	5.366	3.172e-09	2.714e-07	5.36569	up
	ENSG00000185736.15	ADARB2	adenosine deaminase, RNA-specific, B2 (inactive)	-	128.82	-1.108	-2.155	3.781e-09	3.094e-07	2.15539	down
	ENSG00000116299.16	KIAA1324	KIAA1324	-	2969.83	-1.242	-2.365	4.381e-09	3.491e-07	2.36541	down
	ENSG00000233198.3	RNF224	ring finger protein 224	-	43.74	1.09	2.129	4.465e-09	3.531e-07	2.12925	up
	ENSG00000010438.16	PRSS3	protease, serine 3	Neuroactive ligand-receptor in...Pancreatic secretionProtein digestion and absorpti...Influenza A	42.03	1.73	3.317	5.13e-09	3.984e-07	3.31682	up
	ENSG00000100012.11	SEC14L3	SEC14 like lipid binding 3	-	2180.29	-1.454	-2.74	5.215e-09	4.044e-07	2.73972	down
	ENSG00000198838.11	RYR3	ryanodine receptor 3	Calcium signaling pathwayCircadian entrainmentOxytocin signaling pathwaySalivary secretionAlzheimer's disease	77.12	-1.154	-2.226	5.569e-09	4.238e-07	2.2258	down
	ENSG00000058453.16	CROCC	ciliary rootlet coiled-coil, rootletin	-	2705.4	-1.114	-2.165	5.809e-09	4.387e-07	2.1652	down
	ENSG00000136155.16	SCEL	sciellin	-	436.78	1.277	2.423	6.003e-09	4.491e-07	2.42284	up
	ENSG00000154277.12	UCHL1	ubiquitin C-terminal hydrolase L1	Parkinson's disease	34.75	2.66	6.321	6.201e-09	4.593e-07	6.32112	up
	ENSG00000170482.16	SLC23A1	solute carrier family 23 member 1	Vitamin digestion and absorpti...	1744.28	-1.074	-2.105	6.354e-09	4.661e-07	2.10455	down
	ENSG00000160211.15	G6PD	glucose-6-phosphate dehydrogenase	Pentose phosphate pathwayGlutathione metabolismCentral carbon metabolism in c...	740.35	1.014	2.019	6.593e-09	4.772e-07	2.01924	up
	ENSG00000203727.3	SAMD5	sterile alpha motif domain containing 5	-	45.9	-1.011	-2.015	7.453e-09	5.239e-07	2.01536	down
	ENSG00000120693.13	SMAD9	SMAD family member 9	TGF-beta signaling pathwaySignaling pathways regulating ...	457.69	-1.005	-2.006	7.527e-09	5.281e-07	2.00644	down
	ENSG00000172260.13	NEGR1	neuronal growth regulator 1	Cell adhesion molecules (CAMs)	74.9	-1.445	-2.722	8e-09	5.536e-07	2.72212	down
	ENSG00000198099.8	ADH4	alcohol dehydrogenase 4 (class II), pi polypeptide	Glycolysis / GluconeogenesisFatty acid degradationTyrosine metabolismRetinol metabolismMetabolism of xenobiotics by c...Drug metabolism - cytochrome P...Chemical carcinogenesis	5.58	1.431	2.696	8.027e-09	5.539e-07	2.69592	up
	ENSG00000069188.16	SDK2	sidekick cell adhesion molecule 2	-	22.38	-1.142	-2.206	8.604e-09	5.862e-07	2.20642	down
	ENSG00000078295.15	ADCY2	adenylate cyclase 2 (brain)	Purine metabolismRap1 signaling pathwayCalcium signaling pathwaycGMP-PKG signaling pathwaycAMP signaling pathwayChemokine signaling pathwayOocyte meiosisAdrenergic signaling in cardio...Vascular smooth muscle contrac...Gap junctionPlatelet activationCircadian entrainmentRetrograde endocannabinoid sig...Glutamatergic synapseCholinergic synapseGABAergic synapseInflammatory mediator regulati...Insul…	499.06	-1.062	-2.088	8.986e-09	6.075e-07	2.08751	down
	ENSG00000264527.2	-	lincRNA: WI2-1959D15.1	-	298.44	-1.07	-2.1	1.131e-08	7.289e-07	2.0999	down
	ENSG00000169509.5	CRCT1	cysteine rich C-terminal 1	-	5.06	2.264	4.803	1.135e-08	7.309e-07	4.80262	up
	ENSG00000249816.6	LINC00964	long intergenic non-protein coding RNA 964	-	132.64	-1.138	-2.201	1.171e-08	7.486e-07	2.20119	down
	ENSG00000186847.5	KRT14	keratin 14	-	806.5	1.249	2.376	1.177e-08	7.517e-07	2.37601	up
	ENSG00000204099.11	NEU4	neuraminidase 4 (sialidase)	Other glycan degradationSphingolipid metabolism	59.22	-1.126	-2.183	1.214e-08	7.702e-07	2.18274	down
	ENSG00000237264.4	-	processed_pseudogene: FTH1P11	-	170.54	1.035	2.049	1.214e-08	7.702e-07	2.04922	up
	ENSG00000103647.12	CORO2B	coronin 2B	-	15.08	-1.159	-2.233	1.233e-08	7.792e-07	2.23323	down
	ENSG00000143869.6	GDF7	growth differentiation factor 7	TGF-beta signaling pathwayHippo signaling pathway	17.47	-1.366	-2.578	1.376e-08	8.511e-07	2.57838	down
	ENSG00000184985.16	SORCS2	sortilin related VPS10 domain containing receptor 2	-	61.35	-1.237	-2.357	1.439e-08	8.83e-07	2.35689	down
	ENSG00000169429.10	CXCL8	C-X-C motif chemokine ligand 8	Cytokine-cytokine receptor int...Chemokine signaling pathwayNF-kappa B signaling pathwayToll-like receptor signaling p...NOD-like receptor signaling pa...RIG-I-like receptor signaling ...Non-alcoholic fatty liver dise...Epithelial cell signaling in H...ShigellosisSalmonella infectionPertussisLegionellosisChagas disease (American trypa...MalariaAmoebiasisHepatitis CHepatitis BInfluenza APathways i…	609.69	1.226	2.339	1.489e-08	9.069e-07	2.33891	up
	ENSG00000187867.8	PALM3	paralemmin 3	-	12	-1.847	-3.597	1.503e-08	9.119e-07	3.59692	down
	ENSG00000278484.1	-	lincRNA: RP11-95I16.6	-	35.71	-1.529	-2.886	1.51e-08	9.154e-07	2.88586	down
	ENSG00000256940.1	-	antisense: RP11-783K16.5	-	13.49	1.848	3.601	1.614e-08	9.675e-07	3.60071	up
	ENSG00000174469.17	CNTNAP2	contactin associated protein-like 2	Cell adhesion molecules (CAMs)	473.31	-1.049	-2.07	1.614e-08	9.675e-07	2.06979	down
	ENSG00000140274.13	DUOXA2	dual oxidase maturation factor 2	Thyroid hormone synthesis	6.19	2.642	6.241	1.646e-08	9.79e-07	6.24141	up
	ENSG00000157404.15	KIT	KIT proto-oncogene receptor tyrosine kinase	Ras signaling pathwayRap1 signaling pathwayCytokine-cytokine receptor int...EndocytosisPI3K-Akt signaling pathwayHematopoietic cell lineageMelanogenesisPathways in cancerAcute myeloid leukemiaCentral carbon metabolism in c...	115.96	-1.058	-2.083	1.837e-08	1.069e-06	2.08252	down
	ENSG00000235848.4	-	antisense: RMDN2-AS1	-	2.08	2.214	4.639	2.047e-08	1.163e-06	4.63874	up
	ENSG00000125775.14	SDCBP2	syndecan binding protein 2	-	464.78	1.068	2.097	2.148e-08	1.201e-06	2.09723	up
	ENSG00000128383.12	APOBEC3A	apolipoprotein B mRNA editing enzyme catalytic subunit 3A	-	30.94	1.099	2.142	2.674e-08	1.422e-06	2.14201	up
	ENSG00000154122.12	ANKH	ANKH inorganic pyrophosphate transport regulator	-	239.74	-1.226	-2.338	2.786e-08	1.465e-06	2.3384	down
	ENSG00000122711.8	SPINK4	serine peptidase inhibitor, Kazal type 4	-	0.93	1.884	3.691	2.955e-08	1.534e-06	3.69063	up
	ENSG00000169469.8	SPRR1B	small proline rich protein 1B	-	172.06	1.382	2.606	3.012e-08	1.557e-06	2.60575	up
	ENSG00000113140.10	SPARC	secreted protein acidic and cysteine rich	-	109.33	-1.268	-2.408	3.072e-08	1.581e-06	2.40761	down
	ENSG00000070729.13	CNGB1	cyclic nucleotide gated channel beta 1	cGMP-PKG signaling pathwaycAMP signaling pathwayOlfactory transductionPhototransduction	22.17	1.555	2.939	3.193e-08	1.63e-06	2.93861	up
	ENSG00000075673.11	ATP12A	ATPase H+/K+ transporting non-gastric alpha2 subunit	Oxidative phosphorylation	4927.51	-1.032	-2.045	3.32e-08	1.679e-06	2.04509	down
	ENSG00000272087.1	-	lincRNA: RP11-379F4.7	-	7.74	2.112	4.322	3.467e-08	1.743e-06	4.32236	up
	ENSG00000104332.11	SFRP1	secreted frizzled-related protein 1	Wnt signaling pathway	57.76	-1.06	-2.085	3.996e-08	1.95e-06	2.08485	down
	ENSG00000102265.11	TIMP1	TIMP metallopeptidase inhibitor 1	HIF-1 signaling pathway	181.54	1.041	2.058	4.115e-08	1.998e-06	2.05769	up
	ENSG00000152766.5	ANKRD22	ankyrin repeat domain 22	-	25.28	1.325	2.504	4.376e-08	2.081e-06	2.50448	up
	ENSG00000260400.1	-	sense_overlapping: RP11-119F7.5	-	11.58	-1.254	-2.385	4.693e-08	2.209e-06	2.38463	down
	ENSG00000215853.3	RPTN	repetin	-	64.96	2.328	5.022	4.824e-08	2.257e-06	5.02187	up
	ENSG00000197191.4	CYSRT1	cysteine rich tail 1	-	164.39	1.072	2.102	5.069e-08	2.352e-06	2.10193	up
	ENSG00000231419.6	LINC00689	long intergenic non-protein coding RNA 689	-	4.96	-2.4	-5.277	5.496e-08	2.5e-06	5.27736	down
	ENSG00000184347.14	SLIT3	slit guidance ligand 3	Axon guidance	3.89	-1.774	-3.419	5.624e-08	2.547e-06	3.41947	down
	ENSG00000239268.2	-	lincRNA: RP11-384F7.2	-	9.18	-2.144	-4.421	6.197e-08	2.77e-06	4.42094	down
	ENSG00000101825.7	MXRA5	matrix-remodelling associated 5	-	42.47	-1.86	-3.631	6.489e-08	2.866e-06	3.63129	down
	ENSG00000168542.12	COL3A1	collagen type III alpha 1	PI3K-Akt signaling pathwayFocal adhesionECM-receptor interactionPlatelet activationProtein digestion and absorpti...Amoebiasis	8.21	-2.335	-5.046	6.754e-08	2.956e-06	5.0456	down
	ENSG00000142494.13	SLC47A1	solute carrier family 47 member 1	-	35	-1.243	-2.367	7.501e-08	3.212e-06	2.36656	down
	ENSG00000171903.16	CYP4F11	cytochrome P450 family 4 subfamily F member 11	-	84.62	1.812	3.512	7.909e-08	3.331e-06	3.51153	up
	ENSG00000135114.12	OASL	2'-5'-oligoadenylate synthetase like	-	15.93	1.402	2.643	8.719e-08	3.608e-06	2.64343	up
	ENSG00000149294.16	NCAM1	neural cell adhesion molecule 1	Cell adhesion molecules (CAMs)Prion diseases	74.53	-1.385	-2.611	9.859e-08	3.994e-06	2.61101	down
	ENSG00000140519.12	RHCG	Rh family C glycoprotein	-	173.69	1.128	2.185	1.02e-07	4.099e-06	2.18496	up
	ENSG00000227051.5	-	lincRNA: C14orf132	-	1158.58	-1.198	-2.294	1.04e-07	4.161e-06	2.29416	down
	ENSG00000169474.4	SPRR1A	small proline rich protein 1A	-	66.33	1.185	2.273	1.08e-07	4.281e-06	2.27285	up
	ENSG00000164692.17	COL1A2	collagen type I alpha 2	PI3K-Akt signaling pathwayFocal adhesionECM-receptor interactionPlatelet activationProtein digestion and absorpti...Amoebiasis	8.92	-2.297	-4.914	1.19e-07	4.64e-06	4.91358	down
	ENSG00000099864.17	PALM	paralemmin	-	54.08	-1.08	-2.114	1.204e-07	4.683e-06	2.11403	down
	ENSG00000218336.7	TENM3	teneurin transmembrane protein 3	-	11.43	-1.072	-2.102	1.21e-07	4.704e-06	2.10214	down
	ENSG00000120594.16	PLXDC2	plexin domain containing 2	-	208.67	-1.047	-2.066	1.254e-07	4.84e-06	2.06619	down
	ENSG00000139292.12	LGR5	leucine-rich repeat containing G protein-coupled receptor 5	-	63.75	-2.352	-5.105	1.32e-07	5.065e-06	5.10501	down
	ENSG00000185133.13	INPP5J	inositol polyphosphate-5-phosphatase J	Inositol phosphate metabolismPhosphatidylinositol signaling...	73.62	-1.071	-2.101	1.537e-07	5.734e-06	2.10076	down
	ENSG00000103257.8	SLC7A5	solute carrier family 7 member 5	Central carbon metabolism in c...	156.86	1.649	3.136	1.61e-07	5.964e-06	3.13634	up
	ENSG00000213606.3	-	processed_pseudogene: AKR1B10P1	-	23.64	1.096	2.137	2.19e-07	7.82e-06	2.13715	up
	ENSG00000148677.6	ANKRD1	ankyrin repeat domain 1	-	10.99	-1.929	-3.809	2.436e-07	8.481e-06	3.80908	down
	ENSG00000145362.16	ANK2	ankyrin 2, neuronal	Proteoglycans in cancer	14.92	-1.174	-2.257	2.477e-07	8.587e-06	2.2565	down
	ENSG00000163520.13	FBLN2	fibulin 2	-	147.9	-1.051	-2.072	2.7e-07	9.205e-06	2.0723	down
	ENSG00000242992.3	-	processed_pseudogene: FTH1P4	-	20.15	1.058	2.083	2.705e-07	9.216e-06	2.08269	up
	ENSG00000197177.15	ADGRA1	adhesion G protein-coupled receptor A1	-	9.75	-1.147	-2.214	2.716e-07	9.233e-06	2.21394	down
	ENSG00000073067.13	CYP2W1	cytochrome P450 family 2 subfamily W member 1	-	8.33	-1.721	-3.296	2.811e-07	9.444e-06	3.29572	down
	ENSG00000136695.14	IL36RN	interleukin 36 receptor antagonist	-	5.12	1.684	3.212	3.108e-07	1.021e-05	3.2121	up
	ENSG00000228236.2	-	processed_pseudogene: TXNP5	-	24.71	1.283	2.434	3.161e-07	1.034e-05	2.43417	up
	ENSG00000115468.11	EFHD1	EF-hand domain family member D1	-	51.1	-1.575	-2.98	3.295e-07	1.071e-05	2.97979	down
	ENSG00000164488.11	DACT2	dishevelled-binding antagonist of beta-catenin 2	-	20.31	-1.455	-2.742	3.305e-07	1.074e-05	2.7417	down
	ENSG00000232823.2	-	processed_pseudogene: TXNP1	-	25.68	1.476	2.783	3.311e-07	1.074e-05	2.78257	up
	ENSG00000265009.1	-	miRNA: AC078864.1	-	5.12	-2.156	-4.456	3.455e-07	1.111e-05	4.4557	down
	ENSG00000130513.6	GDF15	growth differentiation factor 15	-	608.81	1.439	2.712	3.55e-07	1.132e-05	2.71216	up
	ENSG00000168874.12	ATOH8	atonal bHLH transcription factor 8	-	22.51	-1.36	-2.567	3.689e-07	1.169e-05	2.56701	down
	ENSG00000171243.7	SOSTDC1	sclerostin domain containing 1	-	17.54	-1.337	-2.526	4.423e-07	1.35e-05	2.52641	down
	ENSG00000113739.10	STC2	stanniocalcin 2	-	32.07	1.197	2.293	4.466e-07	1.362e-05	2.29258	up
	ENSG00000154864.11	PIEZO2	piezo type mechanosensitive ion channel component 2	-	14.9	-1.212	-2.316	5.119e-07	1.519e-05	2.31619	down
	ENSG00000179097.5	HTR1F	5-hydroxytryptamine receptor 1F	cAMP signaling pathwayNeuroactive ligand-receptor in...Serotonergic synapse	8.64	-2.225	-4.675	6.264e-07	1.799e-05	4.67549	down
	ENSG00000138356.13	AOX1	aldehyde oxidase 1	Valineleucine and isoleucine degrada...Tyrosine metabolismTryptophan metabolismVitamin B6 metabolismNicotinate and nicotinamide me...Retinol metabolismDrug metabolism - cytochrome P...	45.74	1.233	2.35	6.628e-07	1.884e-05	2.34985	up
	ENSG00000004777.18	ARHGAP33	Rho GTPase activating protein 33	-	34.33	-1.034	-2.048	7.099e-07	1.991e-05	2.04779	down
	ENSG00000180861.9	-	lincRNA: LINC01559	-	388.33	1.007	2.01	7.72e-07	2.124e-05	2.00986	up
	ENSG00000162849.15	KIF26B	kinesin family member 26B	-	34.42	-1.061	-2.086	7.907e-07	2.167e-05	2.08604	down
	ENSG00000230204.1	-	processed_pseudogene: FTH1P5	-	35.04	1.098	2.141	7.998e-07	2.187e-05	2.14105	up
	ENSG00000269985.1	LOC101927972	uncharacterized LOC101927972	-	17.39	1.209	2.311	8.385e-07	2.277e-05	2.31108	up
	ENSG00000053108.16	FSTL4	follistatin like 4	-	17.71	-1.186	-2.276	8.953e-07	2.408e-05	2.27561	down
	ENSG00000227400.2	-	sense_overlapping: AC012501.2	-	7.44	1.405	2.648	9.788e-07	2.6e-05	2.64818	up
	ENSG00000145879.10	SPINK7	serine peptidase inhibitor, Kazal type 7 (putative)	-	37.75	1.278	2.425	1e-06	2.647e-05	2.42506	up
	ENSG00000196620.8	UGT2B15	UDP glucuronosyltransferase family 2 member B15	Pentose and glucuronate interc...Ascorbate and aldarate metabol...Steroid hormone biosynthesisStarch and sucrose metabolismRetinol metabolismPorphyrin and chlorophyll meta...Metabolism of xenobiotics by c...Drug metabolism - cytochrome P...Drug metabolism - other enzyme...Chemical carcinogenesis	0.97	1.63	3.094	1.085e-06	2.836e-05	3.09438	up
	ENSG00000116983.12	HPCAL4	hippocalcin like 4	-	7.85	-1.231	-2.347	1.174e-06	3.031e-05	2.34669	down
	ENSG00000123119.11	NECAB1	N-terminal EF-hand calcium binding protein 1	-	239.31	-2.22	-4.659	1.291e-06	3.283e-05	4.65856	down
	ENSG00000153923.10	CLCA3P	chloride channel accessory 3, pseudogene	-	2.67	1.619	3.072	1.382e-06	3.465e-05	3.07183	up
	ENSG00000159640.14	ACE	angiotensin I converting enzyme	Renin-angiotensin systemChagas disease (American trypa...Hypertrophic cardiomyopathy (H...	27.29	-1.176	-2.259	1.592e-06	3.884e-05	2.25923	down
	ENSG00000115414.18	FN1	fibronectin 1	PI3K-Akt signaling pathwayFocal adhesionECM-receptor interactionRegulation of actin cytoskelet...Bacterial invasion of epitheli...AmoebiasisPathways in cancerProteoglycans in cancerSmall cell lung cancer	1269.44	-2.08	-4.228	1.856e-06	4.431e-05	4.22786	down
	ENSG00000116774.11	OLFML3	olfactomedin like 3	-	12.81	-1.065	-2.092	1.859e-06	4.436e-05	2.09195	down
	ENSG00000185345.18	PARK2	parkin RBR E3 ubiquitin protein ligase	Ubiquitin mediated proteolysisProtein processing in endoplas...Parkinson's disease	46.62	-1.134	-2.195	1.916e-06	4.546e-05	2.19467	down
	ENSG00000010932.15	FMO1	flavin containing monooxygenase 1	Drug metabolism - cytochrome P...	7.54	-1.295	-2.453	1.975e-06	4.653e-05	2.45346	down
	ENSG00000264175.1	MIR3189	microRNA 3189	-	13.71	1.571	2.971	1.979e-06	4.655e-05	2.97112	up
	ENSG00000174501.14	-	protein_coding: ANKRD36C	-	2020.4	1.222	2.333	2.012e-06	4.714e-05	2.33268	up
	ENSG00000173868.11	PHOSPHO1	phosphatase, orphan 1	Glycerophospholipid metabolism	4.93	-2.258	-4.784	2.013e-06	4.714e-05	4.78397	down
	ENSG00000108932.11	SLC16A6	solute carrier family 16 member 6	-	12.92	-1.405	-2.648	2.025e-06	4.735e-05	2.64781	down
	ENSG00000272703.1	-	antisense: RP11-78A19.4	-	21.47	1.169	2.248	2.069e-06	4.818e-05	2.24842	up
	ENSG00000118785.13	SPP1	secreted phosphoprotein 1	PI3K-Akt signaling pathwayFocal adhesionECM-receptor interactionToll-like receptor signaling p...	7.46	1.616	3.066	2.084e-06	4.849e-05	3.06611	up
	ENSG00000091972.18	CD200	CD200 molecule	-	11.81	-1.127	-2.184	2.144e-06	4.951e-05	2.18361	down
	ENSG00000236333.3	-	processed_transcript: TRHDE-AS1	-	10.42	-1.398	-2.636	2.399e-06	5.427e-05	2.63612	down
	ENSG00000115353.10	TACR1	tachykinin receptor 1	Calcium signaling pathwayNeuroactive ligand-receptor in...Measles	158.07	-1.201	-2.3	2.4e-06	5.427e-05	2.2997	down
	ENSG00000272742.1	-	antisense: CTB-43P18.1	-	7.51	-1.352	-2.553	2.402e-06	5.43e-05	2.55263	down
	ENSG00000267287.1	-	processed_transcript: RP11-567M16.1	-	11.68	-1.024	-2.034	2.511e-06	5.632e-05	2.03366	down
	ENSG00000224235.1	-	lincRNA: RP5-1027O11.1	-	4.97	-2.064	-4.182	2.658e-06	5.916e-05	4.18182	down
	ENSG00000270077.1	-	sense_intronic: KB-1958F4.1	-	1.25	-1.486	-2.802	2.712e-06	6.017e-05	2.8015	down
	ENSG00000241544.1	-	lincRNA: RP11-6F2.5	-	12.26	1.592	3.016	2.889e-06	6.34e-05	3.01567	up
	ENSG00000215475.4	SIAH3	siah E3 ubiquitin protein ligase family member 3	-	81.03	-1.116	-2.168	3.027e-06	6.596e-05	2.16756	down
	ENSG00000180340.6	FZD2	frizzled class receptor 2	Wnt signaling pathwayHippo signaling pathwaySignaling pathways regulating ...MelanogenesisHTLV-I infectionPathways in cancerProteoglycans in cancerBasal cell carcinoma	6.65	-1.51	-2.849	3.07e-06	6.669e-05	2.84859	down
	ENSG00000214336.4	FOXI3	forkhead box I3	-	8.78	-1.533	-2.894	3.093e-06	6.71e-05	2.89427	down
	ENSG00000248329.5	APELA	apelin receptor early endogenous ligand	-	101.24	-1.427	-2.688	3.258e-06	7.024e-05	2.68813	down
	ENSG00000138622.3	HCN4	hyperpolarization activated cyclic nucleotide gated potassium channel 4	cAMP signaling pathway	19.31	-1.116	-2.167	3.298e-06	7.092e-05	2.16707	down
	ENSG00000238266.1	LINC00707	long intergenic non-protein coding RNA 707	-	4.89	1.858	3.625	3.383e-06	7.239e-05	3.62511	up
	ENSG00000112232.8	KHDRBS2	KH domain containing, RNA binding, signal transduction associated 2	-	4.44	-1.622	-3.077	3.391e-06	7.247e-05	3.07741	down
	ENSG00000188993.3	LRRC66	leucine rich repeat containing 66	-	7.04	1.489	2.807	3.413e-06	7.282e-05	2.80737	up
	ENSG00000249378.5	LINC01060	long intergenic non-protein coding RNA 1060	-	38.57	1.066	2.094	3.599e-06	7.595e-05	2.0942	up
	ENSG00000196917.5	HCAR1	hydroxycarboxylic acid receptor 1	cAMP signaling pathway	11.86	-1.253	-2.384	3.651e-06	7.692e-05	2.38414	down
	ENSG00000141639.11	MAPK4	mitogen-activated protein kinase 4	-	10.85	-1.451	-2.734	3.7e-06	7.772e-05	2.73405	down
	ENSG00000152779.13	SLC16A12	solute carrier family 16 member 12	-	22.18	-1.042	-2.06	3.832e-06	8e-05	2.05967	down
	ENSG00000225761.1	-	sense_intronic: RP11-417O11.5	-	8.03	-1.182	-2.269	3.954e-06	8.219e-05	2.26905	down
	ENSG00000137672.12	TRPC6	transient receptor potential cation channel subfamily C member 6	cGMP-PKG signaling pathway	6.51	-1.638	-3.112	4.039e-06	8.368e-05	3.11239	down
	ENSG00000204889.10	KRT40	keratin 40	-	7.9	1.639	3.115	4.217e-06	8.658e-05	3.11542	up
	ENSG00000106366.8	SERPINE1	serpin peptidase inhibitor, clade E (nexin, plasminogen activator inhibitor type 1), member 1	HIF-1 signaling pathwayp53 signaling pathwayHippo signaling pathwayComplement and coagulation cas...Chagas disease (American trypa...	151.78	1.086	2.123	4.46e-06	9.063e-05	2.12269	up
	ENSG00000130600.15	H19	H19, imprinted maternally expressed transcript (non-protein coding)	-	4.28	1.792	3.463	4.471e-06	9.082e-05	3.46329	up
	ENSG00000100292.16	HMOX1	heme oxygenase 1	Porphyrin and chlorophyll meta...HIF-1 signaling pathwayMineral absorptionMicroRNAs in cancer	156.97	1.037	2.052	4.601e-06	9.279e-05	2.0521	up
	ENSG00000164850.14	GPER1	G protein-coupled estrogen receptor 1	Estrogen signaling pathway	9.44	-1.338	-2.527	4.605e-06	9.279e-05	2.52731	down
	ENSG00000188373.4	C10orf99	chromosome 10 open reading frame 99	-	5.28	1.657	3.154	4.889e-06	9.77e-05	3.15438	up
	ENSG00000274956.2	UG0898H09	uncharacterized LOC643763	-	6.72	-1.684	-3.212	5.009e-06	9.985e-05	3.21214	down
	ENSG00000113361.12	CDH6	cadherin 6	-	445.65	-1.119	-2.171	5.063e-06	0.0001008	2.17143	down
	ENSG00000121895.7	TMEM156	transmembrane protein 156	-	3.31	1.858	3.624	5.29e-06	0.0001044	3.62446	up
	ENSG00000080031.9	PTPRH	protein tyrosine phosphatase, receptor type H	-	23.17	2.026	4.074	5.316e-06	0.0001049	4.07378	up
	ENSG00000255794.6	RMST	rhabdomyosarcoma 2 associated transcript (non-protein coding)	-	2.51	-1.62	-3.074	5.599e-06	0.0001095	3.07364	down
	ENSG00000261409.1	-	sense_overlapping: RP6-24A23.7	-	6.14	-1.329	-2.512	6.2e-06	0.0001192	2.51224	down
	ENSG00000081479.12	LRP2	LDL receptor related protein 2	Hedgehog signaling pathwayThyroid hormone synthesis	11.67	1.082	2.117	6.394e-06	0.0001222	2.11659	up
	ENSG00000218980.2	-	processed_pseudogene: FTH1P15	-	6.1	1.252	2.381	6.512e-06	0.000124	2.38129	up
	ENSG00000214822.8	KRT16P3	keratin 16 pseudogene 3	-	6.76	1.531	2.89	6.656e-06	0.0001263	2.89007	up
	ENSG00000164849.8	GPR146	G protein-coupled receptor 146	-	47.01	-1.245	-2.371	6.954e-06	0.0001309	2.37065	down
	ENSG00000156475.18	PPP2R2B	protein phosphatase 2 regulatory subunit B, beta	mRNA surveillance pathwaySphingolipid signaling pathwayPI3K-Akt signaling pathwayAMPK signaling pathwayAdrenergic signaling in cardio...Hippo signaling pathwayTight junctionDopaminergic synapseChagas disease (American trypa...Hepatitis C	16.94	-1.064	-2.091	7.762e-06	0.0001434	2.09067	down
	ENSG00000178172.6	SPINK6	serine peptidase inhibitor, Kazal type 6	-	5.79	1.213	2.318	8.134e-06	0.000149	2.31756	up
	ENSG00000092529.22	CAPN3	calpain 3	-	10.19	-1.013	-2.019	8.145e-06	0.0001491	2.01867	down
	ENSG00000162975.4	KCNF1	potassium voltage-gated channel modifier subfamily F member 1	-	4.06	-1.54	-2.908	8.253e-06	0.0001508	2.90834	down
	ENSG00000148773.12	MKI67	marker of proliferation Ki-67	-	48.43	-1.053	-2.075	8.254e-06	0.0001508	2.07493	down
	ENSG00000186417.13	GLDN	gliomedin	-	3.18	1.598	3.027	8.796e-06	0.0001592	3.02681	up
	ENSG00000108852.14	MPP2	membrane protein, palmitoylated 2	-	21.58	-1.064	-2.091	9.209e-06	0.0001652	2.09117	down
	ENSG00000105711.10	SCN1B	sodium voltage-gated channel beta subunit 1	Adrenergic signaling in cardio...	19	-1.125	-2.181	9.422e-06	0.0001682	2.18139	down
	ENSG00000072657.8	TRHDE	thyrotropin releasing hormone degrading enzyme	-	14.86	-1.031	-2.044	9.879e-06	0.0001747	2.04359	down
	ENSG00000185008.17	ROBO2	roundabout guidance receptor 2	Axon guidance	17.33	-1.544	-2.916	1.013e-05	0.0001785	2.91602	down
	ENSG00000279302.1	-	TEC: RP11-16P20.4	-	14.51	-1.013	-2.018	1.066e-05	0.0001868	2.01829	down
	ENSG00000127083.7	OMD	osteomodulin	-	10.65	-1.704	-3.258	1.067e-05	0.0001868	3.25826	down
	ENSG00000246859.2	STARD4-AS1	STARD4 antisense RNA 1	-	5.89	-1.46	-2.751	1.138e-05	0.0001972	2.75102	down
	ENSG00000101210.10	EEF1A2	eukaryotic translation elongation factor 1 alpha 2	RNA transportLegionellosis	5.12	1.839	3.578	1.175e-05	0.0002026	3.57806	up
	ENSG00000100298.15	APOBEC3H	apolipoprotein B mRNA editing enzyme catalytic subunit 3H	-	2.72	1.818	3.527	1.194e-05	0.0002054	3.52698	up
	ENSG00000048540.14	LMO3	LIM domain only 3	-	9.28	-1.188	-2.278	1.2e-05	0.0002064	2.27826	down
	ENSG00000257017.8	HP	haptoglobin	-	6.6	1.617	3.068	1.225e-05	0.0002099	3.06756	up
	ENSG00000006606.8	CCL26	C-C motif chemokine ligand 26	Cytokine-cytokine receptor int...Chemokine signaling pathway	5.49	1.414	2.664	1.228e-05	0.0002103	2.66383	up
	ENSG00000229160.1	-	lincRNA: AC009229.6	-	1.99	1.527	2.883	1.337e-05	0.0002264	2.88275	up
	ENSG00000185052.11	SLC24A3	solute carrier family 24 member 3	-	11.96	-1.384	-2.609	1.42e-05	0.0002384	2.60917	down
	ENSG00000188488.13	SERPINA5	serpin peptidase inhibitor, clade A (alpha-1 antiproteinase, antitrypsin), member 5	Complement and coagulation cas...	48.43	-1.766	-3.401	1.437e-05	0.0002405	3.40079	down
	ENSG00000185269.11	NOTUM	notum pectinacetylesterase homolog (Drosophila)	-	6.28	-1.338	-2.527	1.532e-05	0.0002541	2.52714	down
	ENSG00000175793.11	SFN	stratifin	Cell cyclep53 signaling pathwayAldosterone-regulated sodium r...	697.18	1.09	2.129	1.554e-05	0.0002573	2.129	up
	ENSG00000143473.11	KCNH1	potassium voltage-gated channel subfamily H member 1	-	9.64	-1.047	-2.067	1.614e-05	0.0002656	2.06668	down
	ENSG00000128578.9	STRIP2	striatin interacting protein 2	-	17.18	1.361	2.569	1.655e-05	0.0002711	2.56864	up
	ENSG00000134323.10	MYCN	v-myc avian myelocytomatosis viral oncogene neuroblastoma derived homolog	Transcriptional misregulation ...	4.43	-1.721	-3.297	1.69e-05	0.000276	3.29674	down
	ENSG00000108551.4	RASD1	RAS, dexamethasone-induced 1	Circadian entrainment	13.17	-1.114	-2.165	1.97e-05	0.0003134	2.16486	down
	ENSG00000239921.2	-	lincRNA: LINC01471	-	4.67	-1.414	-2.664	2.047e-05	0.0003234	2.66388	down
	ENSG00000167755.13	KLK6	kallikrein related peptidase 6	-	9.69	1.447	2.727	2.16e-05	0.0003393	2.72722	up
	ENSG00000136404.15	TM6SF1	transmembrane 6 superfamily member 1	-	1.81	1.437	2.708	2.216e-05	0.000347	2.70818	up
	ENSG00000077274.8	CAPN6	calpain 6	-	4.01	-1.938	-3.831	2.324e-05	0.0003611	3.83053	down
	ENSG00000271605.5	MILR1	mast cell immunoglobulin-like receptor 1	-	3.08	1.934	3.822	2.361e-05	0.0003658	3.82235	up
	ENSG00000250993.1	-	lincRNA: RP11-404J23.1	-	9.17	1.036	2.051	2.361e-05	0.0003658	2.05068	up
	ENSG00000280409.1	LINC01101	long intergenic non-protein coding RNA 1101	-	45.39	-1	-2	2.447e-05	0.0003771	2.00041	down
	ENSG00000184106.8	-	transcribed_unprocessed_pseudogene: TREML3P	-	0.88	1.506	2.841	2.507e-05	0.0003852	2.84095	up
	ENSG00000168003.16	SLC3A2	solute carrier family 3 member 2	Protein digestion and absorpti...	1211.03	1.007	2.009	2.515e-05	0.0003861	2.00932	up
	ENSG00000270571.2	-	antisense: RP11-355F16.1	-	346.71	-1.009	-2.013	2.607e-05	0.0003976	2.01284	down
	ENSG00000113070.7	HBEGF	heparin binding EGF like growth factor	ErbB signaling pathwayGnRH signaling pathwayEstrogen signaling pathwayEpithelial cell signaling in H...Proteoglycans in cancer	70.85	1.229	2.344	2.761e-05	0.000418	2.34353	up
	ENSG00000236711.2	-	sense_intronic: SMAD9-IT1	-	3.04	-1.508	-2.844	2.819e-05	0.0004251	2.84387	down
	ENSG00000206052.10	DOK6	docking protein 6	-	2.74	-1.466	-2.762	2.89e-05	0.0004332	2.76239	down
	ENSG00000279924.1	-	unprocessed_pseudogene: RP11-341D18.2	-	8.1	1.077	2.11	2.924e-05	0.0004376	2.10982	up
	ENSG00000267886.1	-	lincRNA: CTD-2291D10.4	-	3.4	-1.545	-2.917	2.99e-05	0.0004457	2.91712	down
	ENSG00000224397.5	-	lincRNA: LINC01272	-	7.54	1.104	2.15	3.026e-05	0.0004501	2.1497	up
	ENSG00000167995.15	BEST1	bestrophin 1	-	5	1.821	3.534	3.155e-05	0.0004649	3.53441	up
	ENSG00000175874.9	CREG2	cellular repressor of E1A stimulated genes 2	-	5.53	1.385	2.612	3.237e-05	0.0004753	2.6116	up
	ENSG00000166736.11	HTR3A	5-hydroxytryptamine receptor 3A	Serotonergic synapse	4.67	1.459	2.75	3.282e-05	0.0004801	2.74993	up
	ENSG00000237515.7	SHISA9	shisa family member 9	-	70.03	-1.068	-2.096	3.284e-05	0.0004802	2.0964	down
	ENSG00000104267.9	CA2	carbonic anhydrase II	Nitrogen metabolismProximal tubule bicarbonate re...Collecting duct acid secretionGastric acid secretionPancreatic secretionBile secretion	9.93	1.061	2.086	3.4e-05	0.0004941	2.08621	up
	ENSG00000007952.17	NOX1	NADPH oxidase 1	HIF-1 signaling pathwayPhagosomeOsteoclast differentiationLeukocyte transendothelial mig...	4.9	1.096	2.137	3.429e-05	0.0004971	2.13746	up
	ENSG00000080166.15	DCT	dopachrome tautomerase	Tyrosine metabolismMelanogenesis	11.17	-1.045	-2.063	3.883e-05	0.0005518	2.06342	down
	ENSG00000221301.1	-	miRNA: AC116562.1	-	2.64	-1.711	-3.274	4.164e-05	0.0005848	3.27361	down
	ENSG00000100031.18	GGT1	gamma-glutamyltransferase 1	Taurine and hypotaurine metabo...Cyanoamino acid metabolismGlutathione metabolismArachidonic acid metabolism	9.61	1.122	2.176	4.221e-05	0.0005914	2.17576	up
	ENSG00000128655.16	PDE11A	phosphodiesterase 11A	Purine metabolismMorphine addiction	39.19	-1.129	-2.187	4.398e-05	0.0006131	2.18675	down
	ENSG00000136694.8	IL36A	interleukin 36, alpha	-	3.07	1.333	2.519	4.52e-05	0.0006282	2.51852	up
	ENSG00000124440.15	HIF3A	hypoxia inducible factor 3 alpha subunit	-	8.99	-1.305	-2.47	4.543e-05	0.0006307	2.47038	down
	ENSG00000179826.6	MRGPRX3	MAS related GPR family member X3	-	6.61	1.65	3.137	4.573e-05	0.0006342	3.13749	up
	ENSG00000167371.16	PRRT2	proline rich transmembrane protein 2	-	11.62	-1.081	-2.116	5.14e-05	0.0007029	2.11574	down
	ENSG00000196811.11	CHRNG	cholinergic receptor nicotinic gamma subunit	Neuroactive ligand-receptor in...	19.74	-1.065	-2.092	5.489e-05	0.0007422	2.09204	down
	ENSG00000248307.5	LINC00616	long intergenic non-protein coding RNA 616	-	3.17	2.285	4.875	5.495e-05	0.0007428	4.87527	up
	ENSG00000242866.9	STRC	stereocilin	-	6.6	-1.26	-2.395	5.512e-05	0.0007446	2.39502	down
	ENSG00000168621.14	GDNF	glial cell derived neurotrophic factor	-	3.5	-1.045	-2.063	5.703e-05	0.0007677	2.0634	down
	ENSG00000002745.12	WNT16	wingless-type MMTV integration site family member 16	Wnt signaling pathwayHedgehog signaling pathwayHippo signaling pathwaySignaling pathways regulating ...MelanogenesisHTLV-I infectionPathways in cancerTranscriptional misregulation ...Proteoglycans in cancerBasal cell carcinoma	4.15	-1.321	-2.498	5.757e-05	0.0007737	2.49779	down
	ENSG00000168490.13	PHYHIP	phytanoyl-CoA 2-hydroxylase interacting protein	-	9.62	1.347	2.544	5.99e-05	0.0007997	2.54439	up
	ENSG00000143839.13	REN	renin	Renin-angiotensin system	1.85	1.346	2.541	6.114e-05	0.0008136	2.54147	up
	ENSG00000134830.5	C5AR2	complement component 5a receptor 2	-	12.11	1.24	2.362	6.359e-05	0.0008396	2.36165	up
	ENSG00000170961.6	HAS2	hyaluronan synthase 2	-	9.62	1.201	2.298	6.631e-05	0.0008701	2.29849	up
	ENSG00000276663.1	-	antisense: RP11-407G23.7	-	3.43	-1.345	-2.54	6.634e-05	0.0008703	2.53976	down
	ENSG00000233912.1	-	antisense: AC026202.3	-	2.6	1.314	2.486	6.7e-05	0.000878	2.48567	up
	ENSG00000169946.13	ZFPM2	zinc finger protein, FOG family member 2	MicroRNAs in cancer	1.38	-1.214	-2.319	7.04e-05	0.0009157	2.31912	down
	ENSG00000170608.2	FOXA3	forkhead box A3	Maturity onset diabetes of the...	6.36	1.104	2.15	7.051e-05	0.0009168	2.15005	up
	ENSG00000185862.6	EVI2B	ecotropic viral integration site 2B	-	1.54	1.628	3.09	7.076e-05	0.0009193	3.0901	up
	ENSG00000117834.12	SLC5A9	solute carrier family 5 member 9	-	15.74	-1.186	-2.275	7.356e-05	0.0009507	2.27472	down
	ENSG00000266989.1	-	processed_pseudogene: FTLP5	-	16.19	1.695	3.238	7.9e-05	0.001011	3.23797	up
	ENSG00000280623.1	-	lincRNA: PCAT14	-	1.46	-1.527	-2.882	8.289e-05	0.001055	2.88201	down
	ENSG00000217314.2	-	processed_pseudogene: UQCRFS1P3	-	2.6	-1.277	-2.423	8.473e-05	0.001073	2.42291	down
	ENSG00000248359.1	-	lincRNA: CTC-537E7.2	-	18.03	-1.327	-2.508	8.557e-05	0.001082	2.50843	down
	ENSG00000270392.2	PFN1P2	profilin 1 pseudogene 2	-	3.44	-1.323	-2.502	8.816e-05	0.00111	2.5021	down
	ENSG00000127530.2	OR7C1	olfactory receptor family 7 subfamily C member 1	Olfactory transduction	12.71	-1.373	-2.591	9.117e-05	0.001141	2.59067	down
	ENSG00000167779.7	IGFBP6	insulin like growth factor binding protein 6	-	9.4	1.351	2.551	0.0001023	0.001259	2.55147	up
	ENSG00000163958.13	ZDHHC19	zinc finger DHHC-type containing 19	-	1.33	-1.331	-2.516	0.0001025	0.00126	2.51551	down
	ENSG00000214856.11	-	transcribed_unprocessed_pseudogene: KRT16P1	-	12.64	1.075	2.107	0.0001057	0.001294	2.1073	up
	ENSG00000201491.1	-	snRNA: RNU4-75P	-	2.47	-1.473	-2.775	0.0001057	0.001294	2.77535	down
	ENSG00000133067.17	LGR6	leucine-rich repeat containing G protein-coupled receptor 6	-	6.72	-1.167	-2.245	0.000118	0.001423	2.24513	down
	ENSG00000188269.8	OR7A5	olfactory receptor family 7 subfamily A member 5	Olfactory transduction	27.75	-1.223	-2.335	0.00012	0.001444	2.33486	down
	ENSG00000134242.15	PTPN22	protein tyrosine phosphatase, non-receptor type 22	-	9.93	1.236	2.356	0.0001226	0.001469	2.35559	up
	ENSG00000215244.2	LOC399715	uncharacterized LOC399715	-	5.25	-1.207	-2.309	0.0001242	0.001486	2.30931	down
	ENSG00000186766.7	FOXI2	forkhead box I2	-	8.67	-1.01	-2.014	0.0001245	0.001488	2.01447	down
	ENSG00000079385.21	CEACAM1	carcinoembryonic antigen related cell adhesion molecule 1	-	90.79	1.039	2.054	0.0001272	0.001515	2.05431	up
	ENSG00000269919.1	-	sense_intronic: RP1-134E15.3	-	3.33	1.275	2.42	0.0001303	0.001543	2.42036	up
	ENSG00000088882.7	CPXM1	carboxypeptidase X (M14 family), member 1	-	1.29	-1.314	-2.486	0.0001305	0.001546	2.48568	down
	ENSG00000186451.1	SPATA12	spermatogenesis associated 12	-	4.68	1.403	2.645	0.0001316	0.001556	2.64518	up
	ENSG00000206531.10	CD200R1L	CD200 receptor 1 like	-	52.12	-1.322	-2.5	0.0001357	0.0016	2.5	down
	ENSG00000136457.9	CHAD	chondroadherin	PI3K-Akt signaling pathwayFocal adhesionECM-receptor interaction	18.49	-1.202	-2.3	0.0001413	0.001655	2.30025	down
	ENSG00000152402.10	GUCY1A2	guanylate cyclase 1, soluble, alpha 2	Purine metabolismcGMP-PKG signaling pathwayVascular smooth muscle contrac...Gap junctionPlatelet activationCircadian entrainmentLong-term depressionOxytocin signaling pathwaySalivary secretion	2.61	-1.391	-2.622	0.0001431	0.001672	2.62224	down
	ENSG00000272588.1	-	antisense: RP11-440L14.4	-	2.04	-1.256	-2.388	0.000153	0.001769	2.38806	down
	ENSG00000132437.17	DDC	dopa decarboxylase	Histidine metabolismTyrosine metabolismPhenylalanine metabolismTryptophan metabolismSerotonergic synapseDopaminergic synapseCocaine addictionAmphetamine addictionAlcoholism	1.86	1.343	2.536	0.0001634	0.001873	2.53621	up
	ENSG00000254827.5	SLC22A18AS	solute carrier family 22 member 18 antisense	-	4.53	1.399	2.638	0.0001677	0.001911	2.63794	up
	ENSG00000240216.7	-	unitary_pseudogene: CPHL1P	-	9.15	1.051	2.071	0.0001739	0.001969	2.07133	up
	ENSG00000213994.3	-	antisense: RP11-414H17.5	-	6.49	-1.107	-2.155	0.0001783	0.002009	2.15469	down
	ENSG00000152495.10	CAMK4	calcium/calmodulin-dependent protein kinase IV	Calcium signaling pathwaycAMP signaling pathwayOsteoclast differentiationLong-term potentiationNeurotrophin signaling pathwayCholinergic synapseOxytocin signaling pathwayAmphetamine addictionAlcoholism	1.62	-1.27	-2.411	0.0001896	0.00212	2.41142	down
	ENSG00000223784.1	-	lincRNA: RP11-554I8.2	-	8.28	1.059	2.083	0.0001934	0.002155	2.08282	up
	ENSG00000235619.1	-	processed_pseudogene: RPL36AP33	-	1.69	-1.36	-2.568	0.0001947	0.002167	2.56772	down
	ENSG00000224049.1	-	lincRNA: RP11-30O15.1	-	7.71	-1.065	-2.092	0.000195	0.00217	2.0925	down
	ENSG00000260428.2	SCX	scleraxis bHLH transcription factor	-	4.46	-1.011	-2.015	0.0002019	0.002234	2.01548	down
	ENSG00000233539.5	LOC730338	uncharacterized LOC730338	-	5.53	1.58	2.99	0.000208	0.002293	2.98952	up
	ENSG00000150510.15	FAM124A	family with sequence similarity 124 member A	-	15.47	-1.028	-2.039	0.0002215	0.002416	2.03909	down
	ENSG00000254197.1	-	lincRNA: RP11-10J21.5	-	1.04	-1.201	-2.299	0.0002374	0.002561	2.29871	down
	ENSG00000163600.12	ICOS	inducible T-cell co-stimulator	Cell adhesion molecules (CAMs)T cell receptor signaling path...Intestinal immune network for ...Primary immunodeficiency	1.54	1.394	2.629	0.0002426	0.00261	2.62865	up
	ENSG00000168685.14	IL7R	interleukin 7 receptor	Cytokine-cytokine receptor int...FoxO signaling pathwayPI3K-Akt signaling pathwayJak-STAT signaling pathwayHematopoietic cell lineagePrimary immunodeficiency	3.9	1.265	2.404	0.0002471	0.002647	2.40359	up
	ENSG00000280309.1	-	TEC: RP11-60L3.3	-	6.15	-1.066	-2.094	0.000257	0.002739	2.09382	down
	ENSG00000225611.1	LOC729083	uncharacterized LOC729083	-	2.74	1.21	2.314	0.0002586	0.002753	2.3137	up
	ENSG00000207611.1	MIR149	microRNA 149	-	4.85	-1.404	-2.646	0.0002615	0.002781	2.64591	down
	ENSG00000104371.4	DKK4	dickkopf WNT signaling pathway inhibitor 4	Wnt signaling pathway	1.57	1.406	2.65	0.000264	0.002803	2.65005	up
	ENSG00000273129.1	PACERR	PTGS2 antisense NFKB1 complex-mediated expression regulator RNA	-	4.36	1.422	2.679	0.0002642	0.002804	2.67872	up
	ENSG00000255345.1	-	lincRNA: CTD-2337I7.1	-	0.96	1.306	2.473	0.0002954	0.003092	2.47265	up
	ENSG00000258960.1	-	processed_pseudogene: CTD-2014B16.2	-	2.33	1.163	2.239	0.0002965	0.003099	2.23861	up
	ENSG00000267165.1	-	antisense: RP11-78A19.3	-	14.15	1.129	2.187	0.0003016	0.003143	2.18746	up
	ENSG00000173862.3	-	lincRNA: RP11-89N17.1	-	6.11	-1.062	-2.088	0.0003149	0.003258	2.08843	down
	ENSG00000182585.9	EPGN	epithelial mitogen	-	6.79	1.593	3.016	0.000319	0.003297	3.01583	up
	ENSG00000204283.3	FLJ45079	FLJ45079 protein	-	4.74	-1.433	-2.701	0.0003258	0.003352	2.70086	down
	ENSG00000239552.2	-	antisense: HOXB-AS2	-	1.51	-1.273	-2.417	0.0003311	0.003397	2.41704	down
	ENSG00000230980.1	-	processed_pseudogene: RPL36AP39	-	1.81	1.269	2.409	0.0003469	0.00353	2.4092	up
	ENSG00000063438.16	AHRR	aryl-hydrocarbon receptor repressor	-	5.93	1.066	2.094	0.0003558	0.003608	2.09373	up
	ENSG00000141744.3	PNMT	phenylethanolamine N-methyltransferase	Tyrosine metabolism	2.64	-1.257	-2.39	0.000364	0.003675	2.38963	down
	ENSG00000183696.13	UPP1	uridine phosphorylase 1	Pyrimidine metabolismDrug metabolism - other enzyme...	75.89	1.035	2.049	0.0003661	0.00369	2.04933	up
	ENSG00000257732.1	-	antisense: RP11-818F20.5	-	4.44	1.731	3.319	0.0003666	0.003694	3.31894	up
	ENSG00000100206.9	DMC1	DNA meiotic recombinase 1	-	5.42	1.16	2.235	0.0003672	0.003698	2.23493	up
	ENSG00000164385.8	LINC01600	long intergenic non-protein coding RNA 1600	-	2.79	1.084	2.12	0.0003693	0.003717	2.12046	up
	ENSG00000233876.2	-	processed_pseudogene: GAPDHP68	-	1.88	1.315	2.487	0.0003736	0.003754	2.48735	up
	ENSG00000081138.13	CDH7	cadherin 7	-	1.74	-1.316	-2.49	0.0003752	0.003768	2.49033	down
	ENSG00000248360.7	-	-	-	1.32	-1.078	-2.112	0.0003804	0.003811	2.11168	down
	ENSG00000213171.2	LINGO4	leucine rich repeat and Ig domain containing 4	-	4.85	-1.084	-2.12	0.000383	0.003833	2.12028	down
	ENSG00000258791.7	-	lincRNA: LINC00520	-	4.47	1.938	3.831	0.0003851	0.003849	3.83051	up
	ENSG00000254261.1	-	lincRNA: RP11-18A15.1	-	1.92	1.057	2.08	0.0003923	0.003912	2.08021	up
	ENSG00000227471.8	AKR1B15	aldo-keto reductase family 1, member B15	-	7.9	1.3	2.463	0.0003944	0.003931	2.46258	up
	ENSG00000230747.1	-	antisense: AC021188.4	-	10.1	-1.21	-2.314	0.0004063	0.004033	2.31399	down
	ENSG00000238578.1	SNORD4A	small nucleolar RNA, C/D box 4A	-	5.06	1.328	2.511	0.0004253	0.004184	2.5111	up
	ENSG00000157542.9	KCNJ6	potassium voltage-gated channel subfamily J member 6	Circadian entrainmentRetrograde endocannabinoid sig...Cholinergic synapseSerotonergic synapseGABAergic synapseDopaminergic synapseEstrogen signaling pathwayOxytocin signaling pathwayMorphine addiction	1.68	1.13	2.189	0.0004262	0.004191	2.18932	up
	ENSG00000146013.10	GFRA3	GDNF family receptor alpha 3	-	1.65	-1.232	-2.349	0.0004317	0.00424	2.34895	down
	ENSG00000115590.13	IL1R2	interleukin 1 receptor type 2	MAPK signaling pathwayCytokine-cytokine receptor int...Hematopoietic cell lineageAmoebiasisHTLV-I infectionTranscriptional misregulation ...	2.71	1.286	2.439	0.0004363	0.004276	2.43894	up
	ENSG00000262888.1	-	sense_overlapping: RP11-462G12.2	-	2.51	-1.267	-2.407	0.0004478	0.004371	2.40734	down
	ENSG00000267724.1	-	antisense: RP11-49K24.8	-	9.99	-1.012	-2.017	0.0004532	0.004418	2.01676	down
	ENSG00000257900.2	-	lincRNA: RP11-454K7.1	-	1.39	-1.395	-2.629	0.0004578	0.004453	2.62908	down
	ENSG00000125144.13	MT1G	metallothionein 1G	Mineral absorption	17.15	1.024	2.033	0.0004605	0.004476	2.03339	up
	ENSG00000280276.1	-	TEC: RP11-314C9.1	-	2.71	1.461	2.754	0.0004626	0.004493	2.75364	up
	ENSG00000185652.11	NTF3	neurotrophin 3	MAPK signaling pathwayNeurotrophin signaling pathway	5.56	-1.183	-2.27	0.0004631	0.004497	2.27045	down
	ENSG00000213561.4	-	processed_pseudogene: RP11-386I14.2	-	3.49	-1.134	-2.195	0.000464	0.004505	2.19454	down
	ENSG00000277022.1	-	lincRNA: RP3-453C12.15	-	8.72	-1.293	-2.45	0.0004803	0.004631	2.45028	down
	ENSG00000184845.3	DRD1	dopamine receptor D1	Calcium signaling pathwaycAMP signaling pathwayNeuroactive ligand-receptor in...Gap junctionDopaminergic synapseParkinson's diseaseCocaine addictionAmphetamine addictionMorphine addictionAlcoholism	3.42	-1.033	-2.047	0.000485	0.004664	2.04675	down
	ENSG00000254748.1	-	unprocessed_pseudogene: HNRNPCP8	-	2.06	1.366	2.577	0.0005021	0.004807	2.5773	up
	ENSG00000134760.5	DSG1	desmoglein 1	Staphylococcus aureus infectio...	5.17	1.283	2.433	0.0005077	0.004851	2.43296	up
	ENSG00000251985.1	-	snRNA: RNU6-1161P	-	0.92	1.218	2.326	0.0005102	0.004872	2.32626	up
	ENSG00000257986.1	-	lincRNA: RP11-314P15.2	-	2.75	1.173	2.255	0.0005117	0.004884	2.25497	up
	ENSG00000099937.10	SERPIND1	serpin peptidase inhibitor, clade D (heparin cofactor), member 1	Complement and coagulation cas...	1.12	1.327	2.509	0.0005156	0.004909	2.5087	up
	ENSG00000156234.7	CXCL13	C-X-C motif chemokine ligand 13	Cytokine-cytokine receptor int...Chemokine signaling pathway	2.5	-1.192	-2.284	0.000535	0.005057	2.28434	down
	ENSG00000231233.1	-	antisense: CFAP58-AS1	-	1.89	1.176	2.259	0.0005367	0.005072	2.25897	up
	ENSG00000170956.16	CEACAM3	carcinoembryonic antigen related cell adhesion molecule 3	-	5.39	1.167	2.245	0.000547	0.005148	2.24515	up
	ENSG00000183715.13	OPCML	opioid binding protein/cell adhesion molecule-like	-	1.14	-1.099	-2.142	0.0005636	0.005284	2.14218	down
	ENSG00000265683.1	-	processed_pseudogene: RP11-173M1.5	-	4.75	1.095	2.136	0.0005673	0.005312	2.13606	up
	ENSG00000277103.1	-	processed_pseudogene: RP11-520B13.8	-	9.99	-1.067	-2.095	0.0005882	0.005482	2.09485	down
	ENSG00000115602.16	IL1RL1	interleukin 1 receptor like 1	-	11.78	2.194	4.575	0.0005962	0.005551	4.5751	up
	ENSG00000259579.1	-	lincRNA: RP11-66B24.5	-	2.75	1.081	2.115	0.0005975	0.005561	2.11491	up
	ENSG00000172987.12	HPSE2	heparanase 2 (inactive)	Glycosaminoglycan degradationProteoglycans in cancer	4.04	-1.405	-2.648	0.000606	0.005628	2.64802	down
	ENSG00000262801.5	-	lincRNA: U91319.1	-	3.38	-1.197	-2.292	0.0006183	0.005724	2.29243	down
	ENSG00000273176.1	-	antisense: RP3-510H16.3	-	1.53	1.178	2.262	0.0006288	0.005807	2.26188	up
	ENSG00000240882.1	-	processed_pseudogene: RP11-174O3.1	-	2.39	-1.185	-2.273	0.0006377	0.005874	2.27305	down
	ENSG00000279853.1	-	TEC: RP5-844F9.1	-	1.76	-1.158	-2.232	0.0006523	0.005991	2.23193	down
	ENSG00000187589.8	-	processed_pseudogene: TERF1P2	-	4.08	1.153	2.224	0.0006528	0.005994	2.2245	up
	ENSG00000240891.6	PLCXD2	phosphatidylinositol specific phospholipase C X domain containing 2	-	7.08	1.125	2.181	0.0006581	0.006032	2.1806	up
	ENSG00000244657.1	-	unprocessed_pseudogene: GS1-124K5.8	-	0.4	-1.046	-2.065	0.0006639	0.006072	2.06529	down
	ENSG00000243672.1	-	processed_pseudogene: RPS3AP40	-	1.71	-1.091	-2.13	0.0006669	0.00609	2.13039	down
	ENSG00000232133.1	-	processed_pseudogene: IMPDH1P10	-	1.25	1.184	2.271	0.000678	0.006173	2.27149	up
	ENSG00000264660.2	-	antisense: RP11-381P6.1	-	3.49	1.231	2.347	0.0006856	0.006228	2.34699	up
	ENSG00000255655.1	-	antisense: RP11-256L11.3	-	2.93	-1.028	-2.039	0.0007184	0.006471	2.0393	down
	ENSG00000116962.14	NID1	nidogen 1	-	7.19	-1.18	-2.267	0.000725	0.00652	2.2665	down
	ENSG00000257809.1	-	antisense: RP11-603J24.14	-	1.51	-1.142	-2.206	0.0007298	0.006558	2.20642	down
	ENSG00000170214.3	ADRA1B	adrenoceptor alpha 1B	Calcium signaling pathwaycGMP-PKG signaling pathwayNeuroactive ligand-receptor in...Adrenergic signaling in cardio...Vascular smooth muscle contrac...Salivary secretion	2.18	-1.263	-2.399	0.0007358	0.006601	2.39928	down
	ENSG00000213394.3	-	processed_pseudogene: RP4-747G18.5	-	3.39	1.136	2.198	0.0007581	0.006774	2.19828	up
	ENSG00000260230.2	FRRS1L	ferric chelate reductase 1 like	-	2.61	-1.214	-2.32	0.0007642	0.006818	2.32007	down
	ENSG00000154734.14	ADAMTS1	ADAM metallopeptidase with thrombospondin type 1 motif 1	-	14.82	1.213	2.318	0.0007702	0.00686	2.31837	up
	ENSG00000277105.1	-	miRNA: FP236383.10	-	2.47	-1.828	-3.55	0.0007802	0.006931	3.54955	down
	ENSG00000207789.1	MIR26A2	microRNA 26a-2	MicroRNAs in cancer	1.72	-1.233	-2.351	0.0007872	0.006984	2.35117	down
	ENSG00000232310.6	-	lincRNA: RP11-557H15.4	-	1.93	1.001	2.002	0.0007874	0.006986	2.00175	up
	ENSG00000196337.10	CGB7	chorionic gonadotropin beta subunit 7	-	3.67	-1.163	-2.239	0.0008084	0.007139	2.23861	down
	ENSG00000200972.1	-	snRNA: RNU5A-8P	-	7.75	1.046	2.065	0.0008724	0.007626	2.06542	up
	ENSG00000223829.5	-	processed_transcript: AC004870.4	-	1.62	1.343	2.538	0.0008967	0.007806	2.53765	up
	ENSG00000176912.3	-	processed_transcript: TYMSOS	-	1.51	1.337	2.527	0.0009758	0.00839	2.52669	up
	ENSG00000058866.14	DGKG	diacylglycerol kinase gamma	Glycerolipid metabolismGlycerophospholipid metabolismPhosphatidylinositol signaling...Choline metabolism in cancer	5.21	1.352	2.552	0.0009771	0.0084	2.552	up
	ENSG00000232504.4	-	lincRNA: ST3GAL5-AS1	-	2.15	-1.415	-2.666	0.0009975	0.008546	2.6662	down
	ENSG00000082397.15	EPB41L3	erythrocyte membrane protein band 4.1-like 3	Tight junction	3.79	1.114	2.165	0.001004	0.008589	2.16516	up
	ENSG00000197587.10	DMBX1	diencephalon/mesencephalon homeobox 1	-	0.85	-1.181	-2.268	0.001016	0.008675	2.26765	down
	ENSG00000231395.1	-	processed_pseudogene: AC124914.3	-	0.92	-1.159	-2.234	0.001017	0.008685	2.23364	down
	ENSG00000123843.12	C4BPB	complement component 4 binding protein beta	Complement and coagulation cas...Pertussis	6.11	1.005	2.007	0.001019	0.008692	2.00742	up
	ENSG00000235649.2	-	unprocessed_pseudogene: MXRA5Y	-	1.11	-1.113	-2.163	0.001037	0.00882	2.16292	down
	ENSG00000121797.9	CCRL2	chemokine (C-C motif) receptor-like 2	-	3.38	1.344	2.538	0.001054	0.008936	2.53833	up
	ENSG00000237813.3	-	antisense: AC002066.1	-	1.56	1.157	2.23	0.00109	0.009199	2.23047	up
	ENSG00000175592.8	FOSL1	FOS like antigen 1	Wnt signaling pathwayOsteoclast differentiationHTLV-I infection	16.26	1.5	2.829	0.001097	0.009248	2.82852	up
	ENSG00000147647.12	DPYS	dihydropyrimidinase	Pyrimidine metabolismbeta-Alanine metabolismPantothenate and CoA biosynthe...Drug metabolism - other enzyme...	31.86	-1.525	-2.878	0.001123	0.009431	2.87762	down
	ENSG00000131634.13	TMEM204	transmembrane protein 204	-	2.44	-1.202	-2.301	0.001134	0.009522	2.30116	down
	ENSG00000115956.9	PLEK	pleckstrin	-	1.94	1.149	2.217	0.001147	0.00961	2.21734	up
	ENSG00000278701.1	-	misc_RNA: Metazoa_SRP	-	2.96	1.154	2.225	0.001153	0.009655	2.22486	up
	ENSG00000281358.1	RASSF1-AS1	RASSF1 antisense RNA 1	-	1.9	1.05	2.071	0.001161	0.009708	2.0707	up
	ENSG00000269546.1	-	processed_pseudogene: CLIC4P2	-	1.75	1.071	2.101	0.001165	0.009734	2.10112	up
	ENSG00000258653.3	-	protein_coding: RP5-1021I20.4	-	1.31	-1.116	-2.168	0.00117	0.009765	2.168	down

## Sheet: S8 ePen 1|7 adj time
Significant Genes at pFDR<0.05 for ePen 1/3 vs Sham Air adjusted for time
	FeatureID	Symbol	Description	KEGG Pathways	Abundance	logFC	FC	P.Value	adj.P.Val	absFC	dirFC
	ENSG00000178038.16	ALS2CL	ALS2 C-terminal like	-	2267.64	-0.273	-1.209	9.974e-09	0.0004873	1.20853	down
	ENSG00000072274.12	TFRC	transferrin receptor	HIF-1 signaling pathwayEndocytosisPhagosomeHematopoietic cell lineage	2606.68	0.375	1.297	2.278e-07	0.005564	1.29703	up
	ENSG00000169715.14	MT1E	metallothionein 1E	Mineral absorption	363.88	0.451	1.367	6.106e-07	0.007223	1.36706	up
	ENSG00000168453.14	HR	hair growth associated	-	127.35	-0.548	-1.462	7.194e-07	0.007223	1.46179	down
	ENSG00000080493.13	SLC4A4	solute carrier family 4 member 4	Proximal tubule bicarbonate re...Pancreatic secretionBile secretion	270.46	0.546	1.46	7.392e-07	0.007223	1.45997	up
	ENSG00000134121.9	CHL1	cell adhesion molecule L1 like	-	8442.49	0.164	1.12	1.026e-06	0.008352	1.12013	up
	ENSG00000117643.14	MAN1C1	mannosidase alpha class 1C member 1	N-Glycan biosynthesisProtein processing in endoplas...	709.82	-0.351	-1.276	1.325e-06	0.008714	1.27557	down
	ENSG00000057149.14	SERPINB3	serpin peptidase inhibitor, clade B (ovalbumin), member 3	Amoebiasis	43126.9	0.341	1.267	1.449e-06	0.008714	1.26658	up
	ENSG00000253839.1	-	lincRNA: RP11-431D12.1	-	14.06	0.841	1.792	1.605e-06	0.008714	1.79166	up
	ENSG00000235741.1	-	lincRNA: RP5-866L20.1	-	1.9	-1.33	-2.514	2.603e-06	0.01142	2.51361	down
	ENSG00000172955.17	ADH6	alcohol dehydrogenase 6 (class V)	Glycolysis / GluconeogenesisFatty acid degradationTyrosine metabolismRetinol metabolismMetabolism of xenobiotics by c...Drug metabolism - cytochrome P...Chemical carcinogenesis	409.99	0.431	1.348	2.732e-06	0.01142	1.34809	up
	ENSG00000112715.20	VEGFA	vascular endothelial growth factor A	Ras signaling pathwayRap1 signaling pathwayCytokine-cytokine receptor int...HIF-1 signaling pathwaymTOR signaling pathwayPI3K-Akt signaling pathwayVEGF signaling pathwayFocal adhesionPathways in cancerProteoglycans in cancerMicroRNAs in cancerRenal cell carcinomaPancreatic cancerBladder cancerRheumatoid arthritis	849.89	-0.535	-1.449	2.806e-06	0.01142	1.44937	down
	ENSG00000154269.14	ENPP3	ectonucleotide pyrophosphatase/phosphodiesterase 3	Purine metabolismStarch and sucrose metabolismRiboflavin metabolismNicotinate and nicotinamide me...Pantothenate and CoA biosynthe...	814.67	0.224	1.168	3.544e-06	0.01332	1.16781	up
	ENSG00000176641.10	RNF152	ring finger protein 152	-	4110.99	-0.263	-1.2	4.142e-06	0.01445	1.19986	down
	ENSG00000086696.10	HSD17B2	hydroxysteroid (17-beta) dehydrogenase 2	Steroid hormone biosynthesisOvarian steroidogenesis	253.58	0.426	1.343	5.288e-06	0.01722	1.34349	up
	ENSG00000180730.4	SHISA2	shisa family member 2	-	572.74	-0.616	-1.532	6.211e-06	0.01838	1.53242	down
	ENSG00000112796.9	ENPP5	ectonucleotide pyrophosphatase/phosphodiesterase 5 (putative)	-	2939.44	0.22	1.164	6.555e-06	0.01838	1.16441	up
	ENSG00000215018.9	COL28A1	collagen type XXVIII alpha 1	-	730.94	0.204	1.152	6.81e-06	0.01838	1.1519	up
	ENSG00000102466.15	FGF14	fibroblast growth factor 14	MAPK signaling pathwayRas signaling pathwayRap1 signaling pathwayPI3K-Akt signaling pathwayRegulation of actin cytoskelet...Pathways in cancerMelanoma	91.11	0.707	1.632	7.147e-06	0.01838	1.63219	up
	ENSG00000123358.19	NR4A1	nuclear receptor subfamily 4 group A member 1	MAPK signaling pathwayPI3K-Akt signaling pathway	370.88	-0.831	-1.779	8.946e-06	0.02185	1.77871	down
	ENSG00000117525.13	F3	coagulation factor III, tissue factor	Complement and coagulation cas...	7352.35	-0.361	-1.285	1.025e-05	0.02295	1.28475	down
	ENSG00000153822.13	KCNJ16	potassium voltage-gated channel subfamily J member 16	Gastric acid secretion	196.64	0.529	1.443	1.034e-05	0.02295	1.44257	up
	ENSG00000165272.14	AQP3	aquaporin 3 (Gill blood group)	Vasopressin-regulated water re...	18899.7	-0.27	-1.206	1.088e-05	0.02312	1.20579	down
	ENSG00000162543.5	UBXN10	UBX domain protein 10	-	7234.19	0.133	1.096	1.158e-05	0.0233	1.0963	up
	ENSG00000196569.11	LAMA2	laminin subunit alpha 2	PI3K-Akt signaling pathwayFocal adhesionECM-receptor interactionToxoplasmosisAmoebiasisPathways in cancerSmall cell lung cancerHypertrophic cardiomyopathy (H...Arrhythmogenic right ventricul...Dilated cardiomyopathyViral myocarditis	111.76	0.459	1.375	1.275e-05	0.0233	1.37471	up
	ENSG00000140450.8	ARRDC4	arrestin domain containing 4	-	1567.07	0.227	1.17	1.309e-05	0.0233	1.17005	up
	ENSG00000135472.8	FAIM2	Fas apoptotic inhibitory molecule 2	-	79.53	-0.341	-1.266	1.322e-05	0.0233	1.26632	down
	ENSG00000204099.11	NEU4	neuraminidase 4 (sialidase)	Other glycan degradationSphingolipid metabolism	59.22	-0.464	-1.38	1.368e-05	0.0233	1.37971	down
	ENSG00000162366.7	PDZK1IP1	PDZK1 interacting protein 1	-	65.47	0.613	1.529	1.422e-05	0.0233	1.52945	up
	ENSG00000198838.11	RYR3	ryanodine receptor 3	Calcium signaling pathwayCircadian entrainmentOxytocin signaling pathwaySalivary secretionAlzheimer's disease	77.12	0.605	1.521	1.431e-05	0.0233	1.52058	up
	ENSG00000120129.5	DUSP1	dual specificity phosphatase 1	MAPK signaling pathwaySerotonergic synapse	6740.57	-0.332	-1.259	1.499e-05	0.02362	1.25911	down
	ENSG00000101412.12	E2F1	E2F transcription factor 1	Cell cycleHepatitis BHTLV-I infectionPathways in cancerMicroRNAs in cancerPancreatic cancerGliomaProstate cancerMelanomaBladder cancerChronic myeloid leukemiaSmall cell lung cancerNon-small cell lung cancer	26.96	-0.49	-1.405	1.814e-05	0.02769	1.40465	down
	ENSG00000105894.11	PTN	pleiotrophin	-	175.86	0.402	1.321	1.881e-05	0.02785	1.3212	up
	ENSG00000138646.8	HERC5	HECT and RLD domain containing E3 ubiquitin protein ligase 5	-	68.57	0.455	1.371	2.25e-05	0.03233	1.37075	up
	ENSG00000125740.13	FOSB	FBJ murine osteosarcoma viral oncogene homolog B	Osteoclast differentiationCocaine addictionAmphetamine addictionAlcoholism	160.04	-0.82	-1.766	2.559e-05	0.03554	1.76575	down
	ENSG00000137673.8	MMP7	matrix metallopeptidase 7	Wnt signaling pathway	464.42	0.486	1.4	2.619e-05	0.03554	1.4005	up
	ENSG00000139438.5	FAM222A	family with sequence similarity 222 member A	-	256.85	-0.332	-1.259	2.696e-05	0.03559	1.25873	down
	ENSG00000145358.6	DDIT4L	DNA damage inducible transcript 4 like	-	918.86	0.389	1.309	2.874e-05	0.03695	1.30925	up
	ENSG00000167996.15	FTH1	ferritin, heavy polypeptide 1	Mineral absorption	11665.7	0.329	1.256	2.997e-05	0.03754	1.25646	up
	ENSG00000165591.6	FAAH2	fatty acid amide hydrolase 2	-	401.33	0.228	1.171	3.144e-05	0.0384	1.17101	up
	ENSG00000004864.13	SLC25A13	solute carrier family 25 member 13	-	527.04	0.255	1.193	3.407e-05	0.0406	1.19302	up
	ENSG00000093000.18	NUP50	nucleoporin 50kDa	RNA transport	3598.39	-0.186	-1.138	3.545e-05	0.04123	1.13786	down
	ENSG00000165238.16	WNK2	WNK lysine deficient protein kinase 2	-	146.69	-0.417	-1.336	3.694e-05	0.04197	1.33555	down
	ENSG00000155096.13	AZIN1	antizyme inhibitor 1	-	10224.3	0.131	1.095	4.01e-05	0.04452	1.09522	up
	ENSG00000120738.7	EGR1	early growth response 1	Prion diseasesHTLV-I infection	471.75	-0.714	-1.641	4.229e-05	0.04571	1.64077	down
	ENSG00000165140.9	FBP1	fructose-bisphosphatase 1	Glycolysis / GluconeogenesisPentose phosphate pathwayFructose and mannose metabolis...AMPK signaling pathwayInsulin signaling pathwayGlucagon signaling pathway	263.36	-0.343	-1.269	4.318e-05	0.04571	1.2686	down
	ENSG00000182952.4	HMGN4	high mobility group nucleosomal binding domain 4	-	353.97	0.245	1.185	4.398e-05	0.04571	1.18527	up
	ENSG00000089692.8	LAG3	lymphocyte activating 3	-	15.15	-0.695	-1.619	4.88e-05	0.04956	1.61918	down
	ENSG00000169067.3	ACTBL2	actin, beta-like 2	-	10.08	0.837	1.786	4.971e-05	0.04956	1.78629	up

## Sheet: S9 ePen 1|3 adj time
Significant Genes at pFDR<0.05 for ePen 1/3 vs Sham Air adjusted for time
	FeatureID	Symbol	Description	KEGG Pathways	Abundance	logFC	FC	P.Value	adj.P.Val	absFC	dirFC
	ENSG00000160796.16	NBEAL2	neurobeachin like 2	-	836.83	-0.395	-1.315	7.61e-08	0.003718	1.31502	down
	ENSG00000138771.14	SHROOM3	shroom family member 3	Tight junction	3291.19	-0.195	-1.145	3.012e-07	0.007182	1.14494	down
	ENSG00000155096.13	AZIN1	antizyme inhibitor 1	-	10224.3	0.148	1.108	5.205e-07	0.007182	1.10773	up
	ENSG00000001084.10	GCLC	glutamate-cysteine ligase catalytic subunit	Glutathione metabolism	8707.28	0.178	1.131	7.287e-07	0.007182	1.13102	up
	ENSG00000100219.16	XBP1	X-box binding protein 1	Protein processing in endoplas...Non-alcoholic fatty liver dise...HTLV-I infection	12422.3	0.176	1.13	7.35e-07	0.007182	1.13013	up
	ENSG00000057149.14	SERPINB3	serpin peptidase inhibitor, clade B (ovalbumin), member 3	Amoebiasis	43126.9	0.298	1.229	1.59e-06	0.01185	1.22921	up
	ENSG00000105894.11	PTN	pleiotrophin	-	175.86	0.377	1.298	1.88e-06	0.01185	1.29846	up
	ENSG00000167552.13	TUBA1A	tubulin alpha 1a	PhagosomeGap junctionPathogenic Escherichia coli in...	16172.2	0.174	1.128	1.941e-06	0.01185	1.12795	up
	ENSG00000011347.9	SYT7	synaptotagmin 7	-	118.56	-0.382	-1.303	2.224e-06	0.01207	1.30277	down
	ENSG00000067064.10	IDI1	isopentenyl-diphosphate delta isomerase 1	Terpenoid backbone biosynthesi...	2586.22	0.233	1.175	2.621e-06	0.01211	1.17518	up
	ENSG00000261716.1	-	sense_overlapping: RP11-196G18.22	-	133.32	-0.395	-1.315	2.728e-06	0.01211	1.31515	down
	ENSG00000113161.15	HMGCR	3-hydroxy-3-methylglutaryl-CoA reductase	Terpenoid backbone biosynthesi...AMPK signaling pathwayBile secretion	2412.61	0.178	1.131	3.053e-06	0.01243	1.13142	up
	ENSG00000134121.9	CHL1	cell adhesion molecule L1 like	-	8442.49	0.159	1.117	3.325e-06	0.0125	1.11675	up
	ENSG00000178038.16	ALS2CL	ALS2 C-terminal like	-	2267.64	-0.27	-1.206	4.079e-06	0.01423	1.20576	down
	ENSG00000261150.2	EPPK1	epiplakin 1	-	542.64	-0.344	-1.269	5.054e-06	0.01478	1.26945	down
	ENSG00000165238.16	WNK2	WNK lysine deficient protein kinase 2	-	146.69	-0.408	-1.326	5.184e-06	0.01478	1.32649	down
	ENSG00000169715.14	MT1E	metallothionein 1E	Mineral absorption	363.88	0.386	1.307	5.229e-06	0.01478	1.30686	up
	ENSG00000277893.1	SRD5A2	steroid 5 alpha-reductase 2	Steroid hormone biosynthesisProstate cancer	1190.17	0.209	1.156	5.445e-06	0.01478	1.15569	up
	ENSG00000006047.12	YBX2	Y-box binding protein 2	-	179.12	-0.404	-1.323	7.202e-06	0.01835	1.32286	down
	ENSG00000173064.10	HECTD4	HECT domain E3 ubiquitin protein ligase 4	-	974.78	-0.297	-1.228	7.637e-06	0.01835	1.22826	down
	ENSG00000167978.16	SRRM2	serine/arginine repetitive matrix 2	-	1995.31	-0.448	-1.365	7.889e-06	0.01835	1.36459	down
	ENSG00000168453.14	HR	hair growth associated	-	127.35	-0.481	-1.396	8.404e-06	0.01866	1.39593	down
	ENSG00000108946.14	PRKAR1A	protein kinase cAMP-dependent type I regulatory subunit alpha	ApoptosisInsulin signaling pathway	11359.5	0.138	1.1	9.36e-06	0.01951	1.10018	up
	ENSG00000143126.7	CELSR2	cadherin EGF LAG seven-pass G-type receptor 2	-	213.4	-0.457	-1.373	9.779e-06	0.01951	1.37257	down
	ENSG00000102466.15	FGF14	fibroblast growth factor 14	MAPK signaling pathwayRas signaling pathwayRap1 signaling pathwayPI3K-Akt signaling pathwayRegulation of actin cytoskelet...Pathways in cancerMelanoma	91.11	0.665	1.586	9.984e-06	0.01951	1.58578	up
	ENSG00000167600.13	CYP2S1	cytochrome P450 family 2 subfamily S member 1	Retinol metabolismMetabolism of xenobiotics by c...	473.32	-0.286	-1.22	1.304e-05	0.0236	1.2196	down
	ENSG00000166825.13	ANPEP	alanyl aminopeptidase, membrane	Glutathione metabolismRenin-angiotensin systemHematopoietic cell lineage	611.4	-0.322	-1.25	1.347e-05	0.0236	1.24977	down
	ENSG00000197256.10	KANK2	KN motif and ankyrin repeat domains 2	-	231.86	-0.263	-1.2	1.38e-05	0.0236	1.19999	down
	ENSG00000186951.16	PPARA	peroxisome proliferator activated receptor alpha	PPAR signaling pathwaycAMP signaling pathwayAdipocytokine signaling pathwa...Glucagon signaling pathwayNon-alcoholic fatty liver dise...Hepatitis C	531.72	-0.219	-1.164	1.417e-05	0.0236	1.16388	down
	ENSG00000135549.14	PKIB	protein kinase (cAMP-dependent, catalytic) inhibitor beta	-	406.18	0.375	1.297	1.451e-05	0.0236	1.29675	up
	ENSG00000172955.17	ADH6	alcohol dehydrogenase 6 (class V)	Glycolysis / GluconeogenesisFatty acid degradationTyrosine metabolismRetinol metabolismMetabolism of xenobiotics by c...Drug metabolism - cytochrome P...Chemical carcinogenesis	409.99	0.287	1.22	1.591e-05	0.0236	1.21997	up
	ENSG00000139645.9	ANKRD52	ankyrin repeat domain 52	-	503.28	-0.28	-1.214	1.592e-05	0.0236	1.21437	down
	ENSG00000047457.13	CP	ceruloplasmin (ferroxidase)	Porphyrin and chlorophyll meta...	24121.6	0.21	1.157	1.594e-05	0.0236	1.15705	up
	ENSG00000197183.12	NOL4L	nucleolar protein 4-like	-	191.32	-0.289	-1.222	1.719e-05	0.0247	1.22185	down
	ENSG00000054690.13	PLEKHH1	pleckstrin homology, MyTH4 and FERM domain containing H1	-	1188.46	-0.239	-1.18	1.825e-05	0.02547	1.18038	down
	ENSG00000117139.16	KDM5B	lysine demethylase 5B	-	2225.21	-0.172	-1.127	1.896e-05	0.02572	1.12658	down
	ENSG00000137033.11	IL33	interleukin 33	Cytosolic DNA-sensing pathwayInfluenza A	189.71	0.706	1.631	2.03e-05	0.02642	1.6311	up
	ENSG00000144711.13	IQSEC1	IQ motif and Sec7 domain 1	Endocytosis	593.57	-0.285	-1.218	2.072e-05	0.02642	1.21815	down
	ENSG00000168036.16	CTNNB1	catenin beta 1	Rap1 signaling pathwayWnt signaling pathwayHippo signaling pathwayFocal adhesionAdherens junctionTight junctionSignaling pathways regulating ...Leukocyte transendothelial mig...MelanogenesisThyroid hormone signaling path...Bacterial invasion of epitheli...Pathogenic Escherichia coli in...HTLV-I infectionPathways in cancerProteoglycans in cancerColorectal cancerEndometrial cancerProstate cancerThy…	10474.6	0.125	1.09	2.219e-05	0.02642	1.09025	up
	ENSG00000132475.8	H3F3B	H3 histone, family 3B (H3.3B)	AlcoholismTranscriptional misregulation ...Systemic lupus erythematosus	7669.74	0.127	1.092	2.245e-05	0.02642	1.09203	up
	ENSG00000107731.12	UNC5B	unc-5 netrin receptor B	Axon guidance	852.12	-0.243	-1.184	2.309e-05	0.02642	1.18385	down
	ENSG00000243955.5	GSTA1	glutathione S-transferase alpha 1	Glutathione metabolismMetabolism of xenobiotics by c...Drug metabolism - cytochrome P...Chemical carcinogenesis	5937.72	0.331	1.258	2.324e-05	0.02642	1.25751	up
	ENSG00000198734.10	F5	coagulation factor V	Complement and coagulation cas...	115.96	-0.577	-1.491	2.346e-05	0.02642	1.49149	down
	ENSG00000169126.15	ARMC4	armadillo repeat containing 4	-	3062.15	0.136	1.099	2.488e-05	0.02642	1.09911	up
	ENSG00000064607.16	SUGP2	SURP and G-patch domain containing 2	-	1328.08	-0.143	-1.104	2.547e-05	0.02642	1.10392	down
	ENSG00000181222.14	POLR2A	polymerase (RNA) II subunit A	Purine metabolismPyrimidine metabolismRNA polymeraseHuntington's diseaseHerpes simplex infectionEpstein-Barr virus infection	889.68	-0.452	-1.368	2.58e-05	0.02642	1.36814	down
	ENSG00000270077.1	-	sense_intronic: KB-1958F4.1	-	1.25	-1.219	-2.328	2.589e-05	0.02642	2.32814	down
	ENSG00000078699.21	CBFA2T2	core-binding factor, runt domain, alpha subunit 2; translocated to, 2	-	396.74	-0.28	-1.214	2.596e-05	0.02642	1.21427	down
	ENSG00000130203.9	APOE	apolipoprotein E	Alzheimer's disease	13.12	-0.816	-1.76	2.678e-05	0.02655	1.76038	down
	ENSG00000198830.10	HMGN2	high mobility group nucleosomal binding domain 2	-	1806.32	0.198	1.147	2.718e-05	0.02655	1.147	up
	ENSG00000205978.5	NYNRIN	NYN domain and retroviral integrase containing	-	694.31	-0.281	-1.215	2.815e-05	0.02696	1.21535	down
	ENSG00000182952.4	HMGN4	high mobility group nucleosomal binding domain 4	-	353.97	0.241	1.182	3.15e-05	0.02866	1.18192	up
	ENSG00000167548.14	KMT2D	lysine methyltransferase 2D	Lysine degradation	437.36	-0.398	-1.318	3.16e-05	0.02866	1.31807	down
	ENSG00000145358.6	DDIT4L	DNA damage inducible transcript 4 like	-	918.86	0.343	1.269	3.168e-05	0.02866	1.26879	up
	ENSG00000086696.10	HSD17B2	hydroxysteroid (17-beta) dehydrogenase 2	Steroid hormone biosynthesisOvarian steroidogenesis	253.58	0.4	1.32	3.232e-05	0.02871	1.31992	up
	ENSG00000005020.12	SKAP2	src kinase associated phosphoprotein 2	-	335.81	0.254	1.192	3.29e-05	0.02871	1.19224	up
	ENSG00000117643.14	MAN1C1	mannosidase alpha class 1C member 1	N-Glycan biosynthesisProtein processing in endoplas...	709.82	-0.259	-1.197	3.421e-05	0.02888	1.19652	down
	ENSG00000123908.11	AGO2	argonaute 2, RISC catalytic component	-	746.44	-0.327	-1.254	3.439e-05	0.02888	1.25439	down
	ENSG00000135472.8	FAIM2	Fas apoptotic inhibitory molecule 2	-	79.53	-0.337	-1.263	3.488e-05	0.02888	1.26314	down
	ENSG00000100393.9	EP300	E1A binding protein p300	cAMP signaling pathwayHIF-1 signaling pathwayFoxO signaling pathwayCell cycleWnt signaling pathwayNotch signaling pathwayTGF-beta signaling pathwayAdherens junctionJak-STAT signaling pathwayLong-term potentiationMelanogenesisThyroid hormone signaling path...Glucagon signaling pathwayHuntington's diseaseTuberculosisHepatitis BInfluenza AHTLV-I infectionHerpes simplex infectionEpstein-Barr virus in…	1052.36	-0.253	-1.192	3.604e-05	0.02895	1.19163	down
	ENSG00000088836.12	SLC4A11	solute carrier family 4 member 11	-	1162.65	-0.207	-1.154	3.623e-05	0.02895	1.15401	down
	ENSG00000154269.14	ENPP3	ectonucleotide pyrophosphatase/phosphodiesterase 3	Purine metabolismStarch and sucrose metabolismRiboflavin metabolismNicotinate and nicotinamide me...Pantothenate and CoA biosynthe...	814.67	0.213	1.159	3.689e-05	0.02895	1.15895	up
	ENSG00000248144.5	ADH1C	alcohol dehydrogenase 1C (class I), gamma polypeptide	Glycolysis / GluconeogenesisFatty acid degradationTyrosine metabolismRetinol metabolismMetabolism of xenobiotics by c...Drug metabolism - cytochrome P...Chemical carcinogenesis	8564.6	0.222	1.167	3.782e-05	0.02895	1.16654	up
	ENSG00000253839.1	-	lincRNA: RP11-431D12.1	-	14.06	0.728	1.657	3.793e-05	0.02895	1.65691	up
	ENSG00000092068.18	SLC7A8	solute carrier family 7 member 8	Protein digestion and absorpti...	168.14	-0.417	-1.336	4.248e-05	0.03193	1.33559	down
	ENSG00000162613.16	FUBP1	far upstream element binding protein 1	-	2316.53	0.126	1.092	4.321e-05	0.03199	1.09156	up
	ENSG00000065526.10	SPEN	spen family transcriptional repressor	-	790.25	-0.353	-1.277	4.546e-05	0.03315	1.27678	down
	ENSG00000105835.11	NAMPT	nicotinamide phosphoribosyltransferase	Nicotinate and nicotinamide me...	3389.18	0.164	1.12	5.031e-05	0.03563	1.12008	up
	ENSG00000270781.1	-	processed_pseudogene: RP11-501C14.9	-	1.06	-1.418	-2.672	5.043e-05	0.03563	2.67247	down
	ENSG00000108175.16	ZMIZ1	zinc finger MIZ-type containing 1	-	251.88	-0.318	-1.247	5.105e-05	0.03563	1.24696	down
	ENSG00000178695.5	KCTD12	potassium channel tetramerization domain containing 12	-	314.85	0.428	1.346	5.413e-05	0.03699	1.34562	up
	ENSG00000107957.16	SH3PXD2A	SH3 and PX domains 2A	-	860.32	-0.275	-1.21	5.473e-05	0.03699	1.21041	down
	ENSG00000171368.11	TPPP	tubulin polymerization promoting protein	-	848.03	-0.178	-1.131	5.632e-05	0.03699	1.13142	down
	ENSG00000275216.1	-	lincRNA: RP11-54H7.4	-	147.58	-0.752	-1.684	5.634e-05	0.03699	1.68387	down
	ENSG00000138162.17	TACC2	transforming acidic coiled-coil containing protein 2	-	2121.86	-0.245	-1.185	5.678e-05	0.03699	1.18501	down
	ENSG00000180229.12	HERC2P3	hect domain and RLD 2 pseudogene 3	-	173.72	-0.335	-1.261	5.828e-05	0.03747	1.26141	down
	ENSG00000115091.11	ACTR3	ARP3 actin-related protein 3 homolog (yeast)	-	5108.38	0.111	1.08	5.915e-05	0.03753	1.08015	up
	ENSG00000164626.8	KCNK5	potassium two pore domain channel subfamily K member 5	Protein digestion and absorpti...	1419.86	-0.229	-1.172	6.19e-05	0.03877	1.17166	down
	ENSG00000268621.5	-	lincRNA: AC006262.5	-	20.85	-1.488	-2.806	6.409e-05	0.03963	2.80562	down
	ENSG00000111913.15	FAM65B	family with sequence similarity 65 member B	-	903.9	0.287	1.22	6.662e-05	0.04046	1.22001	up
	ENSG00000119946.10	CNNM1	cyclin and CBS domain divalent metal cation transport mediator 1	-	147.86	-0.54	-1.454	6.709e-05	0.04046	1.45396	down
	ENSG00000162368.13	CMPK1	cytidine/uridine monophosphate kinase 1	Pyrimidine metabolism	8550.69	0.13	1.095	7.15e-05	0.04197	1.0946	up
	ENSG00000140836.14	ZFHX3	zinc finger homeobox 3	Signaling pathways regulating ...	594.47	-0.36	-1.284	7.173e-05	0.04197	1.28358	down
	ENSG00000171346.13	KRT15	keratin 15	-	1625.26	-0.298	-1.23	7.287e-05	0.04197	1.22972	down
	ENSG00000141447.16	OSBPL1A	oxysterol binding protein like 1A	-	764.53	0.172	1.126	7.303e-05	0.04197	1.12647	up
	ENSG00000080493.13	SLC4A4	solute carrier family 4 member 4	Proximal tubule bicarbonate re...Pancreatic secretionBile secretion	270.46	0.562	1.477	7.712e-05	0.043	1.47671	up
	ENSG00000173166.17	RAPH1	Ras association (RalGDS/AF-6) and pleckstrin homology domains 1	-	707.46	-0.327	-1.254	7.889e-05	0.043	1.25447	down
	ENSG00000238042.5	-	lincRNA: RP11-815M8.1	-	26.56	-0.881	-1.842	7.917e-05	0.043	1.84222	down
	ENSG00000278588.1	HIST1H2BI	histone cluster 1, H2bi	AlcoholismViral carcinogenesisSystemic lupus erythematosus	78.32	0.391	1.311	7.928e-05	0.043	1.31096	up
	ENSG00000104549.11	SQLE	squalene epoxidase	Steroid biosynthesis	2941.79	0.15	1.109	8.015e-05	0.043	1.10947	up
	ENSG00000143149.12	ALDH9A1	aldehyde dehydrogenase 9 family member A1	Glycolysis / GluconeogenesisAscorbate and aldarate metabol...Fatty acid degradationValineleucine and isoleucine degrada...Lysine degradationArginine and proline metabolis...Histidine metabolismTryptophan metabolismbeta-Alanine metabolismGlycerolipid metabolismPyruvate metabolism	1818.75	0.119	1.086	8.217e-05	0.043	1.0863	up
	ENSG00000260057.5	LINC01571	long intergenic non-protein coding RNA 1571	-	140.18	0.353	1.277	8.23e-05	0.043	1.27726	up
	ENSG00000154358.19	OBSCN	obscurin, cytoskeletal calmodulin and titin-interacting RhoGEF	-	300.28	-0.34	-1.265	8.264e-05	0.043	1.26543	down
	ENSG00000263450.1	-	antisense: RP11-680N20.1	-	15.24	0.779	1.716	8.274e-05	0.043	1.71568	up
	ENSG00000147689.16	FAM83A	family with sequence similarity 83 member A	-	204.29	-0.317	-1.246	8.54e-05	0.04392	1.24561	down
	ENSG00000138670.16	RASGEF1B	RasGEF domain family member 1B	-	905.32	0.139	1.101	8.732e-05	0.04418	1.1014	up
	ENSG00000185650.9	ZFP36L1	ZFP36 ring finger protein-like 1	-	2092.49	-0.216	-1.162	8.771e-05	0.04418	1.16159	down
	ENSG00000071539.13	TRIP13	thyroid hormone receptor interactor 13	-	496.81	0.248	1.188	8.89e-05	0.04432	1.18793	up
	ENSG00000156049.6	GNA14	G protein subunit alpha 14	Calcium signaling pathwayChagas disease (American trypa...Amoebiasis	330.67	0.378	1.299	8.981e-05	0.04432	1.29912	up
	ENSG00000136383.6	ALPK3	alpha kinase 3	-	109.33	-0.436	-1.353	9.101e-05	0.04446	1.35319	down
	ENSG00000198743.5	SLC5A3	solute carrier family 5 member 3	-	1784.68	-0.383	-1.304	9.369e-05	0.04532	1.30378	down
	ENSG00000079257.7	LXN	latexin	-	999.67	0.22	1.165	9.529e-05	0.04564	1.1649	up
	ENSG00000100033.16	PRODH	proline dehydrogenase (oxidase) 1	Arginine and proline metabolis...	380.12	-0.301	-1.232	9.656e-05	0.04574	1.23242	down
	ENSG00000165140.9	FBP1	fructose-bisphosphatase 1	Glycolysis / GluconeogenesisPentose phosphate pathwayFructose and mannose metabolis...AMPK signaling pathwayInsulin signaling pathwayGlucagon signaling pathway	263.36	-0.358	-1.282	9.815e-05	0.04574	1.28196	down
	ENSG00000170653.18	ATF7	activating transcription factor 7	-	225	-0.367	-1.289	9.949e-05	0.04574	1.28939	down
	ENSG00000163960.11	UBXN7	UBX domain protein 7	-	1059.74	-0.197	-1.147	0.0001007	0.04574	1.14667	down
	ENSG00000129083.12	COPB1	coatomer protein complex subunit beta 1	-	5503.17	0.145	1.106	0.0001008	0.04574	1.10561	up
	ENSG00000246250.2	-	antisense: RP11-613D13.5	-	50.31	0.396	1.316	0.0001018	0.04574	1.31603	up
	ENSG00000136205.16	TNS3	tensin 3	-	467.56	-0.28	-1.214	0.0001021	0.04574	1.21378	down
	ENSG00000147403.16	RPL10	ribosomal protein L10	Ribosome	5166.33	0.19	1.141	0.0001042	0.04581	1.14052	up
	ENSG00000176641.10	RNF152	ring finger protein 152	-	4110.99	-0.205	-1.153	0.0001044	0.04581	1.1526	down
	ENSG00000203697.11	CAPN8	calpain 8	-	209.01	-0.33	-1.257	0.000105	0.04581	1.25714	down
	ENSG00000149639.14	SOGA1	suppressor of glucose, autophagy associated 1	-	223.22	-0.425	-1.343	0.0001062	0.0459	1.3428	down
