# Supplementary material for: Reduced biological effect of e-cigarette aerosol compared to cigarette smoke evaluated in vitro using normalized nicotine dose and RNA-seq-based toxicogenomics
Source: Sci Rep. 2017 Apr 18;7:888. doi: 10.1038/s41598-017-00852-y (PMC5429854; doi:10.1038/s41598-017-00852-y)
Supplement: Supplementary file 3 — Supplementary Tables S10 [file 41598_2017_852_MOESM3_ESM.xls]

## Sheet: SupplTables S10 Keys
Supplementary Table S10 series : Complete 131 SA Bioscience geneset enrichment data for genes significant at pFDR<0.05 for the different treatments.
Genesets Table terms:	Keys:
Probe ID	Gene Ensembl ID number
Symbol	Gene name (abbreviation)
Description	Gene name (full)
Chrom	Chromosome with the gene
Chromosome location	position on chromosome
Pathway ID	KEGG ID (http://www.genome.jp/kegg/pathway.html)
PathDesc	Pathway descriptor
Abundance	RNA abundance based on average count from all samples
001_T3R4F_D30_T24.Sham_T24	3R4F 1/30 vs air at 24hrs
002_ePen_D3_T24.Sham_T24	ePen 1/3 vs air at 24hrs
003_ePen_D7_T24.Sham_T24	ePen 1/3 vs air at 24hrs
004_T3R4F_D30_T48.Sham_T48	3R4F 1/30 vs air at 48hrs
005_ePen_D3_T48.Sham_T48	ePen 1/3 vs air at 48hrs
006_ePen_D7_T48.Sham_T48	ePen 1/3 vs air at 48hrs
007_3R4F_D30_comb	3R4F 1/30 vs air adjusted for time
008_ePen_D3_comb	ePen 1/3 vs air adjusted for time
009_ePen_D7_comb	ePen 1/3 vs air adjusted for time

## Sheet: 1_Adipogenesis
ProbeID	Symbol	Description	EntrezID	Chrom	ChromLoc	PathwayID	PathDesc	Abundance	001_T3R4F_D30_T24.Sham_T24	002_ePen_D3_T24.Sham_T24	003_ePen_D7_T24.Sham_T24	004_T3R4F_D30_T48.Sham_T48	005_ePen_D3_T48.Sham_T48	006_ePen_D7_T48.Sham_T48	007_3R4F_D30_comb	008_ePen_D3_comb	009_ePen_D7_comb
ENSG00000025434.18	NR1H3	nuclear receptor subfamily 1 group H member 3	10062	11	47269850; 47270448; 47279467	03320, 04932, 05160	PPAR signaling pathway, Non-alcoholic fatty liver disease (NAFLD), Hepatitis C	65.76	0.369	0.07	0.056	0.583	-0.043	0.177	0.475	0.014	0.117
ENSG00000068903.19	SIRT2	sirtuin 2	22933	19	39369194	#N/A	#N/A	948.01	-0.29	-0.058	-0.116	-0.051	0.009	0.023	-0.172	-0.025	-0.046
ENSG00000101412.12	E2F1	E2F transcription factor 1	1869	20	32263291	04110, 05161, 05166, 05200, 05206, 05212, 05214, 05215, 05218, 05219, 05220, 05222, 05223	Cell cycle, Hepatitis B, HTLV-I infection, Pathways in cancer, MicroRNAs in cancer, Pancreatic cancer, Glioma, Prostate cancer, Melanoma, Bladder cancer, Chronic myeloid leukemia, Small cell lung cancer, Non-small cell lung cancer	26.96	-0.537	-0.289	-0.42	-0.442	-0.46	-0.56	-0.49	-0.372	-0.49
ENSG00000104332.11	SFRP1	secreted frizzled-related protein 1	6422	8	41119475	04310	Wnt signaling pathway	57.76	-1.366	-0.042	-0.09	-0.746	0.025	-0.233	-1.06	-0.009	-0.162
ENSG00000106459.14	NRF1	nuclear respiratory factor 1	4899	7	129251542; 129269918	05016	Huntington's disease	416.29	-0.342	-0.145	-0.08	-0.081	-0.033	-0.109	-0.213	-0.09	-0.095
ENSG00000107485.15	GATA3	GATA binding protein 3	2625	10	8096666	05321	Inflammatory bowel disease (IBD)	16.21	0.7	0.242	0.096	-0.266	-0.458	-0.298	0.223	-0.1	-0.102
ENSG00000109787.12	KLF3	Kruppel-like factor 3 (basic)	51274	4	38665789	05202	Transcriptional misregulation in cancer	3290.15	0.334	-0.067	-0.128	-0.154	-0.054	-0.064	0.093	-0.061	-0.096
ENSG00000109819.8	PPARGC1A	PPARG coactivator 1 alpha	10891	4	23793643	04152, 04910, 04920, 04922, 05016	AMPK signaling pathway, Insulin signaling pathway, Adipocytokine signaling pathway, Glucagon signaling pathway, Huntington's disease	798.78	-0.747	-0.093	0.04	-0.703	-0.112	-0.147	-0.725	-0.102	-0.054
ENSG00000110092.3	CCND1	cyclin D1	595	11	69455872	04068, 04110, 04115, 04151, 04152, 04310, 04390, 04510, 04630, 04917, 04919, 04921, 05161, 05162, 05166, 05200, 05203, 05205, 05206, 05210, 05212, 05213, 05214, 05215, 05216, 05218, 05219, 05220, 05221, 05222, 05223, 05416	FoxO signaling pathway, Cell cycle, p53 signaling pathway, PI3K-Akt signaling pathway, AMPK signaling pathway, Wnt signaling pathway, Hippo signaling pathway, Focal adhesion, Jak-STAT signaling pathway, Prolactin signaling pathway, Thyroid hormone signaling pathway, Oxytocin signaling pathway, Hepatitis B, Measles, HTLV-I infection, Pathways in cancer, Viral carcinogenesis, Proteoglycans in cance…	1233.28	-0.5	-0.107	-0.084	-0.505	0.015	0.028	-0.503	-0.048	-0.028
ENSG00000111186.12	WNT5B	wingless-type MMTV integration site family member 5B	81029	12	1726221; 1738411	04310, 04340, 04390, 04550, 04916, 05166, 05200, 05205, 05217	Wnt signaling pathway, Hedgehog signaling pathway, Hippo signaling pathway, Signaling pathways regulating pluripotency of stem cells, Melanogenesis, HTLV-I infection, Pathways in cancer, Proteoglycans in cancer, Basal cell carcinoma	119.15	-0.655	0.179	0.199	-0.862	0.063	0.277	-0.757	0.122	0.238
ENSG00000114315.3	HES1	hes family bHLH transcription factor 1	3280	3	193853930	03460, 04330, 04950	Fanconi anemia pathway, Notch signaling pathway, Maturity onset diabetes of the young	1358.53	0.391	0.046	-0.107	-0.002	0.017	-0.088	0.197	0.032	-0.097
ENSG00000118260.14	CREB1	cAMP responsive element binding protein 1	1385	2	208394615	04022, 04024, 04151, 04152, 04261, 04380, 04612, 04668, 04710, 04713, 04725, 04728, 04911, 04915, 04916, 04918, 04922, 04962, 05016, 05030, 05031, 05034, 05152, 05161, 05166, 05203, 05215	cGMP-PKG signaling pathway, cAMP signaling pathway, PI3K-Akt signaling pathway, AMPK signaling pathway, Adrenergic signaling in cardiomyocytes, Osteoclast differentiation, Antigen processing and presentation, TNF signaling pathway, Circadian rhythm, Circadian entrainment, Cholinergic synapse, Dopaminergic synapse, Insulin secretion, Estrogen signaling pathway, Melanogenesis, Thyroid hormone synth…	999.49	0.243	0.088	0.068	0.019	-0.063	-0.172	0.133	0.015	-0.053
ENSG00000124762.13	CDKN1A	cyclin-dependent kinase inhibitor 1A	1026	6	36644236; 36644266; 36644313; 36646455; 36646486	04012, 04066, 04068, 04110, 04115, 04151, 04921, 05160, 05161, 05166, 05169, 05200, 05202, 05203, 05205, 05206, 05214, 05215, 05218, 05219, 05220	ErbB signaling pathway, HIF-1 signaling pathway, FoxO signaling pathway, Cell cycle, p53 signaling pathway, PI3K-Akt signaling pathway, Oxytocin signaling pathway, Hepatitis C, Hepatitis B, HTLV-I infection, Epstein-Barr virus infection, Pathways in cancer, Transcriptional misregulation in cancer, Viral carcinogenesis, Proteoglycans in cancer, MicroRNAs in cancer, Glioma, Prostate cancer, Melanom…	4285.42	0.916	0.02	-0.072	0.498	-0.03	0.046	0.71	-0.004	-0.012
ENSG00000125378.15	BMP4	bone morphogenetic protein 4	652	14	54416454	04340, 04350, 04390, 04550, 04919, 05200, 05217	Hedgehog signaling pathway, TGF-beta signaling pathway, Hippo signaling pathway, Signaling pathways regulating pluripotency of stem cells, Thyroid hormone signaling pathway, Pathways in cancer, Basal cell carcinoma	133.82	-0.383	-0.323	-0.297	-0.291	-0.433	-0.254	-0.338	-0.377	-0.276
ENSG00000127528.5	KLF2	Kruppel-like factor 2	10365	19	16435650	04068	FoxO signaling pathway	44.01	0.662	-0.002	-0.077	0.578	0.362	0.08	0.621	0.176	0.002
ENSG00000135446.16	CDK4	cyclin-dependent kinase 4	1019	12	58141509	04110, 04115, 04151, 04530, 04660, 05161, 05162, 05166, 05200, 05203, 05212, 05214, 05218, 05219, 05220, 05222, 05223	Cell cycle, p53 signaling pathway, PI3K-Akt signaling pathway, Tight junction, T cell receptor signaling pathway, Hepatitis B, Measles, HTLV-I infection, Pathways in cancer, Viral carcinogenesis, Pancreatic cancer, Glioma, Melanoma, Bladder cancer, Chronic myeloid leukemia, Small cell lung cancer, Non-small cell lung cancer	343.68	0.211	0.114	0.011	0.289	0.031	0.075	0.249	0.073	0.043
ENSG00000136826.14	KLF4	Kruppel-like factor 4 (gut)	9314	9	110247132	04550	Signaling pathways regulating pluripotency of stem cells	305.22	0.335	-0.105	-0.228	0.321	-0.096	-0.15	0.328	-0.101	-0.189
ENSG00000150907.6	FOXO1	forkhead box O1	2308	13	41129800	04068, 04152, 04910, 04919, 04922, 05200, 05202, 05215	FoxO signaling pathway, AMPK signaling pathway, Insulin signaling pathway, Thyroid hormone signaling pathway, Glucagon signaling pathway, Pathways in cancer, Transcriptional misregulation in cancer, Prostate cancer	594.54	-0.372	-0.137	-0.122	-0.611	-0.149	-0.063	-0.49	-0.143	-0.093
ENSG00000157514.16	TSC22D3	TSC22 domain family member 3	1831	X	106956451	#N/A	#N/A	3510.25	-0.484	0.039	0.023	-0.37	-0.078	-0.098	-0.428	-0.018	-0.038
ENSG00000160789.19	LMNA	lamin A/C	4000	1	156052336; 156084460; 156095907	05410, 05412, 05414	Hypertrophic cardiomyopathy (HCM), Arrhythmogenic right ventricular cardiomyopathy (ARVC), Dilated cardiomyopathy	2570.69	0.628	0.018	0	0.236	0.032	0.152	0.434	0.025	0.076
ENSG00000169047.5	IRS1	insulin receptor substrate 1	3667	2	227596032	04022, 04068, 04150, 04151, 04152, 04722, 04910, 04920, 04930, 04932, 04960, 05206	cGMP-PKG signaling pathway, FoxO signaling pathway, mTOR signaling pathway, PI3K-Akt signaling pathway, AMPK signaling pathway, Neurotrophin signaling pathway, Insulin signaling pathway, Adipocytokine signaling pathway, Type II diabetes mellitus, Non-alcoholic fatty liver disease (NAFLD), Aldosterone-regulated sodium reabsorption, MicroRNAs in cancer	433.81	0.514	-0.053	-0.088	-0.121	-0.066	-0.17	0.2	-0.059	-0.129
ENSG00000169710.6	FASN	fatty acid synthase	2194	17	80036213	00061, 04152, 04910	Fatty acid biosynthesis, AMPK signaling pathway, Insulin signaling pathway	1800.39	-0.812	-0.142	-0.225	-0.416	-0.106	-0.128	-0.617	-0.124	-0.176
ENSG00000171105.13	INSR	insulin receptor	3643	19	7112265	04014, 04015, 04022, 04066, 04068, 04151, 04152, 04520, 04910, 04913, 04930, 04932, 04960	Ras signaling pathway, Rap1 signaling pathway, cGMP-PKG signaling pathway, HIF-1 signaling pathway, FoxO signaling pathway, PI3K-Akt signaling pathway, AMPK signaling pathway, Adherens junction, Insulin signaling pathway, Ovarian steroidogenesis, Type II diabetes mellitus, Non-alcoholic fatty liver disease (NAFLD), Aldosterone-regulated sodium reabsorption	1630.76	-0.727	-0.244	-0.186	-0.676	-0.101	-0.071	-0.702	-0.174	-0.128
ENSG00000175197.10	DDIT3	DNA damage inducible transcript 3	1649	12	57910370	04010, 04141, 04932, 05202	MAPK signaling pathway, Protein processing in endoplasmic reticulum, Non-alcoholic fatty liver disease (NAFLD), Transcriptional misregulation in cancer	301.51	0.806	-0.054	-0.191	0.492	0.113	-0.177	0.651	0.028	-0.184
ENSG00000176692.5	FOXC2	forkhead box C2	2303	16	86600856	#N/A	#N/A	16.53	-0.977	-0.045	-0.112	-0.472	-0.047	-0.064	-0.728	-0.046	-0.088
ENSG00000177606.6	JUN	jun proto-oncogene	3725	1	59246462	04010, 04012, 04024, 04310, 04380, 04510, 04620, 04660, 04662, 04668, 04722, 04912, 04915, 04921, 04932, 05030, 05031, 05120, 05132, 05133, 05140, 05142, 05161, 05164, 05166, 05168, 05169, 05200, 05203, 05210, 05211, 05231, 05321, 05323	MAPK signaling pathway, ErbB signaling pathway, cAMP signaling pathway, Wnt signaling pathway, Osteoclast differentiation, Focal adhesion, Toll-like receptor signaling pathway, T cell receptor signaling pathway, B cell receptor signaling pathway, TNF signaling pathway, Neurotrophin signaling pathway, GnRH signaling pathway, Estrogen signaling pathway, Oxytocin signaling pathway, Non-alcoholic fat…	2355.53	-0.403	-0.196	-0.456	-0.311	-0.058	-0.212	-0.358	-0.129	-0.333
ENSG00000186350.9	RXRA	retinoid X receptor alpha	6256	9	137218308; 137271140; 137298427	03320, 04151, 04919, 04920, 04932, 04976, 05160, 05200, 05202, 05216, 05222, 05223	PPAR signaling pathway, PI3K-Akt signaling pathway, Thyroid hormone signaling pathway, Adipocytokine signaling pathway, Non-alcoholic fatty liver disease (NAFLD), Bile secretion, Hepatitis C, Pathways in cancer, Transcriptional misregulation in cancer, Thyroid cancer, Small cell lung cancer, Non-small cell lung cancer	867.31	-0.383	-0.112	-0.11	-0.191	-0.011	-0.2	-0.288	-0.063	-0.155
ENSG00000196498.13	NCOR2	nuclear receptor corepressor 2	9612	12	124808956	04330, 05169	Notch signaling pathway, Epstein-Barr virus infection	400.96	-0.723	-0.35	-0.25	-0.436	-0.084	-0.219	-0.581	-0.22	-0.234
ENSG00000197766.7	CFD	complement factor D (adipsin)	1675	19	859664	04610, 05150	Complement and coagulation cascades, Staphylococcus aureus infection	322.82	-0.462	-0.095	-0.027	-0.214	0.056	0.21	-0.339	-0.021	0.092
ENSG00000125845.6	BMP2	bone morphogenetic protein 2	650	20	6748744	04060, 04340, 04350, 04390, 04550, 05200, 05217	Cytokine-cytokine receptor interaction, Hedgehog signaling pathway, TGF-beta signaling pathway, Hippo signaling pathway, Signaling pathways regulating pluripotency of stem cells, Pathways in cancer, Basal cell carcinoma	41.11	-0.215	0.106	0.032	-0.917	-0.297	-0.087	-0.562	-0.091	-0.028
ENSG00000140396.12	NCOA2	nuclear receptor coactivator 2	10499	8	71024266	04919	Thyroid hormone signaling pathway	1693.33	-0.003	0.004	0.011	-0.278	-0.008	0.032	-0.139	-0.002	0.021
ENSG00000148737.15	TCF7L2	transcription factor 7 like 2	6934	10	114710008	04310, 04390, 04520, 04916, 05200, 05210, 05213, 05215, 05216, 05217, 05221, 05412	Wnt signaling pathway, Hippo signaling pathway, Adherens junction, Melanogenesis, Pathways in cancer, Colorectal cancer, Endometrial cancer, Prostate cancer, Thyroid cancer, Basal cell carcinoma, Acute myeloid leukemia, Arrhythmogenic right ventricular cardiomyopathy (ARVC)	199.65	-0.274	-0.269	-0.161	-0.432	-0.13	-0.104	-0.352	-0.201	-0.132
ENSG00000155846.16	PPARGC1B	PPARG coactivator 1 beta	133522	5	149109814; 149151502	#N/A	#N/A	274.58	-0.13	-0.182	-0.291	-0.364	-0.099	-0.149	-0.246	-0.142	-0.22
ENSG00000169252.5	ADRB2	adrenoceptor beta 2	154	5	148206155	04020, 04022, 04024, 04080, 04144, 04261, 04970	Calcium signaling pathway, cGMP-PKG signaling pathway, cAMP signaling pathway, Neuroactive ligand-receptor interaction, Endocytosis, Adrenergic signaling in cardiomyocytes, Salivary secretion	786.29	-0.173	0.063	-0.043	-0.332	0.006	0.06	-0.252	0.036	0.009
ENSG00000186951.16	PPARA	peroxisome proliferator activated receptor alpha	5465	22	46546498	03320, 04024, 04920, 04922, 04932, 05160	PPAR signaling pathway, cAMP signaling pathway, Adipocytokine signaling pathway, Glucagon signaling pathway, Non-alcoholic fatty liver disease (NAFLD), Hepatitis C	531.72	0.01	-0.214	-0.164	-0.242	-0.224	-0.182	-0.115	-0.219	-0.173
ENSG00000138685.12	FGF2	fibroblast growth factor 2	2247	4	123747862	04010, 04014, 04015, 04151, 04550, 04810, 05200, 05205, 05218	MAPK signaling pathway, Ras signaling pathway, Rap1 signaling pathway, PI3K-Akt signaling pathway, Signaling pathways regulating pluripotency of stem cells, Regulation of actin cytoskeleton, Pathways in cancer, Proteoglycans in cancer, Melanoma	1.29	1.041	-0.52	0.276	1.375	-0.161	-0.014	1.215	-0.328	0.136
ENSG00000154342.5	WNT3A	wingless-type MMTV integration site family member 3A	89780	1	228194722	04310, 04340, 04390, 04550, 04916, 05166, 05200, 05205, 05206, 05217	Wnt signaling pathway, Hedgehog signaling pathway, Hippo signaling pathway, Signaling pathways regulating pluripotency of stem cells, Melanogenesis, HTLV-I infection, Pathways in cancer, Proteoglycans in cancer, MicroRNAs in cancer, Basal cell carcinoma	14.96	-0.615	0.277	0.147	-0.585	-0.135	0.273	-0.6	0.076	0.211
ENSG00000163884.3	KLF15	Kruppel-like factor 15	28999	3	126061477	#N/A	#N/A	37.54	0.483	0.212	-0.01	0.313	0.018	-0.276	0.399	0.117	-0.144
ENSG00000185950.8	IRS2	insulin receptor substrate 2	8660	13	110406183	04022, 04068, 04152, 04910, 04920, 04930, 04932, 05206	cGMP-PKG signaling pathway, FoxO signaling pathway, AMPK signaling pathway, Insulin signaling pathway, Adipocytokine signaling pathway, Type II diabetes mellitus, Non-alcoholic fatty liver disease (NAFLD), MicroRNAs in cancer	240.6	-0.276	-0.255	-0.245	-0.243	-0.05	-0.232	-0.26	-0.154	-0.238
ENSG00000211448.11	DIO2	deiodinase, iodothyronine, type II	1734	14	80663867	04919	Thyroid hormone signaling pathway	16.28	0.746	0.62	0.483	0.827	0.103	0.431	0.786	0.368	0.457

## Sheet: 2_Allergy_and_Asthma
ProbeID	Symbol	Description	EntrezID	Chrom	ChromLoc	PathwayID	PathDesc	Abundance	001_T3R4F_D30_T24.Sham_T24	002_ePen_D3_T24.Sham_T24	003_ePen_D7_T24.Sham_T24	004_T3R4F_D30_T48.Sham_T48	005_ePen_D3_T48.Sham_T48	006_ePen_D7_T48.Sham_T48	007_3R4F_D30_comb	008_ePen_D3_comb	009_ePen_D7_comb
ENSG00000006606.8	CCL26	C-C motif chemokine ligand 26	10344	7	75398841	04060, 04062	Cytokine-cytokine receptor interaction, Chemokine signaling pathway	5.49	1.601	-0.696	-0.823	1.223	0.219	-0.022	1.414	-0.248	-0.42
ENSG00000012779.10	ALOX5	arachidonate 5-lipoxygenase	240	10	45869623	00590, 04726, 04913, 05145	Arachidonic acid metabolism, Serotonergic synapse, Ovarian steroidogenesis, Toxoplasmosis	5.43	-1.465	-0.455	-0.061	-0.488	-0.319	0.294	-0.981	-0.388	0.117
ENSG00000049130.13	KITLG	KIT ligand	4254	12	88886569	04014, 04015, 04060, 04151, 04640, 04916, 05200	Ras signaling pathway, Rap1 signaling pathway, Cytokine-cytokine receptor interaction, PI3K-Akt signaling pathway, Hematopoietic cell lineage, Melanogenesis, Pathways in cancer	1769.5	0.252	0.19	0.18	0.025	0.008	-0.014	0.14	0.101	0.083
ENSG00000091181.19	IL5RA	interleukin 5 receptor subunit alpha	3568	3	3108007; 3131856; 3133493	04060, 04630, 04640	Cytokine-cytokine receptor interaction, Jak-STAT signaling pathway, Hematopoietic cell lineage	2228.36	-0.654	-0.114	0.04	-0.268	0.009	0.026	-0.463	-0.054	0.033
ENSG00000102962.4	CCL22	C-C motif chemokine ligand 22	6367	16	57392694	04060, 04062	Cytokine-cytokine receptor interaction, Chemokine signaling pathway	3.64	1.657	0.74	0.655	0.269	0.23	-0.167	0.967	0.489	0.242
ENSG00000102970.10	CCL17	C-C motif chemokine ligand 17	6361	16	57438678	04060, 04062	Cytokine-cytokine receptor interaction, Chemokine signaling pathway	17.47	-1.058	-0.028	-0.104	0.488	0.211	0.312	-0.295	0.089	0.106
ENSG00000107485.15	GATA3	GATA binding protein 3	2625	10	8096666	05321	Inflammatory bowel disease (IBD)	16.21	0.7	0.242	0.096	-0.266	-0.458	-0.298	0.223	-0.1	-0.102
ENSG00000113916.17	BCL6	B-cell CLL/lymphoma 6	604	3	187439164	04068, 05202	FoxO signaling pathway, Transcriptional misregulation in cancer	4304.62	-0.327	-0.15	-0.139	-0.438	-0.125	-0.045	-0.382	-0.138	-0.092
ENSG00000115602.16	IL1RL1	interleukin 1 receptor like 1	9173	2	102927961; 102953709	#N/A	#N/A	11.78	2.837	0.719	0.461	1.556	0.165	-0.204	2.194	0.445	0.127
ENSG00000117586.10	TNFSF4	tumor necrosis factor superfamily member 4	7292	1	173152869	04060	Cytokine-cytokine receptor interaction	16.08	-0.732	0.098	-0.24	-0.119	0.198	-0.116	-0.429	0.147	-0.178
ENSG00000123496.7	IL13RA2	interleukin 13 receptor subunit alpha 2	3598	X	114238537	04630	Jak-STAT signaling pathway	1.39	1.579	0.458	0.084	0.54	0.199	-0.388	1.033	0.318	-0.148
ENSG00000137033.11	IL33	interleukin 33	90865	9	6215785	04623, 05164	Cytosolic DNA-sensing pathway, Influenza A	189.71	0.741	0.672	0.345	1.136	0.741	0.678	0.936	0.706	0.513
ENSG00000143365.16	RORC	RAR related orphan receptor C	6097	1	151778546	04710, 05321	Circadian rhythm, Inflammatory bowel disease (IBD)	533.36	-1.381	0.243	0.141	-0.454	0.181	0.335	-0.923	0.213	0.239
ENSG00000149534.8	MS4A2	membrane spanning 4-domains A2	2206	11	59856136	04071, 04664, 05310	Sphingolipid signaling pathway, Fc epsilon RI signaling pathway, Asthma	0.1	-0.809	-0.619	-0.48	0.306	0.227	0.114	-0.239	-0.176	-0.179
ENSG00000157404.15	KIT	KIT proto-oncogene receptor tyrosine kinase	3815	4	55524094	04014, 04015, 04060, 04144, 04151, 04640, 04916, 05200, 05221, 05230	Ras signaling pathway, Rap1 signaling pathway, Cytokine-cytokine receptor interaction, Endocytosis, PI3K-Akt signaling pathway, Hematopoietic cell lineage, Melanogenesis, Pathways in cancer, Acute myeloid leukemia, Central carbon metabolism in cancer	115.96	-1.438	-0.24	-0.187	-0.669	-0.115	-0.252	-1.058	-0.179	-0.22
ENSG00000163600.12	ICOS	inducible T-cell co-stimulator	29851	2	204801470	04514, 04660, 04672, 05340	Cell adhesion molecules (CAMs), T cell receptor signaling pathway, Intestinal immune network for IgA production, Primary immunodeficiency	1.54	1.501	-0.499	0.038	1.298	0.109	-0.295	1.394	-0.179	-0.128
ENSG00000169194.9	IL13	interleukin 13	3596	5	131993864	04060, 04630, 04664, 05162, 05310, 05321	Cytokine-cytokine receptor interaction, Jak-STAT signaling pathway, Fc epsilon RI signaling pathway, Measles, Asthma, Inflammatory bowel disease (IBD)	0.14	-1.082	-0.92	-0.87	0.095	0.178	-0.27	-0.481	-0.344	-0.568
ENSG00000182568.16	SATB1	SATB homeobox 1	6304	3	18389132	#N/A	#N/A	1557.44	-0.297	-0.089	-0.014	-0.32	-0.079	-0.056	-0.308	-0.084	-0.035
ENSG00000186827.10	TNFRSF4	tumor necrosis factor receptor superfamily member 4	7293	1	1146705	04060	Cytokine-cytokine receptor interaction	0.18	-0.889	-0.879	-0.432	-0.359	-0.565	-0.816	-0.618	-0.714	-0.625
ENSG00000213903.8	LTB4R	leukotriene B4 receptor	1241	14	24780704; 24782312	04080	Neuroactive ligand-receptor interaction	98.42	-0.389	-0.172	-0.045	-0.467	-0.048	-0.066	-0.427	-0.112	-0.056
ENSG00000077238.13	IL4R	interleukin 4 receptor	3566	16	27325229	04060, 04151, 04630, 04640, 05321	Cytokine-cytokine receptor interaction, PI3K-Akt signaling pathway, Jak-STAT signaling pathway, Hematopoietic cell lineage, Inflammatory bowel disease (IBD)	498.44	-0.075	0.009	0.019	-0.329	-0.01	0.123	-0.2	0	0.071
ENSG00000133048.12	CHI3L1	chitinase 3 like 1	1116	1	203148058	#N/A	#N/A	8.65	-0.091	0.081	0.066	-1.008	-0.076	0.261	-0.544	0.004	0.164
ENSG00000169252.5	ADRB2	adrenoceptor beta 2	154	5	148206155	04020, 04022, 04024, 04080, 04144, 04261, 04970	Calcium signaling pathway, cGMP-PKG signaling pathway, cAMP signaling pathway, Neuroactive ligand-receptor interaction, Endocytosis, Adrenergic signaling in cardiomyocytes, Salivary secretion	786.29	-0.173	0.063	-0.043	-0.332	0.006	0.06	-0.252	0.036	0.009
ENSG00000178573.6	MAF	v-maf avian musculoaponeurotic fibrosarcoma oncogene homolog	4094	16	79627744	05202, 05321	Transcriptional misregulation in cancer, Inflammatory bowel disease (IBD)	82.4	-0.187	-0.341	-0.119	-0.757	-0.347	-0.005	-0.468	-0.344	-0.062
ENSG00000100985.7	MMP9	matrix metallopeptidase 9	4318	20	44637546	04668, 04670, 04915, 05161, 05200, 05202, 05205, 05206, 05219	TNF signaling pathway, Leukocyte transendothelial migration, Estrogen signaling pathway, Hepatitis B, Pathways in cancer, Transcriptional misregulation in cancer, Proteoglycans in cancer, MicroRNAs in cancer, Bladder cancer	124.39	0.641	0.107	0.536	0.758	0.145	0.969	0.699	0.126	0.754
ENSG00000133110.14	POSTN	periostin, osteoblast specific factor	10631	13	38136718	#N/A	#N/A	15.61	-1.084	-0.663	0.718	-0.623	0.2	1.332	-0.856	-0.242	1.028
ENSG00000145777.14	TSLP	thymic stromal lymphopoietin	85480	5	110405777; 110407389; 110409011	04060, 04630	Cytokine-cytokine receptor interaction, Jak-STAT signaling pathway	40.39	-0.381	0.092	-0.134	-0.433	-0.41	-0.367	-0.407	-0.153	-0.251
ENSG00000159128.14	IFNGR2	interferon gamma receptor 2 (interferon gamma transducer 1)	3460	21	34775201	04060, 04066, 04380, 04630, 04650, 05132, 05140, 05142, 05145, 05152, 05162, 05164, 05168, 05321	Cytokine-cytokine receptor interaction, HIF-1 signaling pathway, Osteoclast differentiation, Jak-STAT signaling pathway, Natural killer cell mediated cytotoxicity, Salmonella infection, Leishmaniasis, Chagas disease (American trypanosomiasis), Toxoplasmosis, Tuberculosis, Measles, Influenza A, Herpes simplex infection, Inflammatory bowel disease (IBD)	613.67	0.158	0.128	0.141	0.152	0.108	0.299	0.155	0.118	0.221
ENSG00000271503.5	CCL5	C-C motif chemokine ligand 5	6352	17	34198495	04060, 04062, 04620, 04621, 04623, 04668, 05020, 05120, 05142, 05164, 05168, 05323	Cytokine-cytokine receptor interaction, Chemokine signaling pathway, Toll-like receptor signaling pathway, NOD-like receptor signaling pathway, Cytosolic DNA-sensing pathway, TNF signaling pathway, Prion diseases, Epithelial cell signaling in Helicobacter pylori infection, Chagas disease (American trypanosomiasis), Influenza A, Herpes simplex infection, Rheumatoid arthritis	2.11	1.064	0.835	0.853	1.271	0.504	1.355	1.171	0.667	1.104

## Sheet: 3_Alzheimers_Disease
ProbeID	Symbol	Description	EntrezID	Chrom	ChromLoc	PathwayID	PathDesc	Abundance	001_T3R4F_D30_T24.Sham_T24	002_ePen_D3_T24.Sham_T24	003_ePen_D7_T24.Sham_T24	004_T3R4F_D30_T48.Sham_T48	005_ePen_D3_T48.Sham_T48	006_ePen_D7_T48.Sham_T48	007_3R4F_D30_comb	008_ePen_D3_comb	009_ePen_D7_comb
ENSG00000067606.15	PRKCZ	protein kinase C zeta	5590	1	1981908; 2005085; 2005424; 2036154	04015, 04062, 04071, 04144, 04151, 04390, 04530, 04611, 04910, 04930	Rap1 signaling pathway, Chemokine signaling pathway, Sphingolipid signaling pathway, Endocytosis, PI3K-Akt signaling pathway, Hippo signaling pathway, Tight junction, Platelet activation, Insulin signaling pathway, Type II diabetes mellitus	395.38	-0.199	-0.119	-0.041	-0.106	0.028	-0.054	-0.153	-0.047	-0.048
ENSG00000069966.18	GNB5	G protein subunit beta 5	10681	15	52413122	04014, 04062, 04151, 04713, 04723, 04724, 04725, 04726, 04727, 04728, 05032, 05034, 05200	Ras signaling pathway, Chemokine signaling pathway, PI3K-Akt signaling pathway, Circadian entrainment, Retrograde endocannabinoid signaling, Glutamatergic synapse, Cholinergic synapse, Serotonergic synapse, GABAergic synapse, Dopaminergic synapse, Morphine addiction, Alcoholism, Pathways in cancer	247.42	0.341	-0.05	-0.015	-0.088	-0.096	0.027	0.129	-0.073	0.006
ENSG00000070018.8	LRP6	LDL receptor related protein 6	4040	12	12268960	04310	Wnt signaling pathway	962.26	-0.258	-0.033	-0.019	-0.303	-0.08	-0.111	-0.28	-0.056	-0.065
ENSG00000074317.10	SNCB	synuclein beta	6620	5	176047209	#N/A	#N/A	0.07	-0.899	-0.896	-0.706	0.364	0.439	-0.007	-0.253	-0.198	-0.352
ENSG00000080815.18	PSEN1	presenilin 1	5663	14	73603142	04310, 04330, 04722, 05010	Wnt signaling pathway, Notch signaling pathway, Neurotrophin signaling pathway, Alzheimer's disease	1803.07	0.143	0.035	0.008	-0.026	-0.058	-0.003	0.06	-0.01	0.002
ENSG00000082701.14	GSK3B	glycogen synthase kinase 3 beta	2932	3	119540801	04012, 04062, 04110, 04151, 04310, 04340, 04360, 04390, 04510, 04550, 04660, 04662, 04722, 04728, 04910, 04916, 04917, 04919, 04932, 05010, 05160, 05162, 05164, 05166, 05169, 05200, 05210, 05213, 05215, 05217	ErbB signaling pathway, Chemokine signaling pathway, Cell cycle, PI3K-Akt signaling pathway, Wnt signaling pathway, Hedgehog signaling pathway, Axon guidance, Hippo signaling pathway, Focal adhesion, Signaling pathways regulating pluripotency of stem cells, T cell receptor signaling pathway, B cell receptor signaling pathway, Neurotrophin signaling pathway, Dopaminergic synapse, Insulin signaling…	1423.26	-0.223	-0.139	-0.103	-0.238	-0.049	-0.036	-0.231	-0.095	-0.069
ENSG00000100490.9	CDKL1	cyclin dependent kinase like 1	8814	14	50796308; 50798643	#N/A	#N/A	860.44	-0.527	0.006	-0.01	-0.241	-0.007	-0.12	-0.386	0	-0.066
ENSG00000104368.17	PLAT	plasminogen activator, tissue type	5327	8	42032235	04610, 05202	Complement and coagulation cascades, Transcriptional misregulation in cancer	28.46	1.744	0.179	0.06	0.079	0.181	0.361	0.922	0.18	0.212
ENSG00000107282.7	APBA1	amyloid beta precursor protein binding family A member 1	320	9	72042448	#N/A	#N/A	6.04	-1.413	-0.163	-0.017	-0.49	0.004	-0.352	-0.956	-0.081	-0.185
ENSG00000115008.5	IL1A	interleukin 1 alpha	3552	2	113531491	04010, 04060, 04210, 04380, 04640, 04932, 04940, 05020, 05132, 05133, 05140, 05152, 05162, 05164, 05321, 05323, 05332	MAPK signaling pathway, Cytokine-cytokine receptor interaction, Apoptosis, Osteoclast differentiation, Hematopoietic cell lineage, Non-alcoholic fatty liver disease (NAFLD), Type I diabetes mellitus, Prion diseases, Salmonella infection, Pertussis, Leishmaniasis, Tuberculosis, Measles, Influenza A, Inflammatory bowel disease (IBD), Rheumatoid arthritis, Graft-versus-host disease	54.49	1.938	0.402	0.494	2.26	0.361	0.844	2.097	0.382	0.67
ENSG00000119912.15	IDE	insulin degrading enzyme	3416	10	94211440	05010	Alzheimer's disease	3538.54	0.289	0.101	0.015	0.12	-0.001	0.009	0.205	0.051	0.012
ENSG00000120885.19	CLU	clusterin	1191	8	27454433	#N/A	#N/A	6894.74	-0.228	-0.012	-0.047	0.18	0.166	0.104	-0.026	0.075	0.029
ENSG00000123384.13	LRP1	LDL receptor related protein 1	4035	12	57522281	05010, 05144	Alzheimer's disease, Malaria	537.35	-0.815	-0.402	-0.319	-0.478	-0.144	-0.084	-0.648	-0.276	-0.201
ENSG00000130203.9	APOE	apolipoprotein E	348	19	45409005; 45409277; 45409657	05010	Alzheimer's disease	13.12	-0.769	-0.924	-0.059	-0.896	-0.702	0.254	-0.832	-0.816	0.099
ENSG00000135018.13	UBQLN1	ubiquilin 1	29979	9	86274877	04141	Protein processing in endoplasmic reticulum	2526.86	0.431	0.143	0.103	0.13	0.035	0.02	0.282	0.09	0.062
ENSG00000135047.14	CTSL	cathepsin L	1514	9	90340973	04142, 04145, 04612, 05205, 05323	Lysosome, Phagosome, Antigen processing and presentation, Proteoglycans in cancer, Rheumatoid arthritis	822.04	0.545	0.188	0.195	0.213	0.031	0.076	0.381	0.111	0.135
ENSG00000140740.10	UQCRC2	ubiquinol-cytochrome c reductase core protein II	7385	16	21964384	00190, 04260, 04932, 05010, 05012, 05016	Oxidative phosphorylation, Cardiac muscle contraction, Non-alcoholic fatty liver disease (NAFLD), Alzheimer's disease, Parkinson's disease, Huntington's disease	2703.57	0.144	0.12	0.045	0.318	0.019	0.023	0.23	0.071	0.034
ENSG00000142192.20	APP	amyloid beta precursor protein	351	21	27252860	04726, 05010	Serotonergic synapse, Alzheimer's disease	5606.43	-0.34	-0.08	-0.052	-0.56	-0.03	-0.024	-0.448	-0.055	-0.038
ENSG00000154229.11	PRKCA	protein kinase C alpha	5578	17	64298925	04010, 04012, 04014, 04015, 04020, 04066, 04070, 04071, 04150, 04151, 04261, 04270, 04310, 04370, 04510, 04530, 04540, 04650, 04664, 04666, 04670, 04713, 04720, 04723, 04724, 04725, 04726, 04727, 04728, 04730, 04750, 04911, 04912, 04916, 04918, 04919, 04921, 04960, 04961, 04970, 04971, 04972, 05031, 05032, 05110, 05130, 05143, 05146, 05161, 05164, 05200, 05205, 05206, 05214, 05223, 05231	MAPK signaling pathway, ErbB signaling pathway, Ras signaling pathway, Rap1 signaling pathway, Calcium signaling pathway, HIF-1 signaling pathway, Phosphatidylinositol signaling system, Sphingolipid signaling pathway, mTOR signaling pathway, PI3K-Akt signaling pathway, Adrenergic signaling in cardiomyocytes, Vascular smooth muscle contraction, Wnt signaling pathway, VEGF signaling pathway, Focal …	66.74	-1.094	-0.38	-0.324	-0.739	-0.338	-0.505	-0.919	-0.359	-0.415
ENSG00000157193.14	LRP8	LDL receptor related protein 8	7804	1	53708040	#N/A	#N/A	253.31	0.718	0.201	0.198	0.082	-0.064	0.099	0.404	0.071	0.148
ENSG00000164305.17	CASP3	caspase 3	836	4	185548849	04010, 04115, 04210, 04650, 04668, 04726, 04932, 05010, 05012, 05014, 05016, 05120, 05133, 05134, 05145, 05146, 05152, 05161, 05168, 05200, 05203, 05205, 05206, 05210, 05416	MAPK signaling pathway, p53 signaling pathway, Apoptosis, Natural killer cell mediated cytotoxicity, TNF signaling pathway, Serotonergic synapse, Non-alcoholic fatty liver disease (NAFLD), Alzheimer's disease, Parkinson's disease, Amyotrophic lateral sclerosis (ALS), Huntington's disease, Epithelial cell signaling in Helicobacter pylori infection, Pertussis, Legionellosis, Toxoplasmosis, Amoebias…	1649.64	0.371	0.094	0.037	0.518	0.004	0.039	0.443	0.05	0.038
ENSG00000166313.18	APBB1	amyloid beta precursor protein binding family B member 1	322	11	6416353	05010	Alzheimer's disease	506.5	-0.787	0.073	0.065	-0.148	0.109	0.139	-0.472	0.091	0.102
ENSG00000168615.11	ADAM9	ADAM metallopeptidase domain 9	8754	8	38854504	#N/A	#N/A	5332.43	0.306	0.132	0.079	0.215	-0.046	0.013	0.261	0.046	0.046
ENSG00000171105.13	INSR	insulin receptor	3643	19	7112265	04014, 04015, 04022, 04066, 04068, 04151, 04152, 04520, 04910, 04913, 04930, 04932, 04960	Ras signaling pathway, Rap1 signaling pathway, cGMP-PKG signaling pathway, HIF-1 signaling pathway, FoxO signaling pathway, PI3K-Akt signaling pathway, AMPK signaling pathway, Adherens junction, Insulin signaling pathway, Ovarian steroidogenesis, Type II diabetes mellitus, Non-alcoholic fatty liver disease (NAFLD), Aldosterone-regulated sodium reabsorption	1630.76	-0.727	-0.244	-0.186	-0.676	-0.101	-0.071	-0.702	-0.174	-0.128
ENSG00000171132.13	PRKCE	protein kinase C epsilon	5581	2	45879042	04022, 04071, 04270, 04530, 04664, 04666, 04750, 04930, 05206	cGMP-PKG signaling pathway, Sphingolipid signaling pathway, Vascular smooth muscle contraction, Tight junction, Fc epsilon RI signaling pathway, Fc gamma R-mediated phagocytosis, Inflammatory mediator regulation of TRP channels, Type II diabetes mellitus, MicroRNAs in cancer	1190.51	-0.333	0.094	0.103	-0.174	0.063	0.119	-0.254	0.079	0.111
ENSG00000174021.10	GNG5	G protein subunit gamma 5	2787	1	84964005	04014, 04062, 04151, 04713, 04723, 04724, 04725, 04726, 04727, 04728, 05032, 05034, 05200	Ras signaling pathway, Chemokine signaling pathway, PI3K-Akt signaling pathway, Circadian entrainment, Retrograde endocannabinoid signaling, Glutamatergic synapse, Cholinergic synapse, Serotonergic synapse, GABAergic synapse, Dopaminergic synapse, Morphine addiction, Alcoholism, Pathways in cancer	967.18	0.382	0.176	0.042	0.32	0.031	0.106	0.352	0.105	0.074
ENSG00000176697.18	BDNF	brain-derived neurotrophic factor	627	11	27676441	04010, 04024, 04722, 05016, 05030, 05034	MAPK signaling pathway, cAMP signaling pathway, Neurotrophin signaling pathway, Huntington's disease, Cocaine addiction, Alcoholism	40.97	-0.697	-0.072	-0.38	0.145	-0.012	-0.269	-0.281	-0.042	-0.324
ENSG00000182240.15	BACE2	beta-site APP-cleaving enzyme 2	25825	21	42539727	05010	Alzheimer's disease	720.58	0.211	-0.084	-0.087	0.034	-0.128	-0.063	0.124	-0.105	-0.075
ENSG00000186318.16	BACE1	beta-site APP-cleaving enzyme 1	23621	11	117156401	05010	Alzheimer's disease	199.76	-0.621	-0.127	-0.115	-0.412	-0.017	-0.085	-0.517	-0.073	-0.1
ENSG00000196954.12	CASP4	caspase 4	837	11	104813593	#N/A	#N/A	1697.31	0.292	0.075	0.031	0.356	0.053	0.08	0.324	0.064	0.055
ENSG00000100393.9	EP300	E1A binding protein p300	2033	22	41488613	04024, 04066, 04068, 04110, 04310, 04330, 04350, 04520, 04630, 04720, 04916, 04919, 04922, 05016, 05152, 05161, 05164, 05166, 05168, 05169, 05200, 05203, 05206, 05211, 05215	cAMP signaling pathway, HIF-1 signaling pathway, FoxO signaling pathway, Cell cycle, Wnt signaling pathway, Notch signaling pathway, TGF-beta signaling pathway, Adherens junction, Jak-STAT signaling pathway, Long-term potentiation, Melanogenesis, Thyroid hormone signaling pathway, Glucagon signaling pathway, Huntington's disease, Tuberculosis, Hepatitis B, Influenza A, HTLV-I infection, Herpes si…	1052.36	-0.276	-0.333	-0.222	-0.436	-0.169	-0.12	-0.355	-0.253	-0.171
ENSG00000117362.12	APH1A	aph-1 homolog A, gamma secretase subunit	51107	1	150237798	04330, 05010	Notch signaling pathway, Alzheimer's disease	1233.69	0.112	0.18	0.028	0.295	0.074	0.147	0.202	0.128	0.088
ENSG00000144283.21	PKP4	plakophilin 4	8502	2	159313391	#N/A	#N/A	1377.81	-0.103	-0.073	-0.012	-0.391	-0.124	-0.045	-0.245	-0.098	-0.029
ENSG00000163932.13	PRKCD	protein kinase C delta	5580	3	53195222	04062, 04270, 04530, 04664, 04666, 04722, 04750, 04912, 04915, 04930	Chemokine signaling pathway, Vascular smooth muscle contraction, Tight junction, Fc epsilon RI signaling pathway, Fc gamma R-mediated phagocytosis, Neurotrophin signaling pathway, Inflammatory mediator regulation of TRP channels, GnRH signaling pathway, Estrogen signaling pathway, Type II diabetes mellitus	381.22	-0.223	-0.239	-0.26	-0.323	-0.076	-0.218	-0.272	-0.159	-0.239
ENSG00000164733.20	CTSB	cathepsin B	1508	8	11700033	04142, 04612	Lysosome, Antigen processing and presentation	14330.1	0.092	0.028	-0.004	-0.233	0.006	0.076	-0.068	0.017	0.037
ENSG00000165029.15	ABCA1	ATP binding cassette subfamily A member 1	19	9	107543283	02010, 04975	ABC transporters, Fat digestion and absorption	300.38	0.137	-0.149	0.026	-0.791	-0.214	-0.02	-0.321	-0.181	0.003
ENSG00000172354.9	GNB2	G protein subunit beta 2	2783	7	100271362	04014, 04062, 04151, 04713, 04723, 04724, 04725, 04726, 04727, 04728, 05032, 05034, 05200	Ras signaling pathway, Chemokine signaling pathway, PI3K-Akt signaling pathway, Circadian entrainment, Retrograde endocannabinoid signaling, Glutamatergic synapse, Cholinergic synapse, Serotonergic synapse, GABAergic synapse, Dopaminergic synapse, Morphine addiction, Alcoholism, Pathways in cancer	1510	0.147	0.137	-0.049	0.237	0.114	0.164	0.191	0.126	0.058

## Sheet: 4_Amino_Acid_Metabolism_I
ProbeID	Symbol	Description	EntrezID	Chrom	ChromLoc	PathwayID	PathDesc	Abundance	001_T3R4F_D30_T24.Sham_T24	002_ePen_D3_T24.Sham_T24	003_ePen_D7_T24.Sham_T24	004_T3R4F_D30_T48.Sham_T48	005_ePen_D3_T48.Sham_T48	006_ePen_D7_T48.Sham_T48	007_3R4F_D30_comb	008_ePen_D3_comb	009_ePen_D7_comb
ENSG00000007171.16	NOS2	nitric oxide synthase 2	4843	17	26083791	00330, 04020, 04066, 04146, 05132, 05133, 05140, 05142, 05145, 05146, 05152, 05200, 05222	Arginine and proline metabolism, Calcium signaling pathway, HIF-1 signaling pathway, Peroxisome, Salmonella infection, Pertussis, Leishmaniasis, Chagas disease (American trypanosomiasis), Toxoplasmosis, Amoebiasis, Tuberculosis, Pathways in cancer, Small cell lung cancer	5428.04	-1.051	-0.07	-0.159	-0.328	0.019	0.12	-0.694	-0.027	-0.018
ENSG00000059573.8	ALDH18A1	aldehyde dehydrogenase 18 family member A1	5832	10	97365685	00330	Arginine and proline metabolism	1211.83	0.215	0.201	0.13	-0.042	0.073	0.119	0.088	0.139	0.124
ENSG00000069535.13	MAOB	monoamine oxidase B	4129	X	43625856	00260, 00330, 00340, 00350, 00360, 00380, 00982, 04726, 04728, 05030, 05031, 05034	Glycine, serine and threonine metabolism, Arginine and proline metabolism, Histidine metabolism, Tyrosine metabolism, Phenylalanine metabolism, Tryptophan metabolism, Drug metabolism - cytochrome P450, Serotonergic synapse, Dopaminergic synapse, Cocaine addiction, Amphetamine addiction, Alcoholism	78.22	-1.635	-0.297	-0.15	-0.199	0.01	-0.007	-0.926	-0.147	-0.078
ENSG00000075239.13	ACAT1	acetyl-CoA acetyltransferase 1	38	11	107992257	00071, 00072, 00280, 00310, 00380, 00620, 00630, 00640, 00650, 00900	Fatty acid degradation, Synthesis and degradation of ketone bodies, Valine, leucine and isoleucine degradation, Lysine degradation, Tryptophan metabolism, Pyruvate metabolism, Glyoxylate and dicarboxylate metabolism, Propanoate metabolism, Butanoate metabolism, Terpenoid backbone biosynthesis	1293.65	-0.283	0.053	0.065	0.27	0.041	0.075	-0.01	0.047	0.07
ENSG00000091140.12	DLD	dihydrolipoamide dehydrogenase	1738	7	107531551	00010, 00020, 00260, 00280, 00620	Glycolysis / Gluconeogenesis, Citrate cycle (TCA cycle), Glycine, serine and threonine metabolism, Valine, leucine and isoleucine degradation, Pyruvate metabolism	1574.53	0.287	0.148	0.029	0.417	0.002	-0.048	0.351	0.077	-0.01
ENSG00000099810.18	MTAP	methylthioadenosine phosphorylase	4507	9	21802634	00270	Cysteine and methionine metabolism	611.5	0.193	0.095	0.11	-0.201	-0.004	0.059	-0.002	0.047	0.084
ENSG00000100033.16	PRODH	proline dehydrogenase (oxidase) 1	5625	22	18900286	00330	Arginine and proline metabolism	380.12	-0.956	-0.356	-0.169	-0.33	-0.245	-0.484	-0.646	-0.301	-0.327
ENSG00000101444.12	AHCY	adenosylhomocysteinase	191	20	32868070	00270	Cysteine and methionine metabolism	625.72	0.334	0.104	0.028	0.021	0.034	0.055	0.179	0.07	0.041
ENSG00000112972.14	HMGCS1	3-hydroxy-3-methylglutaryl-CoA synthase 1	3157	5	43287571	00072, 00280, 00650, 00900	Synthesis and degradation of ketone bodies, Valine, leucine and isoleucine degradation, Butanoate metabolism, Terpenoid backbone biosynthesis	1798.5	0.326	0.42	0.208	0.628	0.237	0.075	0.475	0.331	0.141
ENSG00000114021.11	NIT2	nitrilase family member 2	56954	3	100053561	00250	Alanine, aspartate and glutamate metabolism	945.79	0.381	0.216	0.116	0.449	0.127	0.103	0.415	0.172	0.109
ENSG00000115758.12	ODC1	ornithine decarboxylase 1	4953	2	10580496	00330, 00480	Arginine and proline metabolism, Glutathione metabolism	822.9	0.649	0.139	0.085	0.634	0.172	0.111	0.641	0.155	0.098
ENSG00000115919.14	KYNU	kynureninase	8942	2	143635194	00380	Tryptophan metabolism	497.5	1.008	0.198	0.18	0.302	-0.001	0.186	0.659	0.101	0.183
ENSG00000116649.9	SRM	spermidine synthase	6723	1	11114648	00270, 00330, 00410, 00480	Cysteine and methionine metabolism, Arginine and proline metabolism, beta-Alanine metabolism, Glutathione metabolism	92.47	0.567	0.106	-0.071	0.292	0.167	0.09	0.431	0.136	0.01
ENSG00000116761.11	CTH	cystathionine gamma-lyase	1491	1	70876900	00260, 00270, 00450	Glycine, serine and threonine metabolism, Cysteine and methionine metabolism, Selenocompound metabolism	42.83	1.065	0.115	-0.153	0.522	0.232	-0.119	0.796	0.172	-0.136
ENSG00000121691.4	CAT	catalase	847	11	34460471	00380, 00630, 04068, 04146, 05014	Tryptophan metabolism, Glyoxylate and dicarboxylate metabolism, FoxO signaling pathway, Peroxisome, Amyotrophic lateral sclerosis (ALS)	2630.21	-0.354	0.04	0.053	0.102	0.04	0.072	-0.129	0.04	0.062
ENSG00000122884.12	P4HA1	prolyl 4-hydroxylase subunit alpha 1	5033	10	74766979	00330	Arginine and proline metabolism	1364.47	0.36	0.185	0.214	0.253	-0.03	0.185	0.307	0.08	0.2
ENSG00000123505.14	AMD1	adenosylmethionine decarboxylase 1	262	6	111135823; 111195986	00270, 00330	Cysteine and methionine metabolism, Arginine and proline metabolism	2227.99	0.32	0.118	0.033	0.343	0	-0.009	0.332	0.06	0.012
ENSG00000125166.12	GOT2	glutamic-oxaloacetic transaminase 2	2806	16	58741034	00250, 00270, 00330, 00350, 00360, 00400, 04975	Alanine, aspartate and glutamate metabolism, Cysteine and methionine metabolism, Arginine and proline metabolism, Tyrosine metabolism, Phenylalanine metabolism, Phenylalanine, tyrosine and tryptophan biosynthesis, Fat digestion and absorption	1275.22	0.267	0.088	-0.021	0.016	0.009	0.101	0.143	0.05	0.04
ENSG00000128059.8	PPAT	phosphoribosyl pyrophosphate amidotransferase	5471	4	57259528	00230, 00250	Purine metabolism, Alanine, aspartate and glutamate metabolism	229.47	0.493	0.222	0.132	0.138	-0.058	-0.011	0.318	0.085	0.06
ENSG00000128928.8	IVD	isovaleryl-CoA dehydrogenase	3712	15	40697685	00280	Valine, leucine and isoleucine degradation	380.57	-0.288	0.058	0.03	-0.041	0.012	0.023	-0.166	0.035	0.027
ENSG00000130005.11	GAMT	guanidinoacetate N-methyltransferase	2593	19	1397024; 1397809	00260, 00330	Glycine, serine and threonine metabolism, Arginine and proline metabolism	88.9	-0.524	0.201	0.067	0.023	0.132	0.385	-0.254	0.167	0.227
ENSG00000131203.12	IDO1	indoleamine 2,3-dioxygenase 1	3620	8	39771327	00380, 05143	Tryptophan metabolism, African trypanosomiasis	14.32	0.955	0.385	0.598	0.37	0.256	0.803	0.666	0.322	0.701
ENSG00000134333.13	LDHA	lactate dehydrogenase A	3939	11	18415935; 18417812	00010, 00270, 00620, 00640, 04066, 04922, 05230	Glycolysis / Gluconeogenesis, Cysteine and methionine metabolism, Pyruvate metabolism, Propanoate metabolism, HIF-1 signaling pathway, Glucagon signaling pathway, Central carbon metabolism in cancer	2509.69	0.639	0.13	0.036	0.191	-0.057	0.044	0.418	0.039	0.04
ENSG00000135094.10	SDS	serine dehydratase	10993	12	113830250	00260, 00270, 00290	Glycine, serine and threonine metabolism, Cysteine and methionine metabolism, Valine, leucine and isoleucine biosynthesis	0.1	-0.887	-0.764	-0.686	0.374	0.322	0.13	-0.243	-0.196	-0.273
ENSG00000138061.11	CYP1B1	cytochrome P450 family 1 subfamily B member 1	1545	2	38294745	00140, 00380, 00980, 04913, 05204, 05206	Steroid hormone biosynthesis, Tryptophan metabolism, Metabolism of xenobiotics by cytochrome P450, Ovarian steroidogenesis, Chemical carcinogenesis, MicroRNAs in cancer	3425.72	4.348	0.273	0.385	3.661	0.345	0.232	4.009	0.308	0.308
ENSG00000138356.13	AOX1	aldehyde oxidase 1	316	2	201450730	00280, 00350, 00380, 00750, 00760, 00830, 00982	Valine, leucine and isoleucine degradation, Tyrosine metabolism, Tryptophan metabolism, Vitamin B6 metabolism, Nicotinate and nicotinamide metabolism, Retinol metabolism, Drug metabolism - cytochrome P450	45.74	1.624	0.351	0.337	0.832	0.241	0.542	1.233	0.297	0.441
ENSG00000140105.17	WARS	tryptophanyl-tRNA synthetase	7453	14	100800124	00970	Aminoacyl-tRNA biosynthesis	1532.06	0.229	0.01	-0.058	0.165	0.068	0.044	0.197	0.038	-0.007
ENSG00000145293.14	ENOPH1	enolase-phosphatase 1	58478	4	83351632	00270	Cysteine and methionine metabolism	859.78	0.452	0.165	0.092	0.389	0.054	0.006	0.421	0.111	0.049
ENSG00000148090.11	AUH	AU RNA binding protein/enoyl-CoA hydratase	549	9	93976096	00280	Valine, leucine and isoleucine degradation	392.79	-0.328	0.042	0.063	0.051	0.019	-0.026	-0.141	0.031	0.019
ENSG00000148672.8	GLUD1	glutamate dehydrogenase 1	2746	10	88809958	00250, 00330, 00471, 00910, 04964	Alanine, aspartate and glutamate metabolism, Arginine and proline metabolism, D-Glutamine and D-glutamate metabolism, Nitrogen metabolism, Proximal tubule bicarbonate reclamation	2622.62	0.194	0.118	0.04	0.287	0.035	0.008	0.24	0.078	0.024
ENSG00000151224.12	MAT1A	methionine adenosyltransferase 1A	4143	10	82031575	00270	Cysteine and methionine metabolism	126.49	-0.312	-0.092	0.043	-0.105	0.067	0	-0.209	-0.014	0.021
ENSG00000151790.8	TDO2	tryptophan 2,3-dioxygenase	6999	4	156824844	00380	Tryptophan metabolism	12.14	1.158	0.585	0.253	0.47	-0.137	-0.274	0.818	0.232	-0.012
ENSG00000160200.17	CBS	cystathionine-beta-synthase	875	21	44473300	00260, 00270	Glycine, serine and threonine metabolism, Cysteine and methionine metabolism	24.38	-1.366	-0.08	-0.528	-0.089	0.238	-0.295	-0.735	0.075	-0.411
ENSG00000166165.12	CKB	creatine kinase, brain	1152	14	103985994	00330	Arginine and proline metabolism	2782.17	-0.724	-0.018	-0.07	-0.033	0.095	0.285	-0.383	0.037	0.109
ENSG00000197444.9	OGDHL	oxoglutarate dehydrogenase-like	55753	10	50942686	00020, 00310, 00380	Citrate cycle (TCA cycle), Lysine degradation, Tryptophan metabolism	1.67	-1.427	-0.645	-0.88	-0.311	0.129	0.468	-0.843	-0.248	-0.206
ENSG00000198380.12	GFPT1	glutamine--fructose-6-phosphate transaminase 1	2673	2	69546900	00250, 00520	Alanine, aspartate and glutamate metabolism, Amino sugar and nucleotide sugar metabolism	3944.11	0.234	0.1	0.05	0.043	0.011	-0.004	0.14	0.057	0.022
ENSG00000065154.11	OAT	ornithine aminotransferase	4942	10	126085871	00330	Arginine and proline metabolism	5513.79	-0.13	0.114	0.008	0.325	0	-0.097	0.094	0.059	-0.045
ENSG00000116984.12	MTR	5-methyltetrahydrofolate-homocysteine methyltransferase	4548	1	236958580	00270, 00450, 00670	Cysteine and methionine metabolism, Selenocompound metabolism, One carbon pool by folate	684.39	-0.103	0.008	0.071	-0.482	-0.001	0.002	-0.29	0.004	0.036
ENSG00000117009.11	KMO	kynurenine 3-monooxygenase (kynurenine 3-hydroxylase)	8564	1	241695433	00380	Tryptophan metabolism	11	-0.037	0.155	0.072	0.862	0.311	0.385	0.407	0.231	0.23
ENSG00000117054.13	ACADM	acyl-CoA dehydrogenase, C-4 to C-12 straight chain	34	1	76190031	00071, 00280, 00410, 00640, 03320	Fatty acid degradation, Valine, leucine and isoleucine degradation, beta-Alanine metabolism, Propanoate metabolism, PPAR signaling pathway	1585.42	-0.102	0.19	0.117	0.284	0.073	0	0.088	0.133	0.058
ENSG00000126522.16	ASL	argininosuccinate lyase	435	7	65540775; 65540833	00250, 00330	Alanine, aspartate and glutamate metabolism, Arginine and proline metabolism	243.42	0.196	0.168	-0.012	0.318	0.227	0.081	0.256	0.197	0.035
ENSG00000130066.16	SAT1	spermidine/spermine N1-acetyltransferase 1	6303	X	23801274	00330	Arginine and proline metabolism	32350	-0.006	0.132	0.084	0.255	0.1	0.184	0.123	0.116	0.134
ENSG00000133706.17	LARS	leucyl-tRNA synthetase	51520	5	145492588	00970	Aminoacyl-tRNA biosynthesis	3261.81	0.095	0.065	0.07	0.144	0.042	-0.019	0.119	0.054	0.025
ENSG00000149089.12	APIP	APAF1 interacting protein	51074	11	34903842	00270	Cysteine and methionine metabolism	898.35	0.177	0.079	-0.007	0.476	0.031	-0.019	0.324	0.056	-0.013
ENSG00000168291.12	PDHB	pyruvate dehydrogenase (lipoamide) beta	5162	3	58413356	00010, 00020, 00620, 04066, 04922, 05230	Glycolysis / Gluconeogenesis, Citrate cycle (TCA cycle), Pyruvate metabolism, HIF-1 signaling pathway, Glucagon signaling pathway, Central carbon metabolism in cancer	1698.19	0.131	0.13	0.046	0.395	0.031	0.045	0.261	0.082	0.045
ENSG00000183010.16	PYCR1	pyrroline-5-carboxylate reductase 1	5831	17	79890261	00330	Arginine and proline metabolism	214.51	-0.312	0.115	-0.282	0.563	0.186	0.049	0.12	0.15	-0.115
ENSG00000117305.14	HMGCL	3-hydroxymethyl-3-methylglutaryl-CoA lyase	3155	1	24128366	00072, 00280, 00650, 04146	Synthesis and degradation of ketone bodies, Valine, leucine and isoleucine degradation, Butanoate metabolism, Peroxisome	791.75	0.077	0.107	0.037	0.128	0.055	0.095	0.102	0.082	0.066
ENSG00000130816.14	DNMT1	DNA (cytosine-5-)-methyltransferase 1	1786	19	10244021	00270, 05206	Cysteine and methionine metabolism, MicroRNAs in cancer	824.06	-0.116	-0.163	-0.123	-0.135	0.047	0.1	-0.125	-0.06	-0.011
ENSG00000132437.17	DDC	dopa decarboxylase	1644	7	50526133; 50560344	00340, 00350, 00360, 00380, 04726, 04728, 05030, 05031, 05034	Histidine metabolism, Tyrosine metabolism, Phenylalanine metabolism, Tryptophan metabolism, Serotonergic synapse, Dopaminergic synapse, Cocaine addiction, Amphetamine addiction, Alcoholism	1.86	1.303	0.38	0.264	1.379	-0.08	-0.441	1.343	0.141	-0.088
ENSG00000143149.12	ALDH9A1	aldehyde dehydrogenase 9 family member A1	223	1	165631448	00010, 00053, 00071, 00280, 00310, 00330, 00340, 00380, 00410, 00561, 00620	Glycolysis / Gluconeogenesis, Ascorbate and aldarate metabolism, Fatty acid degradation, Valine, leucine and isoleucine degradation, Lysine degradation, Arginine and proline metabolism, Histidine metabolism, Tryptophan metabolism, beta-Alanine metabolism, Glycerolipid metabolism, Pyruvate metabolism	1818.75	-0.059	0.136	0.084	0.013	0.102	0.05	-0.023	0.119	0.067

## Sheet: 5_Amino_Acid_Metabolism_II
ProbeID	Symbol	Description	EntrezID	Chrom	ChromLoc	PathwayID	PathDesc	Abundance	001_T3R4F_D30_T24.Sham_T24	002_ePen_D3_T24.Sham_T24	003_ePen_D7_T24.Sham_T24	004_T3R4F_D30_T48.Sham_T48	005_ePen_D3_T48.Sham_T48	006_ePen_D7_T48.Sham_T48	007_3R4F_D30_comb	008_ePen_D3_comb	009_ePen_D7_comb
ENSG00000006534.15	ALDH3B1	aldehyde dehydrogenase 3 family member B1	221	11	67776016; 67777774	00010, 00340, 00350, 00360, 00410, 00980, 00982, 05204	Glycolysis / Gluconeogenesis, Histidine metabolism, Tyrosine metabolism, Phenylalanine metabolism, beta-Alanine metabolism, Metabolism of xenobiotics by cytochrome P450, Drug metabolism - cytochrome P450, Chemical carcinogenesis	6326.21	-0.647	-0.042	-0.103	-0.013	0.086	-0.031	-0.334	0.02	-0.067
ENSG00000008311.14	AASS	aminoadipate-semialdehyde synthase	10157	7	121713597	00310	Lysine degradation	187.88	-0.937	0.01	0.087	-0.939	-0.145	-0.161	-0.938	-0.066	-0.038
ENSG00000016391.10	CHDH	choline dehydrogenase	55349	3	53850323	00260	Glycine, serine and threonine metabolism	151.39	-0.765	0.098	0.019	-0.642	-0.257	-0.318	-0.704	-0.076	-0.15
ENSG00000023330.14	ALAS1	5'-aminolevulinate synthase 1	211	3	52232098	00260, 00860	Glycine, serine and threonine metabolism, Porphyrin and chlorophyll metabolism	1522.62	1.355	0.306	-0.006	0.544	0.156	0.081	0.954	0.233	0.038
ENSG00000071462.11	WBSCR22	Williams Beuren syndrome chromosome region 22	114049	7	73097897	#N/A	#N/A	977.81	0.419	0.096	-0.014	0.189	0.102	0.069	0.305	0.099	0.028
ENSG00000072506.12	HSD17B10	hydroxysteroid (17-beta) dehydrogenase 10	3028	X	53458205	00280, 05010	Valine, leucine and isoleucine degradation, Alzheimer's disease	312.65	0.5	0.13	0.069	0.326	0.093	0.176	0.414	0.112	0.123
ENSG00000091140.12	DLD	dihydrolipoamide dehydrogenase	1738	7	107531551	00010, 00020, 00260, 00280, 00620	Glycolysis / Gluconeogenesis, Citrate cycle (TCA cycle), Glycine, serine and threonine metabolism, Valine, leucine and isoleucine degradation, Pyruvate metabolism	1574.53	0.287	0.148	0.029	0.417	0.002	-0.048	0.351	0.077	-0.01
ENSG00000092621.11	PHGDH	phosphoglycerate dehydrogenase	26227	1	120254418	00260	Glycine, serine and threonine metabolism	484.4	-0.378	0.081	-0.109	0.189	0.301	0.079	-0.098	0.189	-0.014
ENSG00000103876.11	FAH	fumarylacetoacetate hydrolase (fumarylacetoacetase)	2184	15	80445232	00350	Tyrosine metabolism	139.62	0.683	0.199	0.038	0.222	0.113	0.078	0.455	0.157	0.058
ENSG00000106049.8	HIBADH	3-hydroxyisobutyrate dehydrogenase	11112	7	27565058	00280	Valine, leucine and isoleucine degradation	1262.4	-0.342	0.084	0.114	0.177	0.077	0.125	-0.086	0.08	0.12
ENSG00000111275.12	ALDH2	aldehyde dehydrogenase 2 family (mitochondrial)	217	12	112204690	00010, 00040, 00053, 00071, 00280, 00310, 00330, 00340, 00380, 00410, 00561, 00620	Glycolysis / Gluconeogenesis, Pentose and glucuronate interconversions, Ascorbate and aldarate metabolism, Fatty acid degradation, Valine, leucine and isoleucine degradation, Lysine degradation, Arginine and proline metabolism, Histidine metabolism, Tryptophan metabolism, beta-Alanine metabolism, Glycerolipid metabolism, Pyruvate metabolism	973.71	-1.008	0	-0.041	-0.092	0.157	0.091	-0.555	0.077	0.025
ENSG00000112294.12	ALDH5A1	aldehyde dehydrogenase 5 family member A1	7915	6	24495196	00250, 00650	Alanine, aspartate and glutamate metabolism, Butanoate metabolism	261.19	-0.745	-0.028	-0.056	-0.262	-0.179	-0.189	-0.506	-0.102	-0.123
ENSG00000113924.11	HGD	homogentisate 1,2-dioxygenase	3081	3	120347014	00350	Tyrosine metabolism	87.92	1.01	0.4	0.171	0.175	-0.019	0.048	0.598	0.195	0.109
ENSG00000117592.8	PRDX6	peroxiredoxin 6	9588	1	173446485	00360	Phenylalanine metabolism	3216.32	-0.2	0.109	0.041	-0.139	0.021	-0.023	-0.17	0.066	0.009
ENSG00000120053.10	GOT1	glutamic-oxaloacetic transaminase 1, soluble	2805	10	101156626	00250, 00270, 00330, 00350, 00360, 00400	Alanine, aspartate and glutamate metabolism, Cysteine and methionine metabolism, Arginine and proline metabolism, Tyrosine metabolism, Phenylalanine metabolism, Phenylalanine, tyrosine and tryptophan biosynthesis	562.17	0.357	0.103	0.013	0.071	0.008	-0.04	0.216	0.056	-0.014
ENSG00000120437.8	ACAT2	acetyl-CoA acetyltransferase 2	39	6	160182988; 160183510	00071, 00072, 00280, 00310, 00380, 00620, 00630, 00640, 00650, 00900, 04975	Fatty acid degradation, Synthesis and degradation of ketone bodies, Valine, leucine and isoleucine degradation, Lysine degradation, Tryptophan metabolism, Pyruvate metabolism, Glyoxylate and dicarboxylate metabolism, Propanoate metabolism, Butanoate metabolism, Terpenoid backbone biosynthesis, Fat digestion and absorption	810.81	0.29	0.323	0.028	0.686	0.2	0.081	0.486	0.263	0.055
ENSG00000124713.5	GNMT	glycine N-methyltransferase	27232	6	42928499	00260	Glycine, serine and threonine metabolism	36.38	-1.108	-0.011	-0.184	-0.235	-0.253	-0.506	-0.677	-0.129	-0.346
ENSG00000127884.4	ECHS1	enoyl-CoA hydratase, short chain, 1, mitochondrial	1892	10	135175986	00062, 00071, 00280, 00310, 00380, 00410, 00640, 00650	Fatty acid elongation, Fatty acid degradation, Valine, leucine and isoleucine degradation, Lysine degradation, Tryptophan metabolism, beta-Alanine metabolism, Propanoate metabolism, Butanoate metabolism	1294.69	0.186	0.034	0.006	0.189	0.107	0.077	0.187	0.07	0.042
ENSG00000129151.8	BBOX1	gamma-butyrobetaine hydroxylase 1	8424	11	27062508	00310	Lysine degradation	238.54	-0.475	0.065	0.074	0.033	-0.094	0.064	-0.224	-0.013	0.069
ENSG00000135094.10	SDS	serine dehydratase	10993	12	113830250	00260, 00270, 00290	Glycine, serine and threonine metabolism, Cysteine and methionine metabolism, Valine, leucine and isoleucine biosynthesis	0.1	-0.887	-0.764	-0.686	0.374	0.322	0.13	-0.243	-0.196	-0.273
ENSG00000137411.16	VARS2	valyl-tRNA synthetase 2, mitochondrial	57176	6	2174969; 2175092; 2176096; 2176219; 2230063; 2230186; 2263939; 2264062; 2394059; 2394182; 30881984; 30882107	00970	Aminoacyl-tRNA biosynthesis	419.67	0.248	0.111	0.056	0.088	0.094	0.109	0.169	0.103	0.083
ENSG00000138029.13	HADHB	hydroxyacyl-CoA dehydrogenase/3-ketoacyl-CoA thiolase/enoyl-CoA hydratase (trifunctional protein), beta subunit	3032	2	26467615	00062, 00071, 00280	Fatty acid elongation, Fatty acid degradation, Valine, leucine and isoleucine degradation	2081.64	0.184	0.1	0.053	0.391	-0.033	-0.032	0.286	0.035	0.01
ENSG00000138796.15	HADH	hydroxyacyl-CoA dehydrogenase	3033	4	108910869	00062, 00071, 00280, 00310, 00380, 00650	Fatty acid elongation, Fatty acid degradation, Valine, leucine and isoleucine degradation, Lysine degradation, Tryptophan metabolism, Butanoate metabolism	534.14	-0.253	0.066	0.041	0.148	0.022	0.051	-0.055	0.044	0.046
ENSG00000141744.3	PNMT	phenylethanolamine N-methyltransferase	5409	17	37824233; 37824705	00350	Tyrosine metabolism	2.64	-1.98	-0.139	-0.206	-0.541	-0.194	-0.627	-1.257	-0.166	-0.417
ENSG00000145020.14	AMT	aminomethyltransferase	275	3	49454210	00260, 00670	Glycine, serine and threonine metabolism, One carbon pool by folate	119.72	-0.599	0.097	0.109	0.006	0.013	0.12	-0.3	0.056	0.115
ENSG00000146733.13	PSPH	phosphoserine phosphatase	5723	7	56078743	00260	Glycine, serine and threonine metabolism	504.93	-0.252	-0.105	-0.129	0.207	0.004	-0.109	-0.025	-0.052	-0.119
ENSG00000149313.10	AASDHPPT	aminoadipate-semialdehyde dehydrogenase-phosphopantetheinyl transferase	60496	11	105948291	00770	Pantothenate and CoA biosynthesis	1414.06	0.183	0.175	0.096	0.159	-0.008	-0.009	0.171	0.086	0.043
ENSG00000150540.13	HNMT	histamine N-methyltransferase	3176	2	138721807	00340	Histidine metabolism	135.33	-0.508	0.274	0.135	0.056	0.009	-0.013	-0.23	0.145	0.06
ENSG00000179761.11	PIPOX	pipecolic acid oxidase	51268	17	27369917	00260, 00310, 04146	Glycine, serine and threonine metabolism, Lysine degradation, Peroxisome	16.14	-0.669	0.058	-0.045	0.184	0.202	0.006	-0.248	0.128	-0.019
ENSG00000183044.11	ABAT	4-aminobutyrate aminotransferase	18	16	8768443; 8806825; 8814572	00250, 00280, 00410, 00640, 00650, 04727	Alanine, aspartate and glutamate metabolism, Valine, leucine and isoleucine degradation, beta-Alanine metabolism, Propanoate metabolism, Butanoate metabolism, GABAergic synapse	178	-0.376	-0.092	-0.16	-0.198	0.035	-0.004	-0.288	-0.03	-0.082
ENSG00000196305.17	IARS	isoleucyl-tRNA synthetase	3376	9	94972489	00970	Aminoacyl-tRNA biosynthesis	4076.65	0.287	0.072	-0.02	0.175	0.106	0.044	0.232	0.089	0.012
ENSG00000239900.11	ADSL	adenylosuccinate lyase	158	22	40742503	00230, 00250	Purine metabolism, Alanine, aspartate and glutamate metabolism	510.49	0.25	0.161	0.066	0.251	0.03	0.034	0.25	0.097	0.05
ENSG00000035687.9	ADSS	adenylosuccinate synthase	159	1	244571793	00230, 00250	Purine metabolism, Alanine, aspartate and glutamate metabolism	3104.68	0.079	0.06	0.083	0.177	0.023	-0.052	0.127	0.042	0.015
ENSG00000070669.16	ASNS	asparagine synthetase (glutamine-hydrolyzing)	440	7	97481428	00250	Alanine, aspartate and glutamate metabolism	636.49	0.304	0.096	-0.191	0.987	0.337	0.03	0.641	0.214	-0.08
ENSG00000116539.10	ASH1L	ash1 (absent, small, or homeotic)-like (Drosophila)	55870	1	155305051	00310, 04530	Lysine degradation, Tight junction	2696.82	-0.179	-0.172	-0.088	-0.408	-0.08	-0.046	-0.292	-0.127	-0.067
ENSG00000117054.13	ACADM	acyl-CoA dehydrogenase, C-4 to C-12 straight chain	34	1	76190031	00071, 00280, 00410, 00640, 03320	Fatty acid degradation, Valine, leucine and isoleucine degradation, beta-Alanine metabolism, Propanoate metabolism, PPAR signaling pathway	1585.42	-0.102	0.19	0.117	0.284	0.073	0	0.088	0.133	0.058
ENSG00000124370.10	MCEE	methylmalonyl-CoA epimerase	84693	2	71336805	00280, 00630, 00640	Valine, leucine and isoleucine degradation, Glyoxylate and dicarboxylate metabolism, Propanoate metabolism	244.01	-0.064	0.142	0.088	0.486	0.012	-0.005	0.208	0.078	0.041
ENSG00000135069.13	PSAT1	phosphoserine aminotransferase 1	29968	9	80911990	00260, 00750	Glycine, serine and threonine metabolism, Vitamin B6 metabolism	800.74	0.323	0.114	-0.435	1.015	0.474	0.012	0.665	0.29	-0.21
ENSG00000146085.7	MUT	methylmalonyl-CoA mutase	4594	6	49398072	00280, 00630, 00640	Valine, leucine and isoleucine degradation, Glyoxylate and dicarboxylate metabolism, Propanoate metabolism	976.75	0.069	0.082	-0.014	0.266	0.044	-0.123	0.166	0.063	-0.069
ENSG00000167720.12	SRR	serine racemase	63826	17	2207236	00260	Glycine, serine and threonine metabolism	196.04	0.102	0.064	0	0.322	0.047	0.14	0.211	0.056	0.07
ENSG00000175198.14	PCCA	propionyl-CoA carboxylase alpha subunit	5095	13	100741268	00280, 00630, 00640	Valine, leucine and isoleucine degradation, Glyoxylate and dicarboxylate metabolism, Propanoate metabolism	444.1	-0.165	0.068	0.031	0.282	0.024	0.036	0.056	0.046	0.034
ENSG00000197894.10	ADH5	alcohol dehydrogenase 5 (class III), chi polypeptide	128	4	99992129	00010, 00071, 00350, 00830, 00980, 00982, 05204	Glycolysis / Gluconeogenesis, Fatty acid degradation, Tyrosine metabolism, Retinol metabolism, Metabolism of xenobiotics by cytochrome P450, Drug metabolism - cytochrome P450, Chemical carcinogenesis	2020.29	0.022	0.119	0.012	0.365	0.026	0.055	0.191	0.074	0.033
ENSG00000198130.14	HIBCH	3-hydroxyisobutyryl-CoA hydrolase	26275	2	191069359	00280, 00410, 00640	Valine, leucine and isoleucine degradation, beta-Alanine metabolism, Propanoate metabolism	548.07	-0.034	0.089	0.122	0.236	0.016	0.083	0.099	0.053	0.102
ENSG00000240972.1	MIF	macrophage migration inhibitory factor (glycosylation-inhibiting factor)	4282	22	24236564	00350, 00360	Tyrosine metabolism, Phenylalanine metabolism	107.71	0.114	-0.07	-0.17	0.39	0.235	0.251	0.25	0.079	0.042
ENSG00000100116.16	GCAT	glycine C-acetyltransferase	23464	22	38203911	00260	Glycine, serine and threonine metabolism	142.38	0.206	0.089	-0.071	0.189	-0.054	-0.184	0.198	0.019	-0.128
ENSG00000132437.17	DDC	dopa decarboxylase	1644	7	50526133; 50560344	00340, 00350, 00360, 00380, 04726, 04728, 05030, 05031, 05034	Histidine metabolism, Tyrosine metabolism, Phenylalanine metabolism, Tryptophan metabolism, Serotonergic synapse, Dopaminergic synapse, Cocaine addiction, Amphetamine addiction, Alcoholism	1.86	1.303	0.38	0.264	1.379	-0.08	-0.441	1.343	0.141	-0.088

## Sheet: 6_Angiogenesis
ProbeID	Symbol	Description	EntrezID	Chrom	ChromLoc	PathwayID	PathDesc	Abundance	001_T3R4F_D30_T24.Sham_T24	002_ePen_D3_T24.Sham_T24	003_ePen_D7_T24.Sham_T24	004_T3R4F_D30_T48.Sham_T48	005_ePen_D3_T48.Sham_T48	006_ePen_D7_T48.Sham_T48	007_3R4F_D30_comb	008_ePen_D3_comb	009_ePen_D7_comb
ENSG00000068078.17	FGFR3	fibroblast growth factor receptor 3	2261	4	1795038	04010, 04014, 04015, 04144, 04151, 04550, 04810, 05200, 05206, 05219, 05230	MAPK signaling pathway, Ras signaling pathway, Rap1 signaling pathway, Endocytosis, PI3K-Akt signaling pathway, Signaling pathways regulating pluripotency of stem cells, Regulation of actin cytoskeleton, Pathways in cancer, MicroRNAs in cancer, Bladder cancer, Central carbon metabolism in cancer	854.06	-0.395	-0.11	-0.224	-0.683	-0.174	-0.118	-0.537	-0.141	-0.171
ENSG00000092969.11	TGFB2	transforming growth factor beta 2	7042	1	218518675	04010, 04060, 04068, 04110, 04144, 04350, 04380, 04390, 05140, 05142, 05144, 05145, 05146, 05152, 05161, 05166, 05200, 05205, 05206, 05210, 05211, 05212, 05220, 05321, 05323, 05410, 05414	MAPK signaling pathway, Cytokine-cytokine receptor interaction, FoxO signaling pathway, Cell cycle, Endocytosis, TGF-beta signaling pathway, Osteoclast differentiation, Hippo signaling pathway, Leishmaniasis, Chagas disease (American trypanosomiasis), Malaria, Toxoplasmosis, Amoebiasis, Tuberculosis, Hepatitis B, HTLV-I infection, Pathways in cancer, Proteoglycans in cancer, MicroRNAs in cancer, …	832.65	-0.808	-0.024	0.03	-1.115	-0.074	0.171	-0.96	-0.048	0.101
ENSG00000095303.14	PTGS1	prostaglandin-endoperoxide synthase 1 (prostaglandin G/H synthase and cyclooxygenase)	5742	9	125132808; 125133283; 125137600	00590, 04611, 04726	Arachidonic acid metabolism, Platelet activation, Serotonergic synapse	1.49	1.693	0.308	-0.045	0.548	0.189	-0.556	1.09	0.245	-0.299
ENSG00000100234.11	TIMP3	TIMP metallopeptidase inhibitor 3	7078	22	33196801	05205, 05206	Proteoglycans in cancer, MicroRNAs in cancer	176.4	1.047	-0.313	-0.233	0.519	-0.057	-0.162	0.786	-0.188	-0.197
ENSG00000100644.16	HIF1A	hypoxia inducible factor 1 alpha subunit	3091	14	62162118; 62164339	04066, 04150, 04919, 05200, 05205, 05211, 05230, 05231	HIF-1 signaling pathway, mTOR signaling pathway, Thyroid hormone signaling pathway, Pathways in cancer, Proteoglycans in cancer, Renal cell carcinoma, Central carbon metabolism in cancer, Choline metabolism in cancer	2713.46	0.689	-0.03	-0.065	0.068	-0.085	-0.081	0.383	-0.057	-0.073
ENSG00000102265.11	TIMP1	TIMP metallopeptidase inhibitor 1	7076	X	47441689	04066	HIF-1 signaling pathway	181.54	1.543	0.254	0.145	0.527	0.185	0.175	1.041	0.22	0.16
ENSG00000102755.10	FLT1	fms related tyrosine kinase 1	2321	13	28874482; 28942233; 28959687; 28973180	04014, 04015, 04060, 04066, 04144, 04151, 04510, 05202, 05323	Ras signaling pathway, Rap1 signaling pathway, Cytokine-cytokine receptor interaction, HIF-1 signaling pathway, Endocytosis, PI3K-Akt signaling pathway, Focal adhesion, Transcriptional misregulation in cancer, Rheumatoid arthritis	63.74	-0.954	0.165	0.277	-0.601	-0.212	0.152	-0.78	-0.019	0.214
ENSG00000117318.8	ID3	inhibitor of DNA binding 3, HLH protein	3399	1	23884420	04350, 04550	TGF-beta signaling pathway, Signaling pathways regulating pluripotency of stem cells	567.72	-0.846	-0.028	-0.276	-0.313	-0.119	-0.158	-0.582	-0.072	-0.217
ENSG00000119630.13	PGF	placental growth factor	5228	14	75408532	04014, 04015, 04151, 04510, 05200	Ras signaling pathway, Rap1 signaling pathway, PI3K-Akt signaling pathway, Focal adhesion, Pathways in cancer	24.15	1.546	0.19	0.287	-0.06	-0.276	0.101	0.753	-0.038	0.194
ENSG00000125538.11	IL1B	interleukin 1 beta	3553	2	113587336	04010, 04060, 04064, 04210, 04380, 04620, 04621, 04623, 04640, 04668, 04750, 04932, 04940, 05010, 05020, 05132, 05133, 05134, 05140, 05142, 05143, 05144, 05146, 05152, 05162, 05164, 05168, 05321, 05323, 05332	MAPK signaling pathway, Cytokine-cytokine receptor interaction, NF-kappa B signaling pathway, Apoptosis, Osteoclast differentiation, Toll-like receptor signaling pathway, NOD-like receptor signaling pathway, Cytosolic DNA-sensing pathway, Hematopoietic cell lineage, TNF signaling pathway, Inflammatory mediator regulation of TRP channels, Non-alcoholic fatty liver disease (NAFLD), Type I diabetes …	16.25	1.973	-0.157	0.386	2.868	0.907	1.202	2.415	0.362	0.797
ENSG00000128052.8	KDR	kinase insert domain receptor	3791	4	55944425	04014, 04015, 04060, 04144, 04151, 04370, 04510, 05205	Ras signaling pathway, Rap1 signaling pathway, Cytokine-cytokine receptor interaction, Endocytosis, PI3K-Akt signaling pathway, VEGF signaling pathway, Focal adhesion, Proteoglycans in cancer	22.57	1.337	0.345	0.168	0.478	-0.4	-0.064	0.913	-0.018	0.051
ENSG00000132386.10	SERPINF1	serpin peptidase inhibitor, clade F (alpha-2 antiplasmin, pigment epithelium derived factor), member 1	5176	17	1665258	#N/A	#N/A	3032.31	-0.518	-0.016	0.076	-0.454	0.019	0.134	-0.486	0.001	0.106
ENSG00000138448.11	ITGAV	integrin subunit alpha V	3685	2	187454789; 187464931	04145, 04151, 04510, 04512, 04514, 04810, 04919, 05200, 05205, 05222, 05410, 05412, 05414	Phagosome, PI3K-Akt signaling pathway, Focal adhesion, ECM-receptor interaction, Cell adhesion molecules (CAMs), Regulation of actin cytoskeleton, Thyroid hormone signaling pathway, Pathways in cancer, Proteoglycans in cancer, Small cell lung cancer, Hypertrophic cardiomyopathy (HCM), Arrhythmogenic right ventricular cardiomyopathy (ARVC), Dilated cardiomyopathy	5384.38	-0.403	0.012	0.101	-0.366	-0.092	0.003	-0.385	-0.038	0.052
ENSG00000138798.11	EGF	epidermal growth factor	1950	4	110834039	04010, 04012, 04014, 04015, 04060, 04066, 04068, 04144, 04151, 04510, 04540, 04810, 05160, 05200, 05212, 05213, 05214, 05215, 05218, 05219, 05223, 05231	MAPK signaling pathway, ErbB signaling pathway, Ras signaling pathway, Rap1 signaling pathway, Cytokine-cytokine receptor interaction, HIF-1 signaling pathway, FoxO signaling pathway, Endocytosis, PI3K-Akt signaling pathway, Focal adhesion, Gap junction, Regulation of actin cytoskeleton, Hepatitis C, Pathways in cancer, Pancreatic cancer, Endometrial cancer, Glioma, Prostate cancer, Melanoma, Bla…	146.06	0.889	0.028	-0.052	0.391	-0.139	-0.019	0.643	-0.054	-0.035
ENSG00000150630.3	VEGFC	vascular endothelial growth factor C	7424	4	177604684	04014, 04015, 04060, 04151, 04510, 04668, 05200	Ras signaling pathway, Rap1 signaling pathway, Cytokine-cytokine receptor interaction, PI3K-Akt signaling pathway, Focal adhesion, TNF signaling pathway, Pathways in cancer	60.5	-0.788	-0.075	-0.067	-0.66	-0.177	-0.225	-0.725	-0.125	-0.147
ENSG00000154188.9	ANGPT1	angiopoietin 1	284	8	108261709	04014, 04015, 04066, 04151, 05323	Ras signaling pathway, Rap1 signaling pathway, HIF-1 signaling pathway, PI3K-Akt signaling pathway, Rheumatoid arthritis	488.61	-0.491	-0.015	0.038	-0.216	-0.054	-0.04	-0.355	-0.034	-0.001
ENSG00000163235.15	TGFA	transforming growth factor alpha	7039	2	70674411	04012, 05200, 05211, 05212, 05214, 05215, 05223	ErbB signaling pathway, Pathways in cancer, Renal cell carcinoma, Pancreatic cancer, Glioma, Prostate cancer, Non-small cell lung cancer	943.12	0.437	0.069	0.024	-0.037	0.004	0.056	0.203	0.037	0.04
ENSG00000166825.13	ANPEP	alanyl aminopeptidase, membrane	290	15	90328125	00480, 04614, 04640	Glutathione metabolism, Renin-angiotensin system, Hematopoietic cell lineage	611.4	-1.507	-0.33	-0.366	-0.899	-0.313	-0.158	-1.206	-0.322	-0.261
ENSG00000169242.11	EFNA1	ephrin-A1	1942	1	155100348	04014, 04015, 04151, 04360	Ras signaling pathway, Rap1 signaling pathway, PI3K-Akt signaling pathway, Axon guidance	467.51	0.509	0.115	0.124	-0.088	0	0.106	0.214	0.059	0.115
ENSG00000179776.17	CDH5	cadherin 5	1003	16	66400524	04514, 04670	Cell adhesion molecules (CAMs), Leukocyte transendothelial migration	0.36	-1.19	-0.723	-0.417	-0.137	-0.058	-0.014	-0.651	-0.372	-0.223
ENSG00000182871.14	COL18A1	collagen type XVIII alpha 1	80781	21	46825051; 46875423	04974	Protein digestion and absorption	66.01	-1.154	-0.41	-0.336	-1.32	-0.047	-0.057	-1.236	-0.233	-0.196
ENSG00000087245.12	MMP2	matrix metallopeptidase 2	4313	16	55512741; 55513080; 55513909; 55514444; 55515468	04670, 04912, 04915, 05200, 05205, 05219	Leukocyte transendothelial migration, GnRH signaling pathway, Estrogen signaling pathway, Pathways in cancer, Proteoglycans in cancer, Bladder cancer	22.42	-0.332	-0.434	0.084	-1.566	-0.081	0.565	-0.941	-0.262	0.326
ENSG00000099250.17	NRP1	neuropilin 1	8829	10	33466418; 33486546	04360, 05166	Axon guidance, HTLV-I infection	58.65	-0.076	-0.098	0.015	-0.796	0.057	-0.224	-0.431	-0.022	-0.105
ENSG00000101384.11	JAG1	jagged 1	182	20	10618331	04330, 04668	Notch signaling pathway, TNF signaling pathway	606.21	-0.091	-0.198	-0.014	-0.445	-0.06	0.049	-0.266	-0.13	0.018
ENSG00000110492.15	MDK	midkine (neurite growth-promoting factor 2)	4192	11	46402333; 46402617; 46403204; 46403260	#N/A	#N/A	298.56	0.168	0.113	0.09	0.683	0.115	0.18	0.422	0.114	0.135
ENSG00000124875.9	CXCL6	C-X-C motif chemokine ligand 6	6372	4	74702272	04060, 04062, 05133, 05323	Cytokine-cytokine receptor interaction, Chemokine signaling pathway, Pertussis, Rheumatoid arthritis	49.28	0.092	0.242	0.24	0.785	0.351	0.342	0.434	0.295	0.291
ENSG00000130702.13	LAMA5	laminin subunit alpha 5	3911	20	60884115	04151, 04510, 04512, 05145, 05146, 05200, 05222	PI3K-Akt signaling pathway, Focal adhesion, ECM-receptor interaction, Toxoplasmosis, Amoebiasis, Pathways in cancer, Small cell lung cancer	643.07	-0.369	-0.432	-0.274	-0.485	-0.34	-0.358	-0.426	-0.387	-0.316
ENSG00000161381.13	PLXDC1	plexin domain containing 1	57125	17	37219555	#N/A	#N/A	89.5	-0.365	0.072	0.039	-0.566	0.148	-0.029	-0.464	0.109	0.004
ENSG00000197461.13	PDGFA	platelet derived growth factor subunit A	5154	7	536896	04010, 04014, 04015, 04060, 04151, 04510, 04540, 04810, 05166, 05200, 05202, 05206, 05214, 05215, 05218, 05231	MAPK signaling pathway, Ras signaling pathway, Rap1 signaling pathway, Cytokine-cytokine receptor interaction, PI3K-Akt signaling pathway, Focal adhesion, Gap junction, Regulation of actin cytoskeleton, HTLV-I infection, Pathways in cancer, Transcriptional misregulation in cancer, MicroRNAs in cancer, Glioma, Prostate cancer, Melanoma, Choline metabolism in cancer	73.26	-0.039	-0.071	0.013	-0.523	-0.127	0.008	-0.278	-0.098	0.011
ENSG00000100985.7	MMP9	matrix metallopeptidase 9	4318	20	44637546	04668, 04670, 04915, 05161, 05200, 05202, 05205, 05206, 05219	TNF signaling pathway, Leukocyte transendothelial migration, Estrogen signaling pathway, Hepatitis B, Pathways in cancer, Transcriptional misregulation in cancer, Proteoglycans in cancer, MicroRNAs in cancer, Bladder cancer	124.39	0.641	0.107	0.536	0.758	0.145	0.969	0.699	0.126	0.754
ENSG00000138685.12	FGF2	fibroblast growth factor 2	2247	4	123747862	04010, 04014, 04015, 04151, 04550, 04810, 05200, 05205, 05218	MAPK signaling pathway, Ras signaling pathway, Rap1 signaling pathway, PI3K-Akt signaling pathway, Signaling pathways regulating pluripotency of stem cells, Regulation of actin cytoskeleton, Pathways in cancer, Proteoglycans in cancer, Melanoma	1.29	1.041	-0.52	0.276	1.375	-0.161	-0.014	1.215	-0.328	0.136
ENSG00000142208.15	AKT1	v-akt murine thymoma viral oncogene homolog 1	207	14	105235686	04010, 04012, 04014, 04015, 04022, 04024, 04062, 04066, 04068, 04071, 04150, 04151, 04152, 04210, 04261, 04370, 04380, 04510, 04530, 04550, 04611, 04620, 04630, 04660, 04662, 04664, 04666, 04668, 04722, 04725, 04728, 04910, 04914, 04915, 04917, 04919, 04920, 04922, 04932, 04973, 05142, 05145, 05152, 05160, 05161, 05162, 05164, 05166, 05169, 05200, 05205, 05210, 05211, 05212, 05213, 05214, 05215, …	MAPK signaling pathway, ErbB signaling pathway, Ras signaling pathway, Rap1 signaling pathway, cGMP-PKG signaling pathway, cAMP signaling pathway, Chemokine signaling pathway, HIF-1 signaling pathway, FoxO signaling pathway, Sphingolipid signaling pathway, mTOR signaling pathway, PI3K-Akt signaling pathway, AMPK signaling pathway, Apoptosis, Adrenergic signaling in cardiomyocytes, VEGF signaling …	1801.79	0.155	0.018	-0.022	0.085	0.035	0.056	0.12	0.026	0.017
ENSG00000163734.4	CXCL3	C-X-C motif chemokine ligand 3	2921	4	74902311	04060, 04062, 04668, 05132, 05134	Cytokine-cytokine receptor interaction, Chemokine signaling pathway, TNF signaling pathway, Salmonella infection, Legionellosis	20.29	0.884	0.833	0.861	0.356	0.251	0.847	0.623	0.549	0.854
ENSG00000165197.4	FIGF	c-fos induced growth factor (vascular endothelial growth factor D)	2277	X	15363712	04014, 04015, 04060, 04151, 04510, 05200	Ras signaling pathway, Rap1 signaling pathway, Cytokine-cytokine receptor interaction, PI3K-Akt signaling pathway, Focal adhesion, Pathways in cancer	8.83	0.782	0.017	-0.277	0.921	-0.187	0.01	0.85	-0.083	-0.133
ENSG00000176170.13	SPHK1	sphingosine kinase 1	8877	17	74380689; 74381288	00600, 04020, 04071, 04370, 04666, 05152	Sphingolipid metabolism, Calcium signaling pathway, Sphingolipid signaling pathway, VEGF signaling pathway, Fc gamma R-mediated phagocytosis, Tuberculosis	33.39	0.632	0.031	0.081	0.625	0.201	0.499	0.629	0.114	0.291
ENSG00000196411.9	EPHB4	EPH receptor B4	2050	7	100400186	04360	Axon guidance	292.67	-0.243	-0.115	-0.096	-0.268	-0.037	0.087	-0.255	-0.077	-0.004
ENSG00000112715.20	VEGFA	vascular endothelial growth factor A	7422	6	43737945; 43739721	04014, 04015, 04060, 04066, 04150, 04151, 04370, 04510, 05200, 05205, 05206, 05211, 05212, 05219, 05323	Ras signaling pathway, Rap1 signaling pathway, Cytokine-cytokine receptor interaction, HIF-1 signaling pathway, mTOR signaling pathway, PI3K-Akt signaling pathway, VEGF signaling pathway, Focal adhesion, Pathways in cancer, Proteoglycans in cancer, MicroRNAs in cancer, Renal cell carcinoma, Pancreatic cancer, Bladder cancer, Rheumatoid arthritis	849.89	-0.287	-0.41	-0.565	-0.234	-0.343	-0.506	-0.261	-0.377	-0.535

## Sheet: 7_Angiogenic_Growth_Factors_and
ProbeID	Symbol	Description	EntrezID	Chrom	ChromLoc	PathwayID	PathDesc	Abundance	001_T3R4F_D30_T24.Sham_T24	002_ePen_D3_T24.Sham_T24	003_ePen_D7_T24.Sham_T24	004_T3R4F_D30_T48.Sham_T48	005_ePen_D3_T48.Sham_T48	006_ePen_D7_T48.Sham_T48	007_3R4F_D30_comb	008_ePen_D3_comb	009_ePen_D7_comb
ENSG00000023191.16	RNH1	ribonuclease/angiogenin inhibitor 1	6050	11	494511	#N/A	#N/A	1939.25	0.144	0.062	-0.005	0.093	0.027	0.006	0.119	0.045	0
ENSG00000049130.13	KITLG	KIT ligand	4254	12	88886569	04014, 04015, 04060, 04151, 04640, 04916, 05200	Ras signaling pathway, Rap1 signaling pathway, Cytokine-cytokine receptor interaction, PI3K-Akt signaling pathway, Hematopoietic cell lineage, Melanogenesis, Pathways in cancer	1769.5	0.252	0.19	0.18	0.025	0.008	-0.014	0.14	0.101	0.083
ENSG00000085063.14	CD59	CD59 molecule	966	11	33724555	04610, 04640	Complement and coagulation cascades, Hematopoietic cell lineage	22091.1	-0.599	0.085	0.066	-0.002	0.07	0.05	-0.305	0.078	0.058
ENSG00000100234.11	TIMP3	TIMP metallopeptidase inhibitor 3	7078	22	33196801	05205, 05206	Proteoglycans in cancer, MicroRNAs in cancer	176.4	1.047	-0.313	-0.233	0.519	-0.057	-0.162	0.786	-0.188	-0.197
ENSG00000102265.11	TIMP1	TIMP metallopeptidase inhibitor 1	7076	X	47441689	04066	HIF-1 signaling pathway	181.54	1.543	0.254	0.145	0.527	0.185	0.175	1.041	0.22	0.16
ENSG00000105894.11	PTN	pleiotrophin	5764	7	136912091	#N/A	#N/A	175.86	-0.457	0.445	0.362	0.199	0.306	0.441	-0.133	0.377	0.402
ENSG00000106366.8	SERPINE1	serpin peptidase inhibitor, clade E (nexin, plasminogen activator inhibitor type 1), member 1	5054	7	100770369	04066, 04115, 04390, 04610, 05142	HIF-1 signaling pathway, p53 signaling pathway, Hippo signaling pathway, Complement and coagulation cascades, Chagas disease (American trypanosomiasis)	151.78	1.612	-0.186	0.531	0.547	0.117	0.854	1.086	-0.038	0.693
ENSG00000119630.13	PGF	placental growth factor	5228	14	75408532	04014, 04015, 04151, 04510, 05200	Ras signaling pathway, Rap1 signaling pathway, PI3K-Akt signaling pathway, Focal adhesion, Pathways in cancer	24.15	1.546	0.19	0.287	-0.06	-0.276	0.101	0.753	-0.038	0.194
ENSG00000126016.13	AMOT	angiomotin	154796	X	112018104	04390	Hippo signaling pathway	1317.35	-0.285	-0.048	-0.024	-0.34	-0.021	0.036	-0.312	-0.035	0.006
ENSG00000129682.13	FGF13	fibroblast growth factor 13	2258	X	137713733	04010, 04014, 04015, 04151, 04810, 05200, 05218	MAPK signaling pathway, Ras signaling pathway, Rap1 signaling pathway, PI3K-Akt signaling pathway, Regulation of actin cytoskeleton, Pathways in cancer, Melanoma	31.74	-1.118	0.009	0.212	-0.26	0.126	0.286	-0.694	0.066	0.249
ENSG00000130598.15	TNNI2	troponin I2, fast skeletal type	7136	11	1860232; 1860718; 1861431	#N/A	#N/A	33.01	-0.597	-0.265	-0.138	-0.457	-0.542	-0.496	-0.528	-0.4	-0.318
ENSG00000132386.10	SERPINF1	serpin peptidase inhibitor, clade F (alpha-2 antiplasmin, pigment epithelium derived factor), member 1	5176	17	1665258	#N/A	#N/A	3032.31	-0.518	-0.016	0.076	-0.454	0.019	0.134	-0.486	0.001	0.106
ENSG00000134363.11	FST	follistatin	10468	5	52776263	04350	TGF-beta signaling pathway	522.86	-0.921	0.107	-0.017	-0.976	0.045	-0.122	-0.948	0.077	-0.07
ENSG00000137440.4	FGFBP1	fibroblast growth factor binding protein 1	9982	4	15937192	#N/A	#N/A	893.12	1.125	0.165	-0.196	1.069	-0.058	-0.231	1.097	0.057	-0.213
ENSG00000154188.9	ANGPT1	angiopoietin 1	284	8	108261709	04014, 04015, 04066, 04151, 05323	Ras signaling pathway, Rap1 signaling pathway, HIF-1 signaling pathway, PI3K-Akt signaling pathway, Rheumatoid arthritis	488.61	-0.491	-0.015	0.038	-0.216	-0.054	-0.04	-0.355	-0.034	-0.001
ENSG00000156234.7	CXCL13	C-X-C motif chemokine ligand 13	10563	4	78432906	04060, 04062	Cytokine-cytokine receptor interaction, Chemokine signaling pathway	2.5	-1.682	-0.875	-0.844	-0.712	-0.034	0.157	-1.192	-0.458	-0.343
ENSG00000159216.18	RUNX1	runt related transcription factor 1	861	21	36160097; 36193573	05200, 05202, 05220, 05221	Pathways in cancer, Transcriptional misregulation in cancer, Chronic myeloid leukemia, Acute myeloid leukemia	1733.39	-0.307	-0.203	-0.128	-0.449	-0.128	-0.121	-0.377	-0.166	-0.125
ENSG00000163235.15	TGFA	transforming growth factor alpha	7039	2	70674411	04012, 05200, 05211, 05212, 05214, 05215, 05223	ErbB signaling pathway, Pathways in cancer, Renal cell carcinoma, Pancreatic cancer, Glioma, Prostate cancer, Non-small cell lung cancer	943.12	0.437	0.069	0.024	-0.037	0.004	0.056	0.203	0.037	0.04
ENSG00000164176.12	EDIL3	EGF like repeats and discoidin domains 3	10085	5	83236413	#N/A	#N/A	62.88	-0.743	-0.107	-0.006	-0.844	-0.368	-0.155	-0.793	-0.234	-0.081
ENSG00000164252.12	AGGF1	angiogenic factor with G-patch and FHA domains 1	55109	5	76326209	#N/A	#N/A	1371.67	0.26	0.108	0.062	0.178	0.008	-0.03	0.219	0.059	0.016
ENSG00000182871.14	COL18A1	collagen type XVIII alpha 1	80781	21	46825051; 46875423	04974	Protein digestion and absorption	66.01	-1.154	-0.41	-0.336	-1.32	-0.047	-0.057	-1.236	-0.233	-0.196
ENSG00000196352.13	CD55	CD55 molecule (Cromer blood group)	1604	1	207494816	04610, 04640, 05416	Complement and coagulation cascades, Hematopoietic cell lineage, Viral myocarditis	2636.56	0.593	0.096	-0.001	0.433	0.129	0.148	0.514	0.112	0.074
ENSG00000214274.9	ANG	angiogenin, ribonuclease, RNase A family, 5	283	14	21152335; 21156931	#N/A	#N/A	111.06	-0.739	-0.013	-0.013	0.066	-0.106	-0.103	-0.342	-0.058	-0.058
ENSG00000275718.1	CCL15	C-C motif chemokine ligand 15	6359	17	34324617	04060, 04062	Cytokine-cytokine receptor interaction, Chemokine signaling pathway	24.65	-0.639	-0.374	-0.065	0.108	-0.083	0.33	-0.27	-0.232	0.134
ENSG00000110492.15	MDK	midkine (neurite growth-promoting factor 2)	4192	11	46402333; 46402617; 46403204; 46403260	#N/A	#N/A	298.56	0.168	0.113	0.09	0.683	0.115	0.18	0.422	0.114	0.135
ENSG00000115414.18	FN1	fibronectin 1	2335	2	216225162; 216225178; 216279383	04151, 04510, 04512, 04810, 05100, 05146, 05200, 05205, 05222	PI3K-Akt signaling pathway, Focal adhesion, ECM-receptor interaction, Regulation of actin cytoskeleton, Bacterial invasion of epithelial cells, Amoebiasis, Pathways in cancer, Proteoglycans in cancer, Small cell lung cancer	1269.44	-1.449	-0.541	1.022	-2.726	-0.03	1.499	-2.08	-0.291	1.262
ENSG00000124875.9	CXCL6	C-X-C motif chemokine ligand 6	6372	4	74702272	04060, 04062, 05133, 05323	Cytokine-cytokine receptor interaction, Chemokine signaling pathway, Pertussis, Rheumatoid arthritis	49.28	0.092	0.242	0.24	0.785	0.351	0.342	0.434	0.295	0.291
ENSG00000125845.6	BMP2	bone morphogenetic protein 2	650	20	6748744	04060, 04340, 04350, 04390, 04550, 05200, 05217	Cytokine-cytokine receptor interaction, Hedgehog signaling pathway, TGF-beta signaling pathway, Hippo signaling pathway, Signaling pathways regulating pluripotency of stem cells, Pathways in cancer, Basal cell carcinoma	41.11	-0.215	0.106	0.032	-0.917	-0.297	-0.087	-0.562	-0.091	-0.028
ENSG00000133639.4	BTG1	B-cell translocation gene 1, anti-proliferative	694	12	92534053	03018	RNA degradation	1318.76	0.014	0.164	0.051	-0.213	-0.069	-0.034	-0.098	0.05	0.008
ENSG00000133710.15	SPINK5	serine peptidase inhibitor, Kazal type 5	11005	5	147443534	#N/A	#N/A	366.31	0.359	0.236	0.083	0.813	0.391	0.462	0.583	0.312	0.274
ENSG00000170962.12	PDGFD	platelet derived growth factor D	80310	11	103777913	04014, 04015, 04151, 04510, 04540, 04810, 05215, 05218, 05231	Ras signaling pathway, Rap1 signaling pathway, PI3K-Akt signaling pathway, Focal adhesion, Gap junction, Regulation of actin cytoskeleton, Prostate cancer, Melanoma, Choline metabolism in cancer	84.03	-0.296	0.189	-0.031	-1.095	-0.041	-0.295	-0.691	0.077	-0.164
ENSG00000138685.12	FGF2	fibroblast growth factor 2	2247	4	123747862	04010, 04014, 04015, 04151, 04550, 04810, 05200, 05205, 05218	MAPK signaling pathway, Ras signaling pathway, Rap1 signaling pathway, PI3K-Akt signaling pathway, Signaling pathways regulating pluripotency of stem cells, Regulation of actin cytoskeleton, Pathways in cancer, Proteoglycans in cancer, Melanoma	1.29	1.041	-0.52	0.276	1.375	-0.161	-0.014	1.215	-0.328	0.136
ENSG00000145824.12	CXCL14	C-X-C motif chemokine ligand 14	9547	5	134906370	04060, 04062	Cytokine-cytokine receptor interaction, Chemokine signaling pathway	51	-0.806	-0.357	0.09	-0.996	-0.173	0.812	-0.9	-0.267	0.453
ENSG00000163734.4	CXCL3	C-X-C motif chemokine ligand 3	2921	4	74902311	04060, 04062, 04668, 05132, 05134	Cytokine-cytokine receptor interaction, Chemokine signaling pathway, TNF signaling pathway, Salmonella infection, Legionellosis	20.29	0.884	0.833	0.861	0.356	0.251	0.847	0.623	0.549	0.854
ENSG00000165197.4	FIGF	c-fos induced growth factor (vascular endothelial growth factor D)	2277	X	15363712	04014, 04015, 04060, 04151, 04510, 05200	Ras signaling pathway, Rap1 signaling pathway, Cytokine-cytokine receptor interaction, PI3K-Akt signaling pathway, Focal adhesion, Pathways in cancer	8.83	0.782	0.017	-0.277	0.921	-0.187	0.01	0.85	-0.083	-0.133
ENSG00000112715.20	VEGFA	vascular endothelial growth factor A	7422	6	43737945; 43739721	04014, 04015, 04060, 04066, 04150, 04151, 04370, 04510, 05200, 05205, 05206, 05211, 05212, 05219, 05323	Ras signaling pathway, Rap1 signaling pathway, Cytokine-cytokine receptor interaction, HIF-1 signaling pathway, mTOR signaling pathway, PI3K-Akt signaling pathway, VEGF signaling pathway, Focal adhesion, Pathways in cancer, Proteoglycans in cancer, MicroRNAs in cancer, Renal cell carcinoma, Pancreatic cancer, Bladder cancer, Rheumatoid arthritis	849.89	-0.287	-0.41	-0.565	-0.234	-0.343	-0.506	-0.261	-0.377	-0.535

## Sheet: 8_Antibacterial_Response
ProbeID	Symbol	Description	EntrezID	Chrom	ChromLoc	PathwayID	PathDesc	Abundance	001_T3R4F_D30_T24.Sham_T24	002_ePen_D3_T24.Sham_T24	003_ePen_D7_T24.Sham_T24	004_T3R4F_D30_T48.Sham_T48	005_ePen_D3_T48.Sham_T48	006_ePen_D7_T48.Sham_T48	007_3R4F_D30_comb	008_ePen_D3_comb	009_ePen_D7_comb
ENSG00000012223.12	LTF	lactotransferrin	4057	3	46477495	#N/A	#N/A	88.06	-0.83	-0.089	-0.285	-0.929	0.323	0.043	-0.879	0.112	-0.119
ENSG00000018280.16	SLC11A1	solute carrier family 11 member 1	6556	2	219246751	04142, 04978	Lysosome, Mineral absorption	16.9	0.757	0.193	0.008	0.105	0.175	-0.375	0.435	0.184	-0.185
ENSG00000023445.13	BIRC3	baculoviral IAP repeat containing 3	330	11	102188180	04064, 04120, 04210, 04510, 04621, 04668, 05145, 05200, 05202, 05222	NF-kappa B signaling pathway, Ubiquitin mediated proteolysis, Apoptosis, Focal adhesion, NOD-like receptor signaling pathway, TNF signaling pathway, Toxoplasmosis, Pathways in cancer, Transcriptional misregulation in cancer, Small cell lung cancer	1210.4	0.515	0.362	0.293	0.218	0.016	0.123	0.368	0.193	0.207
ENSG00000064012.21	CASP8	caspase 8	841	2	202098165; 202122753; 202125222	04115, 04210, 04620, 04621, 04622, 04668, 04932, 05010, 05016, 05134, 05142, 05145, 05152, 05161, 05168, 05200, 05203, 05416	p53 signaling pathway, Apoptosis, Toll-like receptor signaling pathway, NOD-like receptor signaling pathway, RIG-I-like receptor signaling pathway, TNF signaling pathway, Non-alcoholic fatty liver disease (NAFLD), Alzheimer's disease, Huntington's disease, Legionellosis, Chagas disease (American trypanosomiasis), Toxoplasmosis, Tuberculosis, Hepatitis B, Herpes simplex infection, Pathways in canc…	446.92	0.228	0.106	0.138	0.265	0.036	0.047	0.246	0.072	0.092
ENSG00000065559.14	MAP2K4	mitogen-activated protein kinase kinase 4	6416	17	11924134	04010, 04012, 04620, 04664, 04668, 04912, 05120, 05142, 05161, 05164, 05166, 05169	MAPK signaling pathway, ErbB signaling pathway, Toll-like receptor signaling pathway, Fc epsilon RI signaling pathway, TNF signaling pathway, GnRH signaling pathway, Epithelial cell signaling in Helicobacter pylori infection, Chagas disease (American trypanosomiasis), Hepatitis B, Influenza A, HTLV-I infection, Epstein-Barr virus infection	1308.35	0.314	0.083	0.016	0.21	-0.01	-0.014	0.263	0.038	0.001
ENSG00000067182.7	TNFRSF1A	tumor necrosis factor receptor superfamily member 1A	7132	12	6437922	04010, 04060, 04064, 04071, 04210, 04380, 04668, 04920, 04932, 05010, 05014, 05142, 05145, 05152, 05160, 05164, 05166, 05168	MAPK signaling pathway, Cytokine-cytokine receptor interaction, NF-kappa B signaling pathway, Sphingolipid signaling pathway, Apoptosis, Osteoclast differentiation, TNF signaling pathway, Adipocytokine signaling pathway, Non-alcoholic fatty liver disease (NAFLD), Alzheimer's disease, Amyotrophic lateral sclerosis (ALS), Chagas disease (American trypanosomiasis), Toxoplasmosis, Tuberculosis, Hepat…	840.1	0.312	-0.019	-0.082	-0.102	-0.004	0.082	0.107	-0.012	0.001
ENSG00000090376.8	IRAK3	interleukin 1 receptor associated kinase 3	11213	12	66582977	04210, 04722	Apoptosis, Neurotrophin signaling pathway	1080.56	0.416	0.151	0.061	0.296	0.026	0.027	0.357	0.09	0.044
ENSG00000090382.6	LYZ	lysozyme	4069	12	69742133	04970	Salivary secretion	342.89	0.547	-0.059	-0.23	0.831	-0.014	-0.406	0.688	-0.037	-0.319
ENSG00000091592.15	NLRP1	NLR family, pyrin domain containing 1	22861	17	5404718; 5417437	04621	NOD-like receptor signaling pathway	493.07	-0.803	-0.024	0.073	-0.064	0.149	0.122	-0.438	0.06	0.098
ENSG00000101425.12	BPI	bactericidal/permeability-increasing protein	671	20	36932551	#N/A	#N/A	9.74	-1.18	-0.065	-0.182	0.192	0.202	-0.014	-0.502	0.065	-0.098
ENSG00000101966.12	XIAP	X-linked inhibitor of apoptosis	331	X	122993661; 122994016	04064, 04120, 04210, 04510, 05145, 05166, 05200, 05222	NF-kappa B signaling pathway, Ubiquitin mediated proteolysis, Apoptosis, Focal adhesion, Toxoplasmosis, HTLV-I infection, Pathways in cancer, Small cell lung cancer	1969.4	0.15	0.107	0.075	0.002	-0.028	-0.105	0.077	0.041	-0.015
ENSG00000107643.15	MAPK8	mitogen-activated protein kinase 8	5599	10	49514681; 49609654	04010, 04012, 04014, 04024, 04068, 04071, 04141, 04310, 04380, 04510, 04620, 04621, 04622, 04664, 04668, 04722, 04723, 04728, 04750, 04910, 04912, 04914, 04917, 04920, 04930, 04932, 05120, 05131, 05132, 05133, 05142, 05145, 05152, 05160, 05161, 05164, 05166, 05168, 05169, 05200, 05210, 05212, 05231	MAPK signaling pathway, ErbB signaling pathway, Ras signaling pathway, cAMP signaling pathway, FoxO signaling pathway, Sphingolipid signaling pathway, Protein processing in endoplasmic reticulum, Wnt signaling pathway, Osteoclast differentiation, Focal adhesion, Toll-like receptor signaling pathway, NOD-like receptor signaling pathway, RIG-I-like receptor signaling pathway, Fc epsilon RI signalin…	1096.17	0.171	0.105	0.087	0.102	0	-0.039	0.137	0.054	0.023
ENSG00000109320.11	NFKB1	nuclear factor of kappa light polypeptide gene enhancer in B-cells 1	4790	4	103422485	04010, 04014, 04024, 04062, 04064, 04066, 04071, 04151, 04210, 04380, 04620, 04621, 04622, 04623, 04660, 04662, 04668, 04722, 04917, 04920, 04932, 05030, 05120, 05131, 05132, 05133, 05134, 05140, 05142, 05145, 05146, 05152, 05160, 05161, 05162, 05164, 05166, 05168, 05169, 05200, 05202, 05203, 05206, 05212, 05215, 05220, 05221, 05222, 05321	MAPK signaling pathway, Ras signaling pathway, cAMP signaling pathway, Chemokine signaling pathway, NF-kappa B signaling pathway, HIF-1 signaling pathway, Sphingolipid signaling pathway, PI3K-Akt signaling pathway, Apoptosis, Osteoclast differentiation, Toll-like receptor signaling pathway, NOD-like receptor signaling pathway, RIG-I-like receptor signaling pathway, Cytosolic DNA-sensing pathway, …	1285.57	-0.171	-0.025	0	-0.158	-0.036	-0.051	-0.164	-0.03	-0.026
ENSG00000124107.5	SLPI	secretory leukocyte peptidase inhibitor	6590	20	43880879	#N/A	#N/A	89288.8	-0.89	0.028	0.027	0	0.058	-0.017	-0.451	0.042	0.004
ENSG00000125538.11	IL1B	interleukin 1 beta	3553	2	113587336	04010, 04060, 04064, 04210, 04380, 04620, 04621, 04623, 04640, 04668, 04750, 04932, 04940, 05010, 05020, 05132, 05133, 05134, 05140, 05142, 05143, 05144, 05146, 05152, 05162, 05164, 05168, 05321, 05323, 05332	MAPK signaling pathway, Cytokine-cytokine receptor interaction, NF-kappa B signaling pathway, Apoptosis, Osteoclast differentiation, Toll-like receptor signaling pathway, NOD-like receptor signaling pathway, Cytosolic DNA-sensing pathway, Hematopoietic cell lineage, TNF signaling pathway, Inflammatory mediator regulation of TRP channels, Non-alcoholic fatty liver disease (NAFLD), Type I diabetes …	16.25	1.973	-0.157	0.386	2.868	0.907	1.202	2.415	0.362	0.797
ENSG00000128604.18	IRF5	interferon regulatory factor 5	3663	7	128577990; 128578270; 128580723	04620	Toll-like receptor signaling pathway	241.17	-0.407	0.046	0.015	-0.072	0.02	0.093	-0.241	0.033	0.054
ENSG00000136869.13	TLR4	toll like receptor 4	7099	9	120466452	04064, 04066, 04145, 04151, 04620, 05130, 05132, 05133, 05134, 05140, 05142, 05144, 05145, 05146, 05152, 05161, 05162, 05164, 05205, 05321, 05323	NF-kappa B signaling pathway, HIF-1 signaling pathway, Phagosome, PI3K-Akt signaling pathway, Toll-like receptor signaling pathway, Pathogenic Escherichia coli infection, Salmonella infection, Pertussis, Legionellosis, Leishmaniasis, Chagas disease (American trypanosomiasis), Malaria, Toxoplasmosis, Amoebiasis, Tuberculosis, Hepatitis B, Measles, Influenza A, Proteoglycans in cancer, Inflammatory…	167.69	-0.673	-0.244	-0.063	-0.423	-0.332	-0.038	-0.549	-0.287	-0.051
ENSG00000137462.6	TLR2	toll like receptor 2	7097	4	154605440	04145, 04151, 04620, 05134, 05140, 05142, 05144, 05145, 05146, 05152, 05161, 05162, 05168, 05205, 05321, 05323	Phagosome, PI3K-Akt signaling pathway, Toll-like receptor signaling pathway, Legionellosis, Leishmaniasis, Chagas disease (American trypanosomiasis), Malaria, Toxoplasmosis, Amoebiasis, Tuberculosis, Hepatitis B, Measles, Herpes simplex infection, Proteoglycans in cancer, Inflammatory bowel disease (IBD), Rheumatoid arthritis	367.93	0.483	0.306	0.297	0.454	0.008	0.261	0.469	0.16	0.279
ENSG00000148346.11	LCN2	lipocalin 2	3934	9	130911731	#N/A	#N/A	2836.71	1.032	1.03	0.292	0.537	0.698	0.589	0.788	0.869	0.442
ENSG00000154589.6	LY96	lymphocyte antigen 96	23643	8	74903563	04064, 04620, 05130, 05133, 05145	NF-kappa B signaling pathway, Toll-like receptor signaling pathway, Pathogenic Escherichia coli infection, Pertussis, Toxoplasmosis	49.03	1.147	0.074	0.089	0.828	-0.172	-0.11	0.989	-0.046	-0.011
ENSG00000164047.4	CAMP	cathelicidin antimicrobial peptide	820	3	48264836	04970, 05152	Salivary secretion, Tuberculosis	6.08	-1.388	-0.375	-0.332	0.04	-0.242	-0.144	-0.682	-0.31	-0.237
ENSG00000167207.11	NOD2	nucleotide binding oligomerization domain containing 2	64127	16	50731049; 50733260	04621, 04668, 05131, 05152, 05321	NOD-like receptor signaling pathway, TNF signaling pathway, Shigellosis, Tuberculosis, Inflammatory bowel disease (IBD)	84.53	-0.369	0.154	0.051	-0.159	-0.156	0.013	-0.266	0.003	0.032
ENSG00000170458.13	CD14	CD14 molecule	929	5	140011312	04010, 04064, 04145, 04620, 04640, 04810, 05130, 05132, 05133, 05134, 05146, 05152, 05202	MAPK signaling pathway, NF-kappa B signaling pathway, Phagosome, Toll-like receptor signaling pathway, Hematopoietic cell lineage, Regulation of actin cytoskeleton, Pathogenic Escherichia coli infection, Salmonella infection, Pertussis, Legionellosis, Amoebiasis, Tuberculosis, Transcriptional misregulation in cancer	209.89	-0.787	-0.236	-0.128	-0.633	-0.265	-0.306	-0.711	-0.25	-0.218
ENSG00000172936.12	MYD88	myeloid differentiation primary response 88	4615	3	38179968	04064, 04210, 04620, 05132, 05133, 05134, 05140, 05142, 05143, 05144, 05145, 05152, 05161, 05162, 05164, 05168	NF-kappa B signaling pathway, Apoptosis, Toll-like receptor signaling pathway, Salmonella infection, Pertussis, Legionellosis, Leishmaniasis, Chagas disease (American trypanosomiasis), African trypanosomiasis, Malaria, Toxoplasmosis, Tuberculosis, Hepatitis B, Measles, Influenza A, Herpes simplex infection	236.28	0.709	0.157	-0.035	0.239	0.15	0.177	0.477	0.153	0.072
ENSG00000174130.12	TLR6	toll like receptor 6	10333	4	38825328	04145, 04620, 05142, 05152	Phagosome, Toll-like receptor signaling pathway, Chagas disease (American trypanosomiasis), Tuberculosis	142.74	0.686	0.088	0.048	0.206	0.2	0.198	0.449	0.142	0.124
ENSG00000177606.6	JUN	jun proto-oncogene	3725	1	59246462	04010, 04012, 04024, 04310, 04380, 04510, 04620, 04660, 04662, 04668, 04722, 04912, 04915, 04921, 04932, 05030, 05031, 05120, 05132, 05133, 05140, 05142, 05161, 05164, 05166, 05168, 05169, 05200, 05203, 05210, 05211, 05231, 05321, 05323	MAPK signaling pathway, ErbB signaling pathway, cAMP signaling pathway, Wnt signaling pathway, Osteoclast differentiation, Focal adhesion, Toll-like receptor signaling pathway, T cell receptor signaling pathway, B cell receptor signaling pathway, TNF signaling pathway, Neurotrophin signaling pathway, GnRH signaling pathway, Estrogen signaling pathway, Oxytocin signaling pathway, Non-alcoholic fat…	2355.53	-0.403	-0.196	-0.456	-0.311	-0.058	-0.212	-0.358	-0.129	-0.333
ENSG00000184216.11	IRAK1	interleukin 1 receptor associated kinase 1	3654	X	153275956	04064, 04210, 04620, 04722, 05133, 05140, 05142, 05145, 05152, 05162, 05169	NF-kappa B signaling pathway, Apoptosis, Toll-like receptor signaling pathway, Neurotrophin signaling pathway, Pertussis, Leishmaniasis, Chagas disease (American trypanosomiasis), Toxoplasmosis, Tuberculosis, Measles, Epstein-Barr virus infection	955.36	0.606	0.082	-0.049	0.274	0.023	0.029	0.442	0.053	-0.01
ENSG00000185507.19	IRF7	interferon regulatory factor 7	3665	11	612554	04620, 04622, 04623, 05160, 05161, 05162, 05164, 05168, 05203	Toll-like receptor signaling pathway, RIG-I-like receptor signaling pathway, Cytosolic DNA-sensing pathway, Hepatitis C, Hepatitis B, Measles, Influenza A, Herpes simplex infection, Viral carcinogenesis	239.38	0.645	0.027	-0.086	0.285	-0.095	0.019	0.467	-0.032	-0.034
ENSG00000213341.10	CHUK	conserved helix-loop-helix ubiquitous kinase	1147	10	101948123	04010, 04014, 04062, 04064, 04068, 04151, 04210, 04380, 04620, 04621, 04622, 04623, 04660, 04662, 04668, 04920, 05120, 05131, 05142, 05145, 05160, 05161, 05162, 05166, 05168, 05169, 05200, 05212, 05215, 05220, 05221, 05222	MAPK signaling pathway, Ras signaling pathway, Chemokine signaling pathway, NF-kappa B signaling pathway, FoxO signaling pathway, PI3K-Akt signaling pathway, Apoptosis, Osteoclast differentiation, Toll-like receptor signaling pathway, NOD-like receptor signaling pathway, RIG-I-like receptor signaling pathway, Cytosolic DNA-sensing pathway, T cell receptor signaling pathway, B cell receptor signal…	1115.19	0.404	0.128	0.065	0.396	0.043	-0.016	0.4	0.086	0.024
ENSG00000100030.14	MAPK1	mitogen-activated protein kinase 1	5594	22	22113946; 22123318	04010, 04012, 04014, 04015, 04022, 04024, 04062, 04066, 04068, 04071, 04114, 04150, 04151, 04261, 04270, 04320, 04350, 04360, 04370, 04380, 04510, 04520, 04540, 04550, 04611, 04620, 04621, 04650, 04660, 04662, 04664, 04666, 04668, 04713, 04720, 04722, 04723, 04724, 04725, 04726, 04730, 04810, 04910, 04912, 04914, 04915, 04916, 04917, 04919, 04921, 04930, 04960, 05010, 05020, 05034, 05131, 05132, …	MAPK signaling pathway, ErbB signaling pathway, Ras signaling pathway, Rap1 signaling pathway, cGMP-PKG signaling pathway, cAMP signaling pathway, Chemokine signaling pathway, HIF-1 signaling pathway, FoxO signaling pathway, Sphingolipid signaling pathway, Oocyte meiosis, mTOR signaling pathway, PI3K-Akt signaling pathway, Adrenergic signaling in cardiomyocytes, Vascular smooth muscle contraction…	3112.31	-0.02	0.015	0.006	-0.121	-0.017	-0.047	-0.07	-0.001	-0.021
ENSG00000104365.13	IKBKB	inhibitor of kappa light polypeptide gene enhancer in B-cells, kinase beta	3551	8	42128819	04010, 04014, 04062, 04064, 04068, 04150, 04151, 04210, 04380, 04620, 04621, 04622, 04623, 04660, 04662, 04668, 04722, 04910, 04920, 04930, 04932, 05120, 05131, 05142, 05145, 05160, 05161, 05164, 05166, 05168, 05169, 05200, 05206, 05212, 05215, 05220, 05221, 05222	MAPK signaling pathway, Ras signaling pathway, Chemokine signaling pathway, NF-kappa B signaling pathway, FoxO signaling pathway, mTOR signaling pathway, PI3K-Akt signaling pathway, Apoptosis, Osteoclast differentiation, Toll-like receptor signaling pathway, NOD-like receptor signaling pathway, RIG-I-like receptor signaling pathway, Cytosolic DNA-sensing pathway, T cell receptor signaling pathway…	1102.46	-0.104	-0.048	0.06	-0.266	-0.046	-0.029	-0.184	-0.047	0.015
ENSG00000137752.22	CASP1	caspase 1	834	11	104896236	04621, 04623, 05014, 05132, 05133, 05134, 05164	NOD-like receptor signaling pathway, Cytosolic DNA-sensing pathway, Amyotrophic lateral sclerosis (ALS), Salmonella infection, Pertussis, Legionellosis, Influenza A	285.54	0.164	0.172	0.129	0.273	0.027	0.036	0.218	0.101	0.082
ENSG00000168040.4	FADD	Fas associated via death domain	8772	11	70049268	04210, 04620, 04622, 04668, 05010, 05142, 05152, 05161, 05168, 05200	Apoptosis, Toll-like receptor signaling pathway, RIG-I-like receptor signaling pathway, TNF signaling pathway, Alzheimer's disease, Chagas disease (American trypanosomiasis), Tuberculosis, Hepatitis B, Herpes simplex infection, Pathways in cancer	322.39	0.241	0.02	0.003	0.294	0.057	0.106	0.267	0.038	0.055
ENSG00000175104.14	TRAF6	TNF receptor associated factor 6	7189	11	36505316	04010, 04064, 04120, 04144, 04380, 04620, 04621, 04622, 04722, 05133, 05140, 05142, 05145, 05152, 05160, 05162, 05168, 05169, 05200, 05222	MAPK signaling pathway, NF-kappa B signaling pathway, Ubiquitin mediated proteolysis, Endocytosis, Osteoclast differentiation, Toll-like receptor signaling pathway, NOD-like receptor signaling pathway, RIG-I-like receptor signaling pathway, Neurotrophin signaling pathway, Pertussis, Leishmaniasis, Chagas disease (American trypanosomiasis), Toxoplasmosis, Tuberculosis, Hepatitis C, Measles, Herpes…	544.47	0.068	0.094	0.051	-0.275	0.039	-0.016	-0.102	0.067	0.017
ENSG00000187796.13	CARD9	caspase recruitment domain family member 9	64170	9	139258407	04621, 05152	NOD-like receptor signaling pathway, Tuberculosis	23.43	-0.183	-0.056	-0.282	0.668	0.23	0.043	0.237	0.084	-0.118
ENSG00000080824.18	HSP90AA1	heat shock protein 90kDa alpha family class A member 1	3320	14	102547074	04141, 04151, 04612, 04621, 04914, 04915, 05200, 05215	Protein processing in endoplasmic reticulum, PI3K-Akt signaling pathway, Antigen processing and presentation, NOD-like receptor signaling pathway, Progesterone-mediated oocyte maturation, Estrogen signaling pathway, Pathways in cancer, Prostate cancer	18484.7	0.269	0.1	0.011	0.219	-0.029	-0.089	0.244	0.038	-0.04
ENSG00000100906.10	NFKBIA	NFKB inhibitor alpha	4792	14	35870715	04024, 04062, 04064, 04210, 04380, 04620, 04621, 04622, 04623, 04660, 04662, 04668, 04722, 04920, 05120, 05131, 05134, 05140, 05142, 05145, 05160, 05161, 05162, 05164, 05166, 05168, 05169, 05200, 05203, 05215, 05220, 05222	cAMP signaling pathway, Chemokine signaling pathway, NF-kappa B signaling pathway, Apoptosis, Osteoclast differentiation, Toll-like receptor signaling pathway, NOD-like receptor signaling pathway, RIG-I-like receptor signaling pathway, Cytosolic DNA-sensing pathway, T cell receptor signaling pathway, B cell receptor signaling pathway, TNF signaling pathway, Neurotrophin signaling pathway, Adipocy…	1531.99	-0.185	0.074	-0.06	-0.245	0.018	0.079	-0.214	0.047	0.01
ENSG00000102882.11	MAPK3	mitogen-activated protein kinase 3	5595	16	30125425; 30128157	04010, 04012, 04014, 04015, 04022, 04024, 04062, 04066, 04068, 04071, 04114, 04150, 04151, 04261, 04270, 04320, 04350, 04360, 04370, 04380, 04510, 04520, 04540, 04550, 04611, 04620, 04621, 04650, 04660, 04662, 04664, 04666, 04668, 04713, 04720, 04722, 04723, 04724, 04725, 04726, 04730, 04810, 04910, 04912, 04914, 04915, 04916, 04917, 04919, 04921, 04930, 04960, 05010, 05020, 05034, 05131, 05132, …	MAPK signaling pathway, ErbB signaling pathway, Ras signaling pathway, Rap1 signaling pathway, cGMP-PKG signaling pathway, cAMP signaling pathway, Chemokine signaling pathway, HIF-1 signaling pathway, FoxO signaling pathway, Sphingolipid signaling pathway, Oocyte meiosis, mTOR signaling pathway, PI3K-Akt signaling pathway, Adrenergic signaling in cardiomyocytes, Vascular smooth muscle contraction…	592.29	0.121	0.036	-0.016	0.201	0.101	0.182	0.161	0.068	0.083
ENSG00000142208.15	AKT1	v-akt murine thymoma viral oncogene homolog 1	207	14	105235686	04010, 04012, 04014, 04015, 04022, 04024, 04062, 04066, 04068, 04071, 04150, 04151, 04152, 04210, 04261, 04370, 04380, 04510, 04530, 04550, 04611, 04620, 04630, 04660, 04662, 04664, 04666, 04668, 04722, 04725, 04728, 04910, 04914, 04915, 04917, 04919, 04920, 04922, 04932, 04973, 05142, 05145, 05152, 05160, 05161, 05162, 05164, 05166, 05169, 05200, 05205, 05210, 05211, 05212, 05213, 05214, 05215, …	MAPK signaling pathway, ErbB signaling pathway, Ras signaling pathway, Rap1 signaling pathway, cGMP-PKG signaling pathway, cAMP signaling pathway, Chemokine signaling pathway, HIF-1 signaling pathway, FoxO signaling pathway, Sphingolipid signaling pathway, mTOR signaling pathway, PI3K-Akt signaling pathway, AMPK signaling pathway, Apoptosis, Adrenergic signaling in cardiomyocytes, VEGF signaling …	1801.79	0.155	0.018	-0.022	0.085	0.035	0.056	0.12	0.026	0.017
ENSG00000165168.7	CYBB	cytochrome b-245, beta polypeptide	1536	X	37639269	04066, 04145, 04380, 04670	HIF-1 signaling pathway, Phagosome, Osteoclast differentiation, Leukocyte transendothelial migration	2.68	-0.732	0.076	-0.027	-1.2	0.206	0.229	-0.967	0.14	0.101
ENSG00000271503.5	CCL5	C-C motif chemokine ligand 5	6352	17	34198495	04060, 04062, 04620, 04621, 04623, 04668, 05020, 05120, 05142, 05164, 05168, 05323	Cytokine-cytokine receptor interaction, Chemokine signaling pathway, Toll-like receptor signaling pathway, NOD-like receptor signaling pathway, Cytosolic DNA-sensing pathway, TNF signaling pathway, Prion diseases, Epithelial cell signaling in Helicobacter pylori infection, Chagas disease (American trypanosomiasis), Influenza A, Herpes simplex infection, Rheumatoid arthritis	2.11	1.064	0.835	0.853	1.271	0.504	1.355	1.171	0.667	1.104

## Sheet: 9_Antifungal_Response
ProbeID	Symbol	Description	EntrezID	Chrom	ChromLoc	PathwayID	PathDesc	Abundance	001_T3R4F_D30_T24.Sham_T24	002_ePen_D3_T24.Sham_T24	003_ePen_D7_T24.Sham_T24	004_T3R4F_D30_T48.Sham_T48	005_ePen_D3_T48.Sham_T48	006_ePen_D7_T48.Sham_T48	007_3R4F_D30_comb	008_ePen_D3_comb	009_ePen_D7_comb
ENSG00000064012.21	CASP8	caspase 8	841	2	202098165; 202122753; 202125222	04115, 04210, 04620, 04621, 04622, 04668, 04932, 05010, 05016, 05134, 05142, 05145, 05152, 05161, 05168, 05200, 05203, 05416	p53 signaling pathway, Apoptosis, Toll-like receptor signaling pathway, NOD-like receptor signaling pathway, RIG-I-like receptor signaling pathway, TNF signaling pathway, Non-alcoholic fatty liver disease (NAFLD), Alzheimer's disease, Huntington's disease, Legionellosis, Chagas disease (American trypanosomiasis), Toxoplasmosis, Tuberculosis, Hepatitis B, Herpes simplex infection, Pathways in canc…	446.92	0.228	0.106	0.138	0.265	0.036	0.047	0.246	0.072	0.092
ENSG00000065559.14	MAP2K4	mitogen-activated protein kinase kinase 4	6416	17	11924134	04010, 04012, 04620, 04664, 04668, 04912, 05120, 05142, 05161, 05164, 05166, 05169	MAPK signaling pathway, ErbB signaling pathway, Toll-like receptor signaling pathway, Fc epsilon RI signaling pathway, TNF signaling pathway, GnRH signaling pathway, Epithelial cell signaling in Helicobacter pylori infection, Chagas disease (American trypanosomiasis), Hepatitis B, Influenza A, HTLV-I infection, Epstein-Barr virus infection	1308.35	0.314	0.083	0.016	0.21	-0.01	-0.014	0.263	0.038	0.001
ENSG00000073756.11	PTGS2	prostaglandin-endoperoxide synthase 2	5743	1	186640943	00590, 04064, 04370, 04668, 04723, 04726, 04913, 04921, 05140, 05200, 05204, 05206, 05222	Arachidonic acid metabolism, NF-kappa B signaling pathway, VEGF signaling pathway, TNF signaling pathway, Retrograde endocannabinoid signaling, Serotonergic synapse, Ovarian steroidogenesis, Oxytocin signaling pathway, Leishmaniasis, Pathways in cancer, Chemical carcinogenesis, MicroRNAs in cancer, Small cell lung cancer	146.26	1.334	0.12	-0.019	0.291	0.095	0.165	0.818	0.108	0.074
ENSG00000074660.15	SCARF1	scavenger receptor class F member 1	8578	17	1537151	#N/A	#N/A	42.75	-0.508	-0.135	0.02	-0.663	-0.157	-0.19	-0.584	-0.146	-0.085
ENSG00000107643.15	MAPK8	mitogen-activated protein kinase 8	5599	10	49514681; 49609654	04010, 04012, 04014, 04024, 04068, 04071, 04141, 04310, 04380, 04510, 04620, 04621, 04622, 04664, 04668, 04722, 04723, 04728, 04750, 04910, 04912, 04914, 04917, 04920, 04930, 04932, 05120, 05131, 05132, 05133, 05142, 05145, 05152, 05160, 05161, 05164, 05166, 05168, 05169, 05200, 05210, 05212, 05231	MAPK signaling pathway, ErbB signaling pathway, Ras signaling pathway, cAMP signaling pathway, FoxO signaling pathway, Sphingolipid signaling pathway, Protein processing in endoplasmic reticulum, Wnt signaling pathway, Osteoclast differentiation, Focal adhesion, Toll-like receptor signaling pathway, NOD-like receptor signaling pathway, RIG-I-like receptor signaling pathway, Fc epsilon RI signalin…	1096.17	0.171	0.105	0.087	0.102	0	-0.039	0.137	0.054	0.023
ENSG00000109320.11	NFKB1	nuclear factor of kappa light polypeptide gene enhancer in B-cells 1	4790	4	103422485	04010, 04014, 04024, 04062, 04064, 04066, 04071, 04151, 04210, 04380, 04620, 04621, 04622, 04623, 04660, 04662, 04668, 04722, 04917, 04920, 04932, 05030, 05120, 05131, 05132, 05133, 05134, 05140, 05142, 05145, 05146, 05152, 05160, 05161, 05162, 05164, 05166, 05168, 05169, 05200, 05202, 05203, 05206, 05212, 05215, 05220, 05221, 05222, 05321	MAPK signaling pathway, Ras signaling pathway, cAMP signaling pathway, Chemokine signaling pathway, NF-kappa B signaling pathway, HIF-1 signaling pathway, Sphingolipid signaling pathway, PI3K-Akt signaling pathway, Apoptosis, Osteoclast differentiation, Toll-like receptor signaling pathway, NOD-like receptor signaling pathway, RIG-I-like receptor signaling pathway, Cytosolic DNA-sensing pathway, …	1285.57	-0.171	-0.025	0	-0.158	-0.036	-0.051	-0.164	-0.03	-0.026
ENSG00000111679.16	PTPN6	protein tyrosine phosphatase, non-receptor type 6	5777	12	7055739; 7060433	04520, 04630, 04650, 04660, 04662, 05140, 05205	Adherens junction, Jak-STAT signaling pathway, Natural killer cell mediated cytotoxicity, T cell receptor signaling pathway, B cell receptor signaling pathway, Leishmaniasis, Proteoglycans in cancer	655.15	0.333	0.07	0.005	0.083	0.017	0.062	0.21	0.044	0.033
ENSG00000115008.5	IL1A	interleukin 1 alpha	3552	2	113531491	04010, 04060, 04210, 04380, 04640, 04932, 04940, 05020, 05132, 05133, 05140, 05152, 05162, 05164, 05321, 05323, 05332	MAPK signaling pathway, Cytokine-cytokine receptor interaction, Apoptosis, Osteoclast differentiation, Hematopoietic cell lineage, Non-alcoholic fatty liver disease (NAFLD), Type I diabetes mellitus, Prion diseases, Salmonella infection, Pertussis, Leishmaniasis, Tuberculosis, Measles, Influenza A, Inflammatory bowel disease (IBD), Rheumatoid arthritis, Graft-versus-host disease	54.49	1.938	0.402	0.494	2.26	0.361	0.844	2.097	0.382	0.67
ENSG00000115415.18	STAT1	signal transducer and activator of transcription 1	6772	2	191833761; 191840262	04062, 04380, 04620, 04630, 04917, 04919, 05140, 05145, 05152, 05160, 05161, 05162, 05164, 05168, 05200, 05212, 05321	Chemokine signaling pathway, Osteoclast differentiation, Toll-like receptor signaling pathway, Jak-STAT signaling pathway, Prolactin signaling pathway, Thyroid hormone signaling pathway, Leishmaniasis, Toxoplasmosis, Tuberculosis, Hepatitis C, Hepatitis B, Measles, Influenza A, Herpes simplex infection, Pathways in cancer, Pancreatic cancer, Inflammatory bowel disease (IBD)	2552.42	0.257	0.164	0.1	0.025	0.089	0.039	0.142	0.127	0.069
ENSG00000115525.16	ST3GAL5	ST3 beta-galactoside alpha-2,3-sialyltransferase 5	8869	2	86066270; 86066271	00604	Glycosphingolipid biosynthesis - ganglio series	137.08	-1.198	-0.016	0.027	-0.811	-0.064	-0.127	-1.007	-0.039	-0.051
ENSG00000115594.11	IL1R1	interleukin 1 receptor type 1	3554	2	102686835; 102759235	04010, 04060, 04064, 04210, 04380, 04640, 04750, 05146, 05166	MAPK signaling pathway, Cytokine-cytokine receptor interaction, NF-kappa B signaling pathway, Apoptosis, Osteoclast differentiation, Hematopoietic cell lineage, Inflammatory mediator regulation of TRP channels, Amoebiasis, HTLV-I infection	2442.03	-0.513	-0.029	0.051	-0.146	-0.048	-0.009	-0.332	-0.038	0.021
ENSG00000125538.11	IL1B	interleukin 1 beta	3553	2	113587336	04010, 04060, 04064, 04210, 04380, 04620, 04621, 04623, 04640, 04668, 04750, 04932, 04940, 05010, 05020, 05132, 05133, 05134, 05140, 05142, 05143, 05144, 05146, 05152, 05162, 05164, 05168, 05321, 05323, 05332	MAPK signaling pathway, Cytokine-cytokine receptor interaction, NF-kappa B signaling pathway, Apoptosis, Osteoclast differentiation, Toll-like receptor signaling pathway, NOD-like receptor signaling pathway, Cytosolic DNA-sensing pathway, Hematopoietic cell lineage, TNF signaling pathway, Inflammatory mediator regulation of TRP channels, Non-alcoholic fatty liver disease (NAFLD), Type I diabetes …	16.25	1.973	-0.157	0.386	2.868	0.907	1.202	2.415	0.362	0.797
ENSG00000125730.16	C3	complement component 3	718	19	6677845	04145, 04610, 05133, 05134, 05140, 05142, 05150, 05152, 05168, 05203, 05322	Phagosome, Complement and coagulation cascades, Pertussis, Legionellosis, Leishmaniasis, Chagas disease (American trypanosomiasis), Staphylococcus aureus infection, Tuberculosis, Herpes simplex infection, Viral carcinogenesis, Systemic lupus erythematosus	13430.9	-0.631	-0.03	-0.081	-0.756	0.074	0.185	-0.693	0.021	0.053
ENSG00000135218.17	CD36	CD36 molecule	948	7	80231503; 80231522; 80267831; 80275407; 80275644; 80275761; 80275968	03320, 04145, 04152, 04512, 04640, 04920, 04975, 05144	PPAR signaling pathway, Phagosome, AMPK signaling pathway, ECM-receptor interaction, Hematopoietic cell lineage, Adipocytokine signaling pathway, Fat digestion and absorption, Malaria	1133.35	-0.771	-0.012	-0.062	0.144	-0.227	-0.111	-0.319	-0.117	-0.087
ENSG00000136869.13	TLR4	toll like receptor 4	7099	9	120466452	04064, 04066, 04145, 04151, 04620, 05130, 05132, 05133, 05134, 05140, 05142, 05144, 05145, 05146, 05152, 05161, 05162, 05164, 05205, 05321, 05323	NF-kappa B signaling pathway, HIF-1 signaling pathway, Phagosome, PI3K-Akt signaling pathway, Toll-like receptor signaling pathway, Pathogenic Escherichia coli infection, Salmonella infection, Pertussis, Legionellosis, Leishmaniasis, Chagas disease (American trypanosomiasis), Malaria, Toxoplasmosis, Amoebiasis, Tuberculosis, Hepatitis B, Measles, Influenza A, Proteoglycans in cancer, Inflammatory…	167.69	-0.673	-0.244	-0.063	-0.423	-0.332	-0.038	-0.549	-0.287	-0.051
ENSG00000137462.6	TLR2	toll like receptor 2	7097	4	154605440	04145, 04151, 04620, 05134, 05140, 05142, 05144, 05145, 05146, 05152, 05161, 05162, 05168, 05205, 05321, 05323	Phagosome, PI3K-Akt signaling pathway, Toll-like receptor signaling pathway, Legionellosis, Leishmaniasis, Chagas disease (American trypanosomiasis), Malaria, Toxoplasmosis, Amoebiasis, Tuberculosis, Hepatitis B, Measles, Herpes simplex infection, Proteoglycans in cancer, Inflammatory bowel disease (IBD), Rheumatoid arthritis	367.93	0.483	0.306	0.297	0.454	0.008	0.261	0.469	0.16	0.279
ENSG00000142867.12	BCL10	B-cell CLL/lymphoma 10	8915	1	85731459	04064, 04660, 04662, 05152	NF-kappa B signaling pathway, T cell receptor signaling pathway, B cell receptor signaling pathway, Tuberculosis	727.08	0.657	0.038	-0.043	0.039	-0.144	-0.102	0.352	-0.051	-0.072
ENSG00000170458.13	CD14	CD14 molecule	929	5	140011312	04010, 04064, 04145, 04620, 04640, 04810, 05130, 05132, 05133, 05134, 05146, 05152, 05202	MAPK signaling pathway, NF-kappa B signaling pathway, Phagosome, Toll-like receptor signaling pathway, Hematopoietic cell lineage, Regulation of actin cytoskeleton, Pathogenic Escherichia coli infection, Salmonella infection, Pertussis, Legionellosis, Amoebiasis, Tuberculosis, Transcriptional misregulation in cancer	209.89	-0.787	-0.236	-0.128	-0.633	-0.265	-0.306	-0.711	-0.25	-0.218
ENSG00000172936.12	MYD88	myeloid differentiation primary response 88	4615	3	38179968	04064, 04210, 04620, 05132, 05133, 05134, 05140, 05142, 05143, 05144, 05145, 05152, 05161, 05162, 05164, 05168	NF-kappa B signaling pathway, Apoptosis, Toll-like receptor signaling pathway, Salmonella infection, Pertussis, Legionellosis, Leishmaniasis, Chagas disease (American trypanosomiasis), African trypanosomiasis, Malaria, Toxoplasmosis, Tuberculosis, Hepatitis B, Measles, Influenza A, Herpes simplex infection	236.28	0.709	0.157	-0.035	0.239	0.15	0.177	0.477	0.153	0.072
ENSG00000177606.6	JUN	jun proto-oncogene	3725	1	59246462	04010, 04012, 04024, 04310, 04380, 04510, 04620, 04660, 04662, 04668, 04722, 04912, 04915, 04921, 04932, 05030, 05031, 05120, 05132, 05133, 05140, 05142, 05161, 05164, 05166, 05168, 05169, 05200, 05203, 05210, 05211, 05231, 05321, 05323	MAPK signaling pathway, ErbB signaling pathway, cAMP signaling pathway, Wnt signaling pathway, Osteoclast differentiation, Focal adhesion, Toll-like receptor signaling pathway, T cell receptor signaling pathway, B cell receptor signaling pathway, TNF signaling pathway, Neurotrophin signaling pathway, GnRH signaling pathway, Estrogen signaling pathway, Oxytocin signaling pathway, Non-alcoholic fat…	2355.53	-0.403	-0.196	-0.456	-0.311	-0.058	-0.212	-0.358	-0.129	-0.333
ENSG00000184216.11	IRAK1	interleukin 1 receptor associated kinase 1	3654	X	153275956	04064, 04210, 04620, 04722, 05133, 05140, 05142, 05145, 05152, 05162, 05169	NF-kappa B signaling pathway, Apoptosis, Toll-like receptor signaling pathway, Neurotrophin signaling pathway, Pertussis, Leishmaniasis, Chagas disease (American trypanosomiasis), Toxoplasmosis, Tuberculosis, Measles, Epstein-Barr virus infection	955.36	0.606	0.082	-0.049	0.274	0.023	0.029	0.442	0.053	-0.01
ENSG00000184557.4	SOCS3	suppressor of cytokine signaling 3	9021	17	76352857	04120, 04380, 04630, 04668, 04910, 04917, 04920, 04930, 04932, 05160, 05164, 05168	Ubiquitin mediated proteolysis, Osteoclast differentiation, Jak-STAT signaling pathway, TNF signaling pathway, Insulin signaling pathway, Prolactin signaling pathway, Adipocytokine signaling pathway, Type II diabetes mellitus, Non-alcoholic fatty liver disease (NAFLD), Hepatitis C, Influenza A, Herpes simplex infection	224.81	1.41	0.223	0.036	0.399	0.211	-0.012	0.911	0.217	0.012
ENSG00000198001.13	IRAK4	interleukin 1 receptor associated kinase 4	51135	12	44152746	04064, 04210, 04620, 04722, 05133, 05140, 05142, 05145, 05152, 05162, 05164	NF-kappa B signaling pathway, Apoptosis, Toll-like receptor signaling pathway, Neurotrophin signaling pathway, Pertussis, Leishmaniasis, Chagas disease (American trypanosomiasis), Toxoplasmosis, Tuberculosis, Measles, Influenza A	599.85	0.416	0.14	0.145	0.325	-0.044	0.013	0.371	0.05	0.078
ENSG00000104365.13	IKBKB	inhibitor of kappa light polypeptide gene enhancer in B-cells, kinase beta	3551	8	42128819	04010, 04014, 04062, 04064, 04068, 04150, 04151, 04210, 04380, 04620, 04621, 04622, 04623, 04660, 04662, 04668, 04722, 04910, 04920, 04930, 04932, 05120, 05131, 05142, 05145, 05160, 05161, 05164, 05166, 05168, 05169, 05200, 05206, 05212, 05215, 05220, 05221, 05222	MAPK signaling pathway, Ras signaling pathway, Chemokine signaling pathway, NF-kappa B signaling pathway, FoxO signaling pathway, mTOR signaling pathway, PI3K-Akt signaling pathway, Apoptosis, Osteoclast differentiation, Toll-like receptor signaling pathway, NOD-like receptor signaling pathway, RIG-I-like receptor signaling pathway, Cytosolic DNA-sensing pathway, T cell receptor signaling pathway…	1102.46	-0.104	-0.048	0.06	-0.266	-0.046	-0.029	-0.184	-0.047	0.015
ENSG00000137752.22	CASP1	caspase 1	834	11	104896236	04621, 04623, 05014, 05132, 05133, 05134, 05164	NOD-like receptor signaling pathway, Cytosolic DNA-sensing pathway, Amyotrophic lateral sclerosis (ALS), Salmonella infection, Pertussis, Legionellosis, Influenza A	285.54	0.164	0.172	0.129	0.273	0.027	0.036	0.218	0.101	0.082
ENSG00000172175.12	MALT1	MALT1 paracaspase	10892	18	56338617	04064, 04660, 04662, 05152	NF-kappa B signaling pathway, T cell receptor signaling pathway, B cell receptor signaling pathway, Tuberculosis	916.29	-0.115	0.026	0.029	-0.382	-0.165	-0.068	-0.247	-0.067	-0.02
ENSG00000175104.14	TRAF6	TNF receptor associated factor 6	7189	11	36505316	04010, 04064, 04120, 04144, 04380, 04620, 04621, 04622, 04722, 05133, 05140, 05142, 05145, 05152, 05160, 05162, 05168, 05169, 05200, 05222	MAPK signaling pathway, NF-kappa B signaling pathway, Ubiquitin mediated proteolysis, Endocytosis, Osteoclast differentiation, Toll-like receptor signaling pathway, NOD-like receptor signaling pathway, RIG-I-like receptor signaling pathway, Neurotrophin signaling pathway, Pertussis, Leishmaniasis, Chagas disease (American trypanosomiasis), Toxoplasmosis, Tuberculosis, Hepatitis C, Measles, Herpes…	544.47	0.068	0.094	0.051	-0.275	0.039	-0.016	-0.102	0.067	0.017
ENSG00000187796.13	CARD9	caspase recruitment domain family member 9	64170	9	139258407	04621, 05152	NOD-like receptor signaling pathway, Tuberculosis	23.43	-0.183	-0.056	-0.282	0.668	0.23	0.043	0.237	0.084	-0.118
ENSG00000100906.10	NFKBIA	NFKB inhibitor alpha	4792	14	35870715	04024, 04062, 04064, 04210, 04380, 04620, 04621, 04622, 04623, 04660, 04662, 04668, 04722, 04920, 05120, 05131, 05134, 05140, 05142, 05145, 05160, 05161, 05162, 05164, 05166, 05168, 05169, 05200, 05203, 05215, 05220, 05222	cAMP signaling pathway, Chemokine signaling pathway, NF-kappa B signaling pathway, Apoptosis, Osteoclast differentiation, Toll-like receptor signaling pathway, NOD-like receptor signaling pathway, RIG-I-like receptor signaling pathway, Cytosolic DNA-sensing pathway, T cell receptor signaling pathway, B cell receptor signaling pathway, TNF signaling pathway, Neurotrophin signaling pathway, Adipocy…	1531.99	-0.185	0.074	-0.06	-0.245	0.018	0.079	-0.214	0.047	0.01
ENSG00000110944.8	IL23A	interleukin 23 subunit alpha	51561	12	56732662	04060, 04630, 05133, 05152, 05321, 05323	Cytokine-cytokine receptor interaction, Jak-STAT signaling pathway, Pertussis, Tuberculosis, Inflammatory bowel disease (IBD), Rheumatoid arthritis	12.44	0.427	0.515	0.113	0.535	0.045	0.263	0.481	0.286	0.188
ENSG00000115009.11	CCL20	C-C motif chemokine ligand 20	6364	2	228678557	04060, 04062, 04668, 05323	Cytokine-cytokine receptor interaction, Chemokine signaling pathway, TNF signaling pathway, Rheumatoid arthritis	29.79	0.842	0.443	0.754	0.948	0.051	0.548	0.895	0.252	0.65
ENSG00000254087.7	LYN	LYN proto-oncogene, Src family tyrosine kinase	4067	8	56792385	04062, 04064, 04611, 04662, 04664, 04666, 04730, 05120, 05169, 05203	Chemokine signaling pathway, NF-kappa B signaling pathway, Platelet activation, B cell receptor signaling pathway, Fc epsilon RI signaling pathway, Fc gamma R-mediated phagocytosis, Long-term depression, Epithelial cell signaling in Helicobacter pylori infection, Epstein-Barr virus infection, Viral carcinogenesis	1195.93	0.169	0.055	-0.052	0.14	0.07	-0.064	0.155	0.062	-0.058
ENSG00000271503.5	CCL5	C-C motif chemokine ligand 5	6352	17	34198495	04060, 04062, 04620, 04621, 04623, 04668, 05020, 05120, 05142, 05164, 05168, 05323	Cytokine-cytokine receptor interaction, Chemokine signaling pathway, Toll-like receptor signaling pathway, NOD-like receptor signaling pathway, Cytosolic DNA-sensing pathway, TNF signaling pathway, Prion diseases, Epithelial cell signaling in Helicobacter pylori infection, Chagas disease (American trypanosomiasis), Influenza A, Herpes simplex infection, Rheumatoid arthritis	2.11	1.064	0.835	0.853	1.271	0.504	1.355	1.171	0.667	1.104
ENSG00000117525.13	F3	coagulation factor III, tissue factor	2152	1	94994731	04610	Complement and coagulation cascades	7352.35	-0.162	-0.173	-0.277	-0.045	-0.237	-0.444	-0.105	-0.204	-0.361

[truncated: 121 more sheets: 10_Antiviral_Response, 11_Apoptosis_I, 12_Apoptosis_II, 13_Atherosclerosis, 14_Autophagy, 15_Breast_Cancer, 16_cAMP_Ca2+, 17_Cancer, 18_Cancer_Drug_Resistance_and_M, 19_Cancer_Drug_Targets, 20_Cardiotoxicity, 21_Cell_Cycle, 22_Cell_Death, 23_Cell_Lineage_Identification, 24_Cell_Motility, 25_Cell_Surface_Markers, 26_Cellular_Senescence, 27_Chemokines_and_Receptors, 28_Common_Cytokines, 29_Cytoskeleton_Regulators …]
