# Supplementary material for: Reduced biological effect of e-cigarette aerosol compared to cigarette smoke evaluated in vitro using normalized nicotine dose and RNA-seq-based toxicogenomics
Source: Sci Rep. 2017 Apr 18;7:888. doi: 10.1038/s41598-017-00852-y (PMC5429854; doi:10.1038/s41598-017-00852-y)
Supplement: Supplementary file 4 — Supplementary Tables S11 to S21 [file 41598_2017_852_MOESM4_ESM.xls]

## Sheet: S11  GO terms summary
Supplementary Table S11: summary of enriched GO terms significant at p<0.01 for each treatment vs Air for genes filtered according to the indicated FC and pFDR thresholds
Treatment: 3R4F vs air	RNA-seq thresholds	Number of genes	Number of GO terms enriched (p<0.01) for up regulated genes	Number of GO terms enriched (p<0.01) for down regulated genes	Total
3R4F 1 in 30 dil adjusted for time	pFDR<0.01, FC>2	463	357	361	718
Treatment: e-cig vs air	RNA-seq thresholds	Number of genes	Number of GO terms enriched (p<0.01) for up regulated genes	Number of GO terms enriched (p<0.01) for down regulated genes	Total
e-cig 1 in 7 dil adjsusted for time	pFDR<0.05	49	26	110	136
e-cig 1 in 3 dil adjsusted for time	pFDR<0.05	113	88	45	133
		Number of Go terms in common between 1/3 and 1/7 e-cig	8	9
		ID of GO terms in common	GO:0065010, GO:0043230, GO:0070062, GO:0044421, GO:0004857, GO:0031988, GO:0031982, GO:0005576	GO:0031327, GO:0010605, GO:0010558, GO:0009890, GO:0010629, GO:0051172, GO:0031324, GO:0009892, GO:2000113

## Sheet: S12 3R4F 1in30 adj time GO up
Supp Table S12: Gene Ontology enrichment: Ontology groups significantly enriched (p<0.01) for up regulated genes (3R4F 1/30 dilution adjusted for time, genes a pFDR<0.01, FC>2)
Ontology	ID	Name	Pvalue	Genes	No. Sig. Genes	% Sig. Genes
CC	GO:0005576	extracellular region	3.639e-22	ADAMTS1, AGR2, AKR1B10, AOX1, ARTN, C10orf99, C4BPB, CA2, CCL26, CEACAM1, CEACAM5, CLCA3P, CREG2, CSTA, CXCL8, CYSRT1, DDC, DKK4, DSG1, EPGN, FGFBP1, FTH1, FTL, G6PD, GDF15, GGT1, GLDN, GPX2, HBEGF, HMOX1, HP, ICOS, IGFBP6, IL19, IL1A, IL1B, IL1R2, IL1RL1, IL36A, IL36G, IL36RN, IL7R, ITGB7, KLK6, KRT14, KRT16, KRT6B, KRT6C, LRP2, PADI1, PLEK, PRSS3, RARRES1, REN, RHCG, RPTN, S100A12, S100A7, S100…	86	2.1
CC	GO:0044421	extracellular region part	3.036e-15	ADAMTS1, AKR1B10, AOX1, ARTN, C4BPB, CA2, CCL26, CEACAM1, CEACAM5, CLCA3P, CSTA, CXCL8, CYSRT1, DDC, DSG1, FGFBP1, FTH1, FTL, G6PD, GDF15, GGT1, GLDN, GPX2, HBEGF, HMOX1, HP, IGFBP6, IL19, IL1A, IL1B, IL36A, IL36G, IL36RN, ITGB7, KLK6, KRT14, KRT16, KRT6B, KRT6C, LRP2, PADI1, PRSS3, RARRES1, REN, RHCG, RPTN, S100A7, S100A8, S100A9, S100P, SCEL, SDCBP2, SERPINB13, SERPINB3, SERPINB4, SERPIND1, SER…	69	2
CC	GO:0005615	extracellular space	9.586e-14	ARTN, C4BPB, CA2, CCL26, CLCA3P, CSTA, CXCL8, FGFBP1, GDF15, GGT1, GLDN, HBEGF, HMOX1, HP, IGFBP6, IL19, IL1A, IL1B, IL36A, IL36G, IL36RN, KLK6, PRSS3, REN, S100A8, S100A9, SERPINB13, SERPINB3, SERPINB4, SERPIND1, SERPINE1, SFN, SPP1, STC2, TCN1, TFRC, TIMP1	37	3.3
BP	GO:0006954	inflammatory response	9.138e-11	AOX1, C4BPB, C5AR2, CCL26, CCRL2, CXCL8, CYP4F11, DUOXA2, GGT1, GPX2, HMOX1, HP, IL1A, IL1B, IL1RL1, IL36A, IL36G, NOX1, S100A12, S100A8, S100A9, SERPINE1, SPP1	23	4.2
BP	GO:0006952	defense response	2.125e-09	AOX1, APOBEC3A, APOBEC3H, C4BPB, C5AR2, CCL26, CCRL2, CXCL8, CYP4F11, DUOXA2, FOSL1, GGT1, GPX2, HBEGF, HMOX1, HP, IL1A, IL1B, IL1RL1, IL36A, IL36G, IL36RN, NOX1, OASL, PRSS3, PTPN22, S100A12, S100A7, S100A8, S100A9, SERPINE1, SPP1, TREM2, TXN	34	2.5		Legends:
BP	GO:0002376	immune system process	2.863e-09	APOBEC3A, APOBEC3H, ARTN, C4BPB, C5AR2, CA2, CCL26, CXCL8, FTH1, G6PD, GGT1, GPX2, HBEGF, HMOX1, HP, ICOS, IL19, IL1A, IL1B, IL1R2, IL1RL1, IL36A, IL36G, IL36RN, IL7R, ITGB7, MILR1, MT1G, OASL, PLEK, PRSS3, PTPN22, S100A12, S100A7, S100A8, S100A9, SERPINE1, SLC3A2, SLC7A11, SLC7A5, SPP1, TFRC, TREM2, TXN	44	2		Ontology	BP	Biological Process
BP	GO:0009605	response to external stimulus	5.556e-09	AKR1B10, APOBEC3A, APOBEC3H, ARTN, BEST1, C4BPB, C5AR2, CCL26, CCRL2, CNGB1, CXCL8, CYP1A1, DUOXA2, FOSL1, FOXA3, G6PD, GGT1, GPX2, HMOX1, HOPX, HP, IL1B, IL1RL1, IL36RN, ITGB7, LRP2, OASL, PLEK, REN, S100A12, S100A7, S100A8, S100A9, SERPINB3, SERPIND1, SERPINE1, SPP1, STC2, TREM2, UPP1	40	2.1			CC	Cellular Component
BP	GO:0050896	response to stimulus	5.737e-09	ADAMTS1, ADH4, AHRR, AKR1B10, AOX1, APOBEC3A, APOBEC3H, ARTN, BEST1, C4BPB, C5AR2, CA2, CCL26, CCRL2, CEACAM1, CEACAM6, CNGB1, CXCL8, CYP1A1, CYP1B1, CYP4F11, DDC, DGKG, DKK4, DSG1, DUOXA2, EEF1A2, EPGN, FGFBP1, FOSL1, FOXA3, FTH1, G6PD, GDF15, GGT1, GPX2, HAS2, HBEGF, HMOX1, HOPX, HP, HTR3A, ICOS, IGFBP6, IL19, IL1A, IL1B, IL1R2, IL1RL1, IL36A, IL36G, IL36RN, IL7R, ITGB7, KLK6, KRT14, LRP2, MILR…	91	1.3			MF	Molecular Function
CC	GO:0070062	extracellular vesicular exosome	9.079e-09	AKR1B10, AOX1, CA2, CEACAM1, CEACAM5, CSTA, CYSRT1, DDC, DSG1, FTH1, FTL, G6PD, GDF15, GGT1, GPX2, HP, IGFBP6, ITGB7, KRT14, KRT16, KRT6B, KRT6C, LRP2, PADI1, PRSS3, RARRES1, RHCG, S100A7, S100A8, S100A9, S100P, SCEL, SDCBP2, SERPINB13, SERPINB3, SERPINB4, SERPIND1, SERPINE1, SFN, SLC3A2, SLC7A5, SPP1, SPRR1B, SPRR3, TFRC, TIMP1, TXN, UCHL1	48	1.8		ID	GO term ID
CC	GO:0065010	extracellular membrane-bounded organelle	9.079e-09	AKR1B10, AOX1, CA2, CEACAM1, CEACAM5, CSTA, CYSRT1, DDC, DSG1, FTH1, FTL, G6PD, GDF15, GGT1, GPX2, HP, IGFBP6, ITGB7, KRT14, KRT16, KRT6B, KRT6C, LRP2, PADI1, PRSS3, RARRES1, RHCG, S100A7, S100A8, S100A9, S100P, SCEL, SDCBP2, SERPINB13, SERPINB3, SERPINB4, SERPIND1, SERPINE1, SFN, SLC3A2, SLC7A5, SPP1, SPRR1B, SPRR3, TFRC, TIMP1, TXN, UCHL1	48	1.8		Name	GO term name
CC	GO:0043230	extracellular organelle	9.079e-09	AKR1B10, AOX1, CA2, CEACAM1, CEACAM5, CSTA, CYSRT1, DDC, DSG1, FTH1, FTL, G6PD, GDF15, GGT1, GPX2, HP, IGFBP6, ITGB7, KRT14, KRT16, KRT6B, KRT6C, LRP2, PADI1, PRSS3, RARRES1, RHCG, S100A7, S100A8, S100A9, S100P, SCEL, SDCBP2, SERPINB13, SERPINB3, SERPINB4, SERPIND1, SERPINE1, SFN, SLC3A2, SLC7A5, SPP1, SPRR1B, SPRR3, TFRC, TIMP1, TXN, UCHL1	48	1.8		p-value	enrichment p-value
MF	GO:0050786	RAGE receptor binding	1.687e-08	S100A12, S100A7, S100A8, S100A9, S100P	5	45.5		Genes	name of the differentially expressed genes that mapped to the GO term
BP	GO:0050900	leukocyte migration	2.062e-08	ARTN, C5AR2, CXCL8, HMOX1, IL1B, ITGB7, S100A12, S100A7, S100A8, S100A9, SERPINE1, SLC3A2, SLC7A11, SLC7A5, SPP1	15	5.1		No. Sig. Genes	number of differentially expressed genes that mapped to the GO term
BP	GO:0016477	cell migration	3.351e-08	ARTN, C5AR2, CCL26, CEACAM1, CXCL8, CYP1B1, HAS2, HBEGF, HMOX1, IL1B, ITGB7, KRT16, NOX1, PRSS3, S100A12, S100A2, S100A7, S100A8, S100A9, S100P, SERPINE1, SLC3A2, SLC7A11, SLC7A5, SPP1, STRIP2, TIMP1	27	2.7		% Sig. Genes	% of differentailly expressed genes mapped to the GO term
BP	GO:0006950	response to stress	6.624e-08	AOX1, APOBEC3A, APOBEC3H, C4BPB, C5AR2, CCL26, CCRL2, CXCL8, CYP1A1, CYP1B1, CYP4F11, DGKG, DUOXA2, FOSL1, FOXA3, G6PD, GGT1, GPX2, HAS2, HBEGF, HMOX1, HOPX, HP, IL1A, IL1B, IL1RL1, IL36A, IL36G, IL36RN, KLK6, NOX1, OASL, PLEK, PRSS3, PTPN22, S100A12, S100A7, S100A8, S100A9, SERPIND1, SERPINE1, SFN, SLC3A2, SLC7A11, SLC7A5, SPP1, SPRR3, STC2, TIMP1, TREM2, TXN, UCHL1, UPP1	53	1.6
BP	GO:0006955	immune response	1.05e-07	APOBEC3A, APOBEC3H, C4BPB, CCL26, CXCL8, FTH1, GPX2, HBEGF, HMOX1, ICOS, IL19, IL1A, IL1B, IL1R2, IL1RL1, IL36A, IL36G, IL36RN, IL7R, ITGB7, MILR1, OASL, PRSS3, PTPN22, S100A12, S100A7, S100A8, S100A9, TREM2, TXN	30	2.4
BP	GO:0009611	response to wounding	1.058e-07	C4BPB, CYP1A1, CYP4F11, DGKG, DUOXA2, GGT1, GPX2, HBEGF, HMOX1, HOPX, IL1B, IL1RL1, KLK6, PLEK, S100A12, S100A8, S100A9, SERPIND1, SERPINE1, SLC3A2, SLC7A11, SLC7A5, SPP1, SPRR3, TIMP1	25	2.7
BP	GO:0071621	granulocyte chemotaxis	1.156e-07	C5AR2, CXCL8, IL1B, S100A12, S100A7, S100A8, S100A9, SPP1	8	11.3
BP	GO:0048870	cell motility	1.525e-07	ARTN, C5AR2, CCL26, CEACAM1, CXCL8, CYP1B1, HAS2, HBEGF, HMOX1, IL1B, ITGB7, KRT16, NOX1, PRSS3, S100A12, S100A2, S100A7, S100A8, S100A9, S100P, SERPINE1, SLC3A2, SLC7A11, SLC7A5, SPP1, STRIP2, TIMP1	27	2.5
BP	GO:0051674	localization of cell	1.525e-07	ARTN, C5AR2, CCL26, CEACAM1, CXCL8, CYP1B1, HAS2, HBEGF, HMOX1, IL1B, ITGB7, KRT16, NOX1, PRSS3, S100A12, S100A2, S100A7, S100A8, S100A9, S100P, SERPINE1, SLC3A2, SLC7A11, SLC7A5, SPP1, STRIP2, TIMP1	27	2.5
MF	GO:0005149	interleukin-1 receptor binding	2.171e-07	IL1A, IL1B, IL36A, IL36G, IL36RN	5	29.4
BP	GO:0097530	granulocyte migration	2.195e-07	C5AR2, CXCL8, IL1B, S100A12, S100A7, S100A8, S100A9, SPP1	8	10.4
BP	GO:0040011	locomotion	3.2e-07	ARTN, C5AR2, CCL26, CCRL2, CEACAM1, CXCL8, CYP1B1, FOSL1, HAS2, HBEGF, HMOX1, IL1B, ITGB7, KRT16, NOX1, PRSS3, S100A12, S100A2, S100A7, S100A8, S100A9, S100P, SERPIND1, SERPINE1, SLC3A2, SLC7A11, SLC7A5, SPP1, STRIP2, TIMP1, TREM2	31	2.2
BP	GO:0097529	myeloid leukocyte migration	3.487e-07	C5AR2, CXCL8, IL1B, S100A12, S100A7, S100A8, S100A9, SERPINE1, SPP1	9	8
BP	GO:0032501	multicellular organismal process	4.24e-07	ADAMTS1, AGR2, AKR1B10, APOBEC3H, ARTN, BEST1, C4BPB, C5AR2, CA2, CEACAM1, CNGB1, CSTA, CXCL8, CYP1A1, CYP1B1, CYP4F11, DDC, DGKG, DKK4, DMC1, DSG1, EPB41L3, EPGN, FOSL1, FOXA3, G6PD, GGT1, GLDN, GPX2, HAS2, HBEGF, HMOX1, HOPX, HTR3A, ICOS, IL19, IL1A, IL1B, IL1RL1, IL36A, IL36G, IL36RN, IL7R, ITGB7, KLK6, KRT14, KRT16, LRP2, MT1G, NOX1, PLEK, PRSS3, PTPN22, REN, S100A12, S100A2, S100A7, S100A8, …	78	1.3
BP	GO:0030593	neutrophil chemotaxis	4.578e-07	C5AR2, CXCL8, IL1B, S100A12, S100A8, S100A9, SPP1	7	12.1
BP	GO:0044707	single-multicellular organism process	5.222e-07	ADAMTS1, AGR2, AKR1B10, APOBEC3H, ARTN, BEST1, C4BPB, C5AR2, CA2, CEACAM1, CNGB1, CSTA, CXCL8, CYP1A1, CYP1B1, CYP4F11, DDC, DGKG, DKK4, DMC1, EPB41L3, EPGN, FOSL1, FOXA3, G6PD, GLDN, GPX2, HAS2, HBEGF, HMOX1, HOPX, HTR3A, ICOS, IL19, IL1A, IL1B, IL1RL1, IL36A, IL36G, IL36RN, IL7R, ITGB7, KLK6, KRT14, KRT16, LRP2, MT1G, NOX1, PLEK, PRSS3, PTPN22, REN, S100A12, S100A2, S100A7, S100A8, S100A9, S100…	76	1.3
MF	GO:0004866	endopeptidase inhibitor activity	5.469e-07	CSTA, SERPINB13, SERPINB3, SERPINB4, SERPIND1, SERPINE1, SPINK4, SPINK6, SPINK7, TIMP1	10	6.6
BP	GO:1990266	neutrophil migration	5.8e-07	C5AR2, CXCL8, IL1B, S100A12, S100A8, S100A9, SPP1	7	11.7
MF	GO:0005125	cytokine activity	6.21e-07	CCL26, CXCL8, GDF15, IL19, IL1A, IL1B, IL36A, IL36G, IL36RN, SPP1, TIMP1	11	5.7
BP	GO:1903034	regulation of response to wounding	6.623e-07	C4BPB, DUOXA2, GGT1, GPX2, HBEGF, HOPX, IL1B, IL1RL1, PLEK, S100A12, S100A8, S100A9, SERPINE1, SPP1	14	4.2
MF	GO:0061135	endopeptidase regulator activity	7.386e-07	CSTA, SERPINB13, SERPINB3, SERPINB4, SERPIND1, SERPINE1, SPINK4, SPINK6, SPINK7, TIMP1	10	6.4
CC	GO:0001533	cornified envelope	7.596e-07	CSTA, RPTN, SCEL, SPRR1A, SPRR1B	5	22.7
BP	GO:0032101	regulation of response to external stimulus	8.19e-07	ARTN, C4BPB, C5AR2, CNGB1, CXCL8, DUOXA2, GGT1, GPX2, HOPX, IL1B, IL1RL1, PLEK, S100A12, S100A7, S100A8, S100A9, SERPINE1, SPP1	18	3.2
MF	GO:0030414	peptidase inhibitor activity	8.304e-07	CSTA, SERPINB13, SERPINB3, SERPINB4, SERPIND1, SERPINE1, SPINK4, SPINK6, SPINK7, TIMP1	10	6.3
MF	GO:0004867	serine-type endopeptidase inhibitor activity	8.434e-07	SERPINB13, SERPINB3, SERPINB4, SERPIND1, SERPINE1, SPINK4, SPINK6, SPINK7	8	8.9
BP	GO:0070486	leukocyte aggregation	8.826e-07	HAS2, IL1B, S100A8, S100A9	4	40
BP	GO:0010951	negative regulation of endopeptidase activity	1.051e-06	CSTA, SERPINB13, SERPINB3, SERPINB4, SERPIND1, SERPINE1, SFN, SPINK4, SPINK6, SPINK7, TIMP1	11	5.3
BP	GO:0010466	negative regulation of peptidase activity	1.528e-06	CSTA, SERPINB13, SERPINB3, SERPINB4, SERPIND1, SERPINE1, SFN, SPINK4, SPINK6, SPINK7, TIMP1	11	5.1
BP	GO:0030595	leukocyte chemotaxis	2.033e-06	C5AR2, CXCL8, IL1B, S100A12, S100A7, S100A8, S100A9, SERPINE1, SPP1	9	6.5
BP	GO:0034109	homotypic cell-cell adhesion	2.457e-06	CEACAM5, HAS2, IL1B, PLEK, S100A8, S100A9, SLC7A11	7	9.5
BP	GO:0016337	single organismal cell-cell adhesion	2.58e-06	CEACAM5, CSTA, CYP1B1, DSG1, GLDN, HAS2, ICOS, IL1B, ITGB7, PLEK, S100A8, S100A9, SLC7A11	13	4
BP	GO:0070887	cellular response to chemical stimulus	2.816e-06	ADH4, APOBEC3A, C5AR2, CCL26, CCRL2, CXCL8, CYP1A1, CYP1B1, CYP4F11, DDC, FGFBP1, G6PD, GDF15, GGT1, HAS2, HBEGF, HMOX1, HP, HTR3A, IL1A, IL1B, IL1R2, IL1RL1, IL36RN, IL7R, MT1G, NOX1, OASL, REN, S100A12, S100A7, S100A8, S100A9, SERPINE1, SPP1, STC2, TREM2, UGT2B15	38	1.8
CC	GO:0031982	vesicle	3.601e-06	ADAMTS1, AKR1B10, AOX1, CA2, CEACAM1, CEACAM5, CSTA, CYSRT1, DDC, DSG1, FTH1, FTL, G6PD, GDF15, GGT1, GPX2, HP, IGFBP6, IL1B, ITGB7, KRT14, KRT16, KRT6B, KRT6C, LRP2, PADI1, PRSS3, RARRES1, RHCG, S100A7, S100A8, S100A9, S100P, SCEL, SDCBP2, SERPINB13, SERPINB3, SERPINB4, SERPIND1, SERPINE1, SFN, SLC3A2, SLC7A5, SPP1, SPRR1B, SPRR3, TFRC, TIMP1, TXN, UCHL1	50	1.5
CC	GO:0031988	membrane-bounded vesicle	4.03e-06	AKR1B10, AOX1, CA2, CEACAM1, CEACAM5, CSTA, CYSRT1, DDC, DSG1, FTH1, FTL, G6PD, GDF15, GGT1, GPX2, HP, IGFBP6, IL1B, ITGB7, KRT14, KRT16, KRT6B, KRT6C, LRP2, PADI1, PRSS3, RARRES1, RHCG, S100A7, S100A8, S100A9, S100P, SCEL, SDCBP2, SERPINB13, SERPINB3, SERPINB4, SERPIND1, SERPINE1, SFN, SLC3A2, SLC7A5, SPP1, SPRR1B, SPRR3, TFRC, TIMP1, TXN, UCHL1	49	1.5
BP	GO:0052548	regulation of endopeptidase activity	4.242e-06	CSTA, S100A8, S100A9, SERPINB13, SERPINB3, SERPINB4, SERPIND1, SERPINE1, SFN, SPINK4, SPINK6, SPINK7, TIMP1	13	3.8
BP	GO:0051707	response to other organism	4.385e-06	APOBEC3A, APOBEC3H, CXCL8, CYP1A1, FOSL1, GPX2, HP, IL1B, IL36RN, ITGB7, OASL, REN, S100A12, S100A7, S100A8, S100A9, SERPINB3, SERPINE1	18	2.8
BP	GO:0043207	response to external biotic stimulus	4.385e-06	APOBEC3A, APOBEC3H, CXCL8, CYP1A1, FOSL1, GPX2, HP, IL1B, IL36RN, ITGB7, OASL, REN, S100A12, S100A7, S100A8, S100A9, SERPINB3, SERPINE1	18	2.8
BP	GO:0042221	response to chemical	4.396e-06	ADH4, APOBEC3A, ARTN, C5AR2, CA2, CCL26, CCRL2, CXCL8, CYP1A1, CYP1B1, CYP4F11, DDC, DSG1, EEF1A2, FGFBP1, FOSL1, G6PD, GDF15, GGT1, HAS2, HBEGF, HMOX1, HP, HTR3A, IL1A, IL1B, IL1R2, IL1RL1, IL36RN, IL7R, KRT14, MT1G, NOX1, OASL, REN, S100A12, S100A7, S100A8, S100A9, S100P, SERPIND1, SERPINE1, SLC3A2, SLC7A11, SPINK4, SPP1, STC2, TIMP1, TREM2, UGT2B15	50	1.5
BP	GO:0060326	cell chemotaxis	4.548e-06	C5AR2, CCL26, CXCL8, IL1B, S100A12, S100A7, S100A8, S100A9, SERPINE1, SPP1	10	5.2
MF	GO:0061134	peptidase regulator activity	5.304e-06	CSTA, SERPINB13, SERPINB3, SERPINB4, SERPIND1, SERPINE1, SPINK4, SPINK6, SPINK7, TIMP1	10	5.2
BP	GO:0001816	cytokine production	6.505e-06	C5AR2, CYP1B1, G6PD, HMOX1, IL19, IL1A, IL1B, IL1RL1, IL36A, IL36G, IL36RN, NOX1, S100A12, S100A8, S100A9, SERPINE1	16	3
BP	GO:0052547	regulation of peptidase activity	7.218e-06	CSTA, S100A8, S100A9, SERPINB13, SERPINB3, SERPINB4, SERPIND1, SERPINE1, SFN, SPINK4, SPINK6, SPINK7, TIMP1	13	3.7
BP	GO:0006928	cellular component movement	8.11e-06	ARTN, C5AR2, CCL26, CEACAM1, CXCL8, CYP1B1, HAS2, HBEGF, HMOX1, IL1B, ITGB7, KRT16, NOX1, PRSS3, S100A12, S100A2, S100A7, S100A8, S100A9, S100P, SERPINE1, SLC3A2, SLC7A11, SLC7A5, SPP1, STRIP2, TIMP1, TREM2, TXN, UCHL1	30	1.9
BP	GO:0009607	response to biotic stimulus	8.281e-06	APOBEC3A, APOBEC3H, CXCL8, CYP1A1, FOSL1, GPX2, HP, IL1B, IL36RN, ITGB7, OASL, REN, S100A12, S100A7, S100A8, S100A9, SERPINB3, SERPINE1	18	2.7
CC	GO:0044459	plasma membrane part	9.08e-06	BEST1, C5AR2, CA2, CCRL2, CEACAM1, CEACAM5, CEACAM6, CNGB1, DSG1, EPB41L3, EPGN, EVI2B, FOSL1, G6PD, GGT1, HAS2, HBEGF, HMOX1, HTR3A, ICOS, IL1RL1, IL7R, ITGB7, KCNJ6, LRP2, MILR1, NOX1, PLEK, PTPN22, PTPRH, RHCG, S100P, SLC3A2, SLC7A5, TFRC, TMPRSS11F	36	1.7
BP	GO:0098602	single organism cell adhesion	1.031e-05	CEACAM5, CSTA, CYP1B1, DSG1, GLDN, HAS2, ICOS, IL1B, ITGB7, PLEK, S100A8, S100A9, SLC7A11	13	3.5
BP	GO:0065008	regulation of biological quality	1.117e-05	ADH4, AGR2, C4BPB, CA2, CCL26, CNGB1, CYP1A1, CYP1B1, CYP4F11, DGKG, DSG1, DUOXA2, EPB41L3, FOXA3, FTH1, FTL, G6PD, GPX2, HAS2, HMOX1, IL1A, IL1B, IL7R, KLK6, NOX1, PLEK, REN, RHCG, S100A12, S100A7, S100A8, S100A9, SERPIND1, SERPINE1, SFN, SLC3A2, SLC7A11, SLC7A5, SPP1, STATH, STC2, STRIP2, TFRC, TIMP1, TXN	45	1.5
BP	GO:1903036	positive regulation of response to wounding	1.137e-05	HBEGF, IL1B, IL1RL1, S100A12, S100A8, S100A9, SERPINE1	7	7.5
BP	GO:0010043	response to zinc ion	1.228e-05	CA2, KRT14, MT1G, S100A8, S100A9	5	13.5
BP	GO:0032103	positive regulation of response to external stimulus	1.772e-05	ARTN, CXCL8, IL1B, IL1RL1, S100A12, S100A7, S100A8, S100A9, SERPINE1	9	5
BP	GO:0050832	defense response to fungus	1.91e-05	IL36RN, S100A12, S100A8, S100A9	4	20
BP	GO:0050727	regulation of inflammatory response	2.43e-05	C4BPB, DUOXA2, GGT1, GPX2, IL1B, IL1RL1, S100A12, S100A8, S100A9, SERPINE1	10	4.3
MF	GO:0005102	receptor binding	2.833e-05	ARTN, CCL26, CCRL2, CXCL8, EPGN, GDF15, HBEGF, IL19, IL1A, IL1B, IL36A, IL36G, IL36RN, OASL, REN, S100A12, S100A7, S100A8, S100A9, S100P, SERPINE1, SPP1, STC2, TIMP1, UCHL1	25	2
BP	GO:0030216	keratinocyte differentiation	2.846e-05	CSTA, S100A7, SCEL, SFN, SPRR1A, SPRR1B, SPRR3	7	6.5
BP	GO:0010575	positive regulation vascular endothelial growth factor production	3.425e-05	CYP1B1, IL1A, IL1B, NOX1	4	17.4
BP	GO:0050729	positive regulation of inflammatory response	3.756e-05	IL1B, IL1RL1, S100A12, S100A8, S100A9, SERPINE1	6	7.9
BP	GO:0071466	cellular response to xenobiotic stimulus	4.401e-05	ADH4, APOBEC3A, CYP1A1, CYP1B1, CYP4F11, GGT1, S100A12, UGT2B15	8	5.1
MF	GO:0070851	growth factor receptor binding	4.785e-05	EPGN, HBEGF, IL1A, IL1B, IL36A, IL36G, IL36RN	7	6.1
BP	GO:0010035	response to inorganic substance	4.884e-05	CA2, CYP1A1, CYP1B1, EEF1A2, FOSL1, HMOX1, HP, IL1A, KRT14, MT1G, S100A8, S100A9	12	3.3
BP	GO:0016485	protein processing	4.884e-05	C4BPB, CSTA, GGT1, IL1B, KLK6, PRSS3, REN, S100A8, S100A9, SERPINB3, SERPINE1, TIMP1	12	3.3
BP	GO:0007159	leukocyte cell-cell adhesion	4.965e-05	HAS2, IL1B, ITGB7, S100A8, S100A9	5	10.2
BP	GO:1990267	response to transition metal nanoparticle	5.026e-05	CA2, IL1A, KRT14, MT1G, S100A8, S100A9	6	7.5
BP	GO:0030162	regulation of proteolysis	5.076e-05	CSTA, IL1B, S100A8, S100A9, SERPINB13, SERPINB3, SERPINB4, SERPIND1, SERPINE1, SFN, SPINK4, SPINK6, SPINK7, TIMP1	14	2.9
BP	GO:0009410	response to xenobiotic stimulus	5.505e-05	ADH4, APOBEC3A, CYP1A1, CYP1B1, CYP4F11, GGT1, S100A12, UGT2B15	8	5
BP	GO:0032635	interleukin-6 production	6.187e-05	C5AR2, IL19, IL1B, IL36A, IL36G, IL36RN	6	7.2
CC	GO:0008043	intracellular ferritin complex	6.504e-05	FTH1, FTL	2	100
CC	GO:0070288	ferritin complex	6.504e-05	FTH1, FTL	2	100
BP	GO:0010574	regulation of vascular endothelial growth factor production	6.618e-05	CYP1B1, IL1A, IL1B, NOX1	4	14.8
BP	GO:0070488	neutrophil aggregation	6.715e-05	S100A8, S100A9	2	100
MF	GO:0004857	enzyme inhibitor activity	6.796e-05	CSTA, SERPINB13, SERPINB3, SERPINB4, SERPIND1, SERPINE1, SFN, SPINK4, SPINK6, SPINK7, TIMP1	11	3.5
BP	GO:0051604	protein maturation	7.737e-05	C4BPB, CSTA, GGT1, IL1B, KLK6, PRSS3, REN, S100A8, S100A9, SERPINB3, SERPINE1, TIMP1	12	3.1
BP	GO:0048731	system development	7.948e-05	ADAMTS1, AGR2, APOBEC3H, ARTN, CA2, CEACAM1, CSTA, CXCL8, CYP1A1, CYP1B1, DGKG, DMC1, EPB41L3, EPGN, FOSL1, FOXA3, G6PD, GLDN, HAS2, HBEGF, HMOX1, HOPX, ICOS, IL1A, IL1B, IL7R, KLK6, KRT14, KRT16, LRP2, MT1G, NOX1, PLEK, PTPN22, REN, S100A7, SCEL, SDCBP2, SERPINE1, SFN, SLC7A11, SLC7A5, SPP1, SPRR1A, SPRR1B, SPRR3, STATH, STC2, TFRC, TREM2, UCHL1	51	1.3
BP	GO:0010573	vascular endothelial growth factor production	8.844e-05	CYP1B1, IL1A, IL1B, NOX1	4	13.8
BP	GO:0042060	wound healing	9.005e-05	C4BPB, CYP4F11, DGKG, HBEGF, HMOX1, HOPX, KLK6, PLEK, S100A8, SERPIND1, SERPINE1, SLC3A2, SLC7A11, SLC7A5, SPRR3, TIMP1	16	2.5
BP	GO:0006766	vitamin metabolic process	9.396e-05	AOX1, CYP1A1, CYP4F11, IL1B, LRP2, PRSS3, TCN1	7	5.4
BP	GO:0051346	negative regulation of hydrolase activity	9.803e-05	CSTA, SERPINB13, SERPINB3, SERPINB4, SERPIND1, SERPINE1, SFN, SPINK4, SPINK6, SPINK7, TIMP1	11	3.3
BP	GO:0018149	peptide cross-linking	0.0001014	CSTA, SPRR1A, SPRR1B, SPRR3	4	13.3
BP	GO:0046916	cellular transition metal ion homeostasis	0.0001101	FTH1, FTL, HMOX1, S100A8, S100A9, TFRC	6	6.5
BP	GO:0009404	toxin metabolic process	0.0001133	CYP1A1, CYP1B1, DDC	3	25
BP	GO:0032602	chemokine production	0.0001432	HMOX1, IL1B, IL1RL1, S100A8, S100A9	5	8.2
BP	GO:0010033	response to organic substance	0.000146	CA2, CCRL2, CXCL8, CYP1A1, CYP1B1, DDC, DSG1, FGFBP1, FOSL1, G6PD, GDF15, HAS2, HBEGF, HMOX1, HTR3A, IL1A, IL1B, IL1R2, IL1RL1, IL36RN, IL7R, MT1G, OASL, REN, S100A7, S100A8, S100A9, S100P, SERPINE1, SLC3A2, SLC7A11, SPP1, STC2, TIMP1, TREM2	35	1.5
BP	GO:0009620	response to fungus	0.0001485	IL36RN, S100A12, S100A8, S100A9	4	12.1
BP	GO:0044699	single-organism process	0.0001641	ADAMTS1, ADH4, AGR2, AHRR, AKR1B10, AKR1B15, AOX1, APOBEC3A, APOBEC3H, ARTN, BCL2L15, BEST1, C4BPB, C5AR2, CA2, CCL26, CCRL2, CEACAM1, CEACAM5, CEACAM6, CLCA3P, CLDN10, CNGB1, CREG2, CSTA, CXCL8, CYP1A1, CYP1B1, CYP4F11, DDC, DGKG, DKK4, DMC1, DSG1, DUOXA2, EEF1A2, EPB41L3, EPGN, FGFBP1, FOSL1, FOXA3, FTH1, FTL, G6PD, GDF15, GGT1, GLDN, GPX2, HAS2, HBEGF, HMOX1, HOPX, HP, HTR3A, ICOS, IGFBP6, IL1…	116	0.9
BP	GO:0045780	positive regulation of bone resorption	0.0001852	CA2, SPP1, TFRC	3	21.4
BP	GO:0046852	positive regulation of bone remodeling	0.0001852	CA2, SPP1, TFRC	3	21.4
BP	GO:0048856	anatomical structure development	0.0001902	ADAMTS1, AGR2, APOBEC3H, ARTN, CA2, CEACAM1, CEACAM5, CSTA, CXCL8, CYP1A1, CYP1B1, DGKG, DMC1, EPB41L3, EPGN, FOSL1, FOXA3, G6PD, GLDN, HAS2, HBEGF, HMOX1, HOPX, ICOS, IL1A, IL1B, IL7R, ITGB7, KLK6, KRT14, KRT16, KRT6B, LRP2, MT1G, NOX1, PLEK, PTPN22, REN, RHCG, S100A7, SCEL, SDCBP2, SERPINE1, SFN, SLC7A11, SLC7A5, SPP1, SPRR1A, SPRR1B, SPRR3, STATH, STC2, STRIP2, TFRC, TREM2, UCHL1	56	1.3
BP	GO:0006935	chemotaxis	0.0001934	ARTN, C5AR2, CCL26, CCRL2, CXCL8, FOSL1, IL1B, S100A12, S100A7, S100A8, S100A9, SERPIND1, SERPINE1, SPP1, TREM2	15	2.4
BP	GO:0042330	taxis	0.0001934	ARTN, C5AR2, CCL26, CCRL2, CXCL8, FOSL1, IL1B, S100A12, S100A7, S100A8, S100A9, SERPIND1, SERPINE1, SPP1, TREM2	15	2.4
BP	GO:0072593	reactive oxygen species metabolic process	0.0001947	AOX1, CYP1A1, CYP1B1, DUOXA2, HP, IL19, NOX1	7	4.8
BP	GO:0007275	multicellular organismal development	0.0001949	ADAMTS1, AGR2, APOBEC3H, ARTN, CA2, CEACAM1, CSTA, CXCL8, CYP1A1, CYP1B1, DDC, DGKG, DKK4, DMC1, EPB41L3, EPGN, FOSL1, FOXA3, G6PD, GLDN, HAS2, HBEGF, HMOX1, HOPX, ICOS, IL1A, IL1B, IL7R, ITGB7, KLK6, KRT14, KRT16, LRP2, MT1G, NOX1, PLEK, PTPN22, REN, S100A7, SCEL, SDCBP2, SERPINE1, SFN, SLC7A11, SLC7A5, SPP1, SPRR1A, SPRR1B, SPRR3, STATH, STC2, TFRC, TIMP1, TREM2, UCHL1	55	1.3
MF	GO:0035662	Toll-like receptor 4 binding	0.0002076	S100A8, S100A9	2	66.7
BP	GO:0006979	response to oxidative stress	0.0002301	CYP1B1, FOSL1, G6PD, GPX2, HMOX1, HP, NOX1, S100A7, SLC7A11, STC2	10	3.2
BP	GO:0009617	response to bacterium	0.0002509	CXCL8, CYP1A1, GPX2, HP, IL1B, REN, S100A12, S100A7, S100A8, S100A9, SERPINE1	11	3
BP	GO:0008283	cell proliferation	0.0002691	ADAMTS1, ARTN, C5AR2, CCL26, CXCL8, CYP1A1, CYP1B1, EPGN, FGFBP1, FOSL1, FTH1, HAS2, HBEGF, HMOX1, IGFBP6, IL1A, IL1B, IL7R, KRT16, LRP2, NOX1, PTPN22, RARRES1, SERPINE1, SFN, TIMP1, TXN, UCHL1	28	1.6
BP	GO:0031424	keratinization	0.0002874	SFN, SPRR1A, SPRR1B, SPRR3	4	10.3
BP	GO:0006805	xenobiotic metabolic process	0.0002931	ADH4, CYP1A1, CYP1B1, CYP4F11, GGT1, S100A12, UGT2B15	7	4.5
BP	GO:0010955	negative regulation of protein processing	0.0003133	C4BPB, CSTA, SERPINB3, SERPINE1, TIMP1	5	6.9
BP	GO:1903318	negative regulation of protein maturation	0.0003133	C4BPB, CSTA, SERPINB3, SERPINE1, TIMP1	5	6.9
BP	GO:0065007	biological regulation	0.0003143	ADAMTS1, ADH4, AGR2, AHRR, AKR1B10, APOBEC3A, APOBEC3H, ARTN, BEST1, C4BPB, C5AR2, CA2, CCL26, CCRL2, CEACAM1, CEACAM5, CEACAM6, CLCA3P, CNGB1, CSTA, CXCL8, CYP1A1, CYP1B1, CYP4F11, DGKG, DKK4, DSG1, DUOXA2, EEF1A2, EPB41L3, EPGN, FGFBP1, FOSL1, FOXA3, FTH1, FTL, G6PD, GDF15, GGT1, GPX2, HAS2, HBEGF, HMOX1, HOPX, HP, HTR3A, ICOS, IGFBP6, IL19, IL1A, IL1B, IL1R2, IL1RL1, IL36A, IL36G, IL36RN, IL7R…	99	1
BP	GO:0009913	epidermal cell differentiation	0.0003168	CSTA, S100A7, SCEL, SFN, SPRR1A, SPRR1B, SPRR3	7	4.5
BP	GO:0006775	fat-soluble vitamin metabolic process	0.0003173	CYP1A1, CYP4F11, IL1B, LRP2	4	10
CC	GO:0071944	cell periphery	0.0003373	BEST1, C4BPB, C5AR2, CA2, CCRL2, CEACAM1, CEACAM5, CEACAM6, CLDN10, CNGB1, DGKG, DSG1, EPB41L3, EPGN, EVI2B, FGFBP1, FOSL1, G6PD, GGT1, GLDN, HAS2, HBEGF, HMOX1, HTR3A, ICOS, IL1R2, IL1RL1, IL7R, ITGB7, KCNJ6, KRT14, LRP2, MILR1, MRGPRX3, NOX1, PLEK, PTPN22, PTPRH, REN, RHCG, S100A12, S100A8, S100A9, S100P, SDCBP2, SERPINE1, SLC3A2, SLC7A11, SLC7A5, TFRC, TMPRSS11F, TREM2, UCHL1	53	1.2
BP	GO:0042743	hydrogen peroxide metabolic process	0.0003494	CYP1A1, DUOXA2, HP, NOX1	4	9.8
CC	GO:0005886	plasma membrane	0.0003627	BEST1, C4BPB, C5AR2, CA2, CCRL2, CEACAM1, CEACAM5, CEACAM6, CLDN10, CNGB1, DGKG, DSG1, EPB41L3, EPGN, EVI2B, FGFBP1, FOSL1, G6PD, GGT1, GLDN, HAS2, HBEGF, HMOX1, HTR3A, ICOS, IL1R2, IL1RL1, IL7R, ITGB7, KCNJ6, LRP2, MILR1, MRGPRX3, NOX1, PLEK, PTPN22, PTPRH, REN, RHCG, S100A12, S100A8, S100A9, S100P, SDCBP2, SERPINE1, SLC3A2, SLC7A11, SLC7A5, TFRC, TMPRSS11F, TREM2, UCHL1	52	1.2
BP	GO:0001523	retinoid metabolic process	0.000379	ADH4, AKR1B10, CYP1A1, CYP1B1, LRP2	5	6.7
BP	GO:0007566	embryo implantation	0.0003837	IL1B, SPP1, STC2, TIMP1	4	9.5
MF	GO:0005126	cytokine receptor binding	0.0003869	CCL26, CCRL2, CXCL8, IL1A, IL1B, IL36A, IL36G, IL36RN	8	3.8
BP	GO:0070487	monocyte aggregation	0.0003985	HAS2, IL1B	2	50
BP	GO:0014805	smooth muscle adaptation	0.0003985	HMOX1, IL1B	2	50
BP	GO:0002683	negative regulation of immune system process	0.0004417	C4BPB, C5AR2, GPX2, HMOX1, IL1RL1, IL7R, MILR1, PTPN22	8	3.7
BP	GO:0055076	transition metal ion homeostasis	0.0004888	FTH1, FTL, HMOX1, S100A8, S100A9, TFRC	6	5
BP	GO:0044763	single-organism cellular process	0.000494	ADAMTS1, ADH4, AGR2, AHRR, AKR1B10, AOX1, APOBEC3A, APOBEC3H, ARTN, BCL2L15, BEST1, C5AR2, CA2, CCL26, CCRL2, CEACAM1, CEACAM5, CEACAM6, CLCA3P, CNGB1, CSTA, CXCL8, CYP1A1, CYP1B1, CYP4F11, DDC, DGKG, DKK4, DMC1, DSG1, DUOXA2, EEF1A2, EPB41L3, EPGN, FGFBP1, FOSL1, FOXA3, FTH1, FTL, G6PD, GDF15, GGT1, GLDN, HAS2, HBEGF, HMOX1, HOPX, HP, HTR3A, ICOS, IGFBP6, IL19, IL1A, IL1B, IL1R2, IL1RL1, IL36G, …	107	1
BP	GO:0019748	secondary metabolic process	0.0005012	AKR1B10, CYP1A1, CYP1B1, DDC	4	8.9
BP	GO:0051238	sequestering of metal ion	0.0005012	FTH1, S100A7, S100A8, S100A9	4	8.9
BP	GO:0098542	defense response to other organism	0.000503	APOBEC3A, APOBEC3H, HP, IL36RN, OASL, S100A12, S100A7, S100A8, S100A9, SERPINE1	10	2.9
BP	GO:0032675	regulation of interleukin-6 production	0.0005109	C5AR2, IL1B, IL36A, IL36G, IL36RN	5	6.2
BP	GO:0016101	diterpenoid metabolic process	0.000541	ADH4, AKR1B10, CYP1A1, CYP1B1, LRP2	5	6.2
BP	GO:0042359	vitamin D metabolic process	0.0005595	CYP1A1, IL1B, LRP2	3	15
BP	GO:0032496	response to lipopolysaccharide	0.0005607	CXCL8, CYP1A1, IL1B, REN, S100A7, S100A8, S100A9, SERPINE1	8	3.5
BP	GO:0008544	epidermis development	0.000596	CSTA, KRT14, KRT16, S100A7, SCEL, SFN, SPRR1A, SPRR1B, SPRR3	9	3.1
MF	GO:0005515	protein binding	0.0006254	AGR2, AHRR, AKR1B10, APOBEC3A, APOBEC3H, ARTN, C4BPB, C5AR2, CA2, CCL26, CCRL2, CEACAM1, CEACAM5, CEACAM6, CLDN10, CNGB1, CSTA, CXCL8, CYP1A1, DDC, DMC1, DSG1, EPB41L3, EPGN, FGFBP1, FOSL1, FOXA3, FTH1, FTL, G6PD, GDF15, GGT1, GLDN, HBEGF, HMOX1, HP, IGFBP6, IL19, IL1A, IL1B, IL1R2, IL1RL1, IL36A, IL36G, IL36RN, IL7R, ITGB7, KCNJ6, KLK6, KRT14, KRT16, LRP2, MT1G, NOX1, OASL, PLEK, PRSS3, PTPN22, …	87	1.1
BP	GO:0051716	cellular response to stimulus	0.0006266	ADAMTS1, ADH4, AHRR, AKR1B10, APOBEC3A, ARTN, C5AR2, CA2, CCL26, CCRL2, CEACAM1, CEACAM6, CNGB1, CXCL8, CYP1A1, CYP1B1, CYP4F11, DDC, DGKG, DKK4, EPGN, FGFBP1, FOSL1, FOXA3, G6PD, GDF15, GGT1, HAS2, HBEGF, HMOX1, HP, HTR3A, IGFBP6, IL19, IL1A, IL1B, IL1R2, IL1RL1, IL36RN, IL7R, ITGB7, KLK6, LRP2, MRGPRX3, MT1G, NOX1, OASL, PLCXD2, PLEK, PTPN22, REN, S100A12, S100A7, S100A8, S100A9, SDCBP2, SERPIN…	66	1.1
CC	GO:0098552	side of membrane	0.0006369	CEACAM5, DSG1, G6PD, GGT1, ICOS, IL1RL1, IL7R, PTPN22, TFRC	9	3.1
BP	GO:2001244	positive regulation of intrinsic apoptotic signaling pathway	0.0006422	IL19, NOX1, S100A8, S100A9	4	8.3
BP	GO:0070383	DNA cytosine deamination	0.0006606	APOBEC3A, APOBEC3H	2	40
BP	GO:0042445	hormone metabolic process	0.0006728	ADH4, CYP1A1, CYP1B1, DUOXA2, KLK6, REN, STC2	7	3.9
MF	GO:0050544	arachidonic acid binding	0.0006845	S100A8, S100A9	2	40
MF	GO:0035325	Toll-like receptor binding	0.0006845	S100A8, S100A9	2	40
BP	GO:0046135	pyrimidine nucleoside catabolic process	0.0007467	APOBEC3A, APOBEC3H, UPP1	3	13.6
BP	GO:0051179	localization	0.0007755	AGR2, ARTN, BEST1, C4BPB, C5AR2, CA2, CCL26, CEACAM1, CLCA3P, CLDN10, CNGB1, CXCL8, CYP1B1, DDC, DUOXA2, EPB41L3, FTH1, FTL, HAS2, HBEGF, HMOX1, HTR3A, IL1A, IL1B, IL1RL1, IL36RN, ITGB7, KCNJ6, KRT16, LRP2, MILR1, NOX1, PLEK, PRSS3, RHCG, S100A12, S100A2, S100A7, S100A8, S100A9, S100P, SDCBP2, SERPINE1, SFN, SLC3A2, SLC7A11, SLC7A5, SPP1, STATH, STC2, STRIP2, SYTL5, TCN1, TFRC, TIMP1, TREM2, TXN,…	58	1.2
MF	GO:0070330	aromatase activity	0.0007862	CYP1A1, CYP1B1, CYP4F11	3	13.6
BP	GO:0032502	developmental process	0.0007867	ADAMTS1, AGR2, APOBEC3H, ARTN, CA2, CEACAM1, CEACAM5, CSTA, CXCL8, CYP1A1, CYP1B1, DDC, DGKG, DKK4, DMC1, EPB41L3, EPGN, FOSL1, FOXA3, G6PD, GLDN, HAS2, HBEGF, HMOX1, HOPX, ICOS, IL1A, IL1B, IL7R, ITGB7, KLK6, KRT14, KRT16, KRT6B, LRP2, MT1G, NOX1, PLEK, PTPN22, REN, RHCG, S100A7, SCEL, SDCBP2, SERPINE1, SFN, SLC7A11, SLC7A5, SPP1, SPRR1A, SPRR1B, SPRR3, STATH, STC2, STRIP2, TFRC, TIMP1, TREM2, U…	59	1.2
BP	GO:0007229	integrin-mediated signaling pathway	0.0007902	ADAMTS1, CEACAM1, ITGB7, PLEK, TIMP1	5	5.7
BP	GO:0002274	myeloid leukocyte activation	0.000805	CXCL8, HMOX1, IL1RL1, MILR1, MT1G, S100A12	6	4.5
BP	GO:0050878	regulation of body fluid levels	0.0008251	AGR2, C4BPB, CYP4F11, DGKG, HAS2, PLEK, SERPIND1, SERPINE1, SFN, SLC3A2, SLC7A11, SLC7A5, STATH, TIMP1	14	2.2
BP	GO:0002237	response to molecule of bacterial origin	0.0008305	CXCL8, CYP1A1, IL1B, REN, S100A7, S100A8, S100A9, SERPINE1	8	3.3
BP	GO:0006721	terpenoid metabolic process	0.000875	ADH4, AKR1B10, CYP1A1, CYP1B1, LRP2	5	5.6
BP	GO:0006873	cellular ion homeostasis	0.0009103	CA2, CNGB1, FTH1, FTL, HMOX1, NOX1, RHCG, S100A8, S100A9, STC2, TFRC	11	2.5
BP	GO:2001237	negative regulation of extrinsic apoptotic signaling pathway	0.0009199	HMOX1, IL19, IL1A, IL1B, SERPINE1	5	5.5
BP	GO:0010038	response to metal ion	0.0009242	CA2, CYP1A1, HMOX1, IL1A, KRT14, MT1G, S100A8, S100A9	8	3.3
MF	GO:0046906	tetrapyrrole binding	0.0009906	CYP1A1, CYP1B1, CYP4F11, HMOX1, STC2, TCN1	6	4.4
MF	GO:0015175	neutral amino acid transmembrane transporter activity	0.001021	SLC3A2, SLC7A11, SLC7A5	3	12.5
MF	GO:0050542	icosanoid binding	0.001021	S100A8, S100A9	2	33.3
MF	GO:0050543	icosatetraenoic acid binding	0.001021	S100A8, S100A9	2	33.3
MF	GO:1901567	fatty acid derivative binding	0.001021	S100A8, S100A9	2	33.3
BP	GO:0034097	response to cytokine	0.001091	CCRL2, CXCL8, FOSL1, HAS2, IL1A, IL1B, IL1R2, IL1RL1, IL36RN, IL7R, OASL, TIMP1, TREM2	13	2.2
BP	GO:0046825	regulation of protein export from nucleus	0.001095	IL1B, SFN, TXN	3	12
BP	GO:0034105	positive regulation of tissue remodeling	0.001095	CA2, SPP1, TFRC	3	12
BP	GO:0055082	cellular chemical homeostasis	0.001106	CA2, CNGB1, FOXA3, FTH1, FTL, HMOX1, NOX1, RHCG, S100A8, S100A9, STC2, TFRC	12	2.3
BP	GO:0044767	single-organism developmental process	0.001108	ADAMTS1, AGR2, APOBEC3H, ARTN, CA2, CEACAM1, CEACAM5, CSTA, CXCL8, CYP1A1, CYP1B1, DDC, DGKG, DKK4, DMC1, EPB41L3, EPGN, FOSL1, FOXA3, G6PD, GLDN, HAS2, HBEGF, HMOX1, HOPX, ICOS, IL1A, IL1B, IL7R, ITGB7, KLK6, KRT14, KRT16, LRP2, MT1G, NOX1, PLEK, PTPN22, REN, RHCG, S100A7, SCEL, SDCBP2, SERPINE1, SFN, SLC7A11, SLC7A5, SPP1, SPRR1A, SPRR1B, SPRR3, STATH, STC2, STRIP2, TFRC, TIMP1, TREM2, UCHL1	58	1.2
BP	GO:0001525	angiogenesis	0.00111	CEACAM1, CXCL8, CYP1B1, EPGN, HMOX1, IL1A, IL1B, NOX1, S100A7, SERPINE1	10	2.7
BP	GO:0033993	response to lipid	0.001124	CA2, CXCL8, CYP1A1, DSG1, FOSL1, HMOX1, IL1B, REN, S100A7, S100A8, S100A9, SERPINE1, SPP1, STC2	14	2.1
BP	GO:0045069	regulation of viral genome replication	0.001232	APOBEC3A, APOBEC3H, CXCL8, OASL	4	7
BP	GO:0001568	blood vessel development	0.001282	CEACAM1, CXCL8, CYP1B1, EPGN, FOSL1, HAS2, HMOX1, IL1A, IL1B, NOX1, S100A7, SERPINE1	12	2.3
BP	GO:0045766	positive regulation of angiogenesis	0.001283	CYP1B1, HMOX1, IL1A, IL1B, SERPINE1	5	5.1
MF	GO:0016712	oxidoreductase activity, acting on paired donors, with incorporation or reduction of molecular oxygen, reduced flavin or flavoprotein as one donor, and incorporation of one atom of oxygen	0.001295	CYP1A1, CYP1B1, CYP4F11	3	11.5
BP	GO:0048583	regulation of response to stimulus	0.00131	ARTN, C4BPB, C5AR2, CCL26, CNGB1, CXCL8, CYP1B1, DKK4, DUOXA2, EPGN, FGFBP1, GGT1, GPX2, HBEGF, HMOX1, HOPX, HP, IL19, IL1A, IL1B, IL1RL1, IL36RN, IL7R, ITGB7, KLK6, NOX1, PLEK, PTPN22, REN, S100A12, S100A7, S100A8, S100A9, SERPINE1, SFN, SPP1, TIMP1, TREM2, UCHL1	39	1.3
BP	GO:0033629	negative regulation of cell adhesion mediated by integrin	0.001372	CYP1B1, SERPINE1	2	28.6
BP	GO:0035234	ectopic germ cell programmed cell death	0.001372	IL1A, IL1B	2	28.6
BP	GO:0010529	negative regulation of transposition	0.001372	APOBEC3A, APOBEC3H	2	28.6
BP	GO:0010528	regulation of transposition	0.001372	APOBEC3A, APOBEC3H	2	28.6
BP	GO:0033004	negative regulation of mast cell activation	0.001372	HMOX1, MILR1	2	28.6
BP	GO:0033013	tetrapyrrole metabolic process	0.001401	CYP1A1, HMOX1, PRSS3, TCN1	4	6.8
BP	GO:0048514	blood vessel morphogenesis	0.001404	CEACAM1, CXCL8, CYP1B1, EPGN, HAS2, HMOX1, IL1A, IL1B, NOX1, S100A7, SERPINE1	11	2.4
MF	GO:0004908	interleukin-1 receptor activity	0.001422	IL1R2, IL1RL1	2	28.6
BP	GO:0030855	epithelial cell differentiation	0.001481	AGR2, CSTA, CYP1A1, KRT14, RHCG, S100A7, SCEL, SFN, SLC7A11, SPRR1A, SPRR1B, SPRR3	12	2.3
BP	GO:0014070	response to organic cyclic compound	0.001508	CA2, CYP1A1, CYP1B1, DSG1, FOSL1, G6PD, HMOX1, HTR3A, IL1B, REN, SLC3A2, SLC7A11, SPP1, STC2	14	2
BP	GO:0002548	monocyte chemotaxis	0.001532	S100A12, S100A7, SERPINE1	3	10.7
BP	GO:0071622	regulation of granulocyte chemotaxis	0.001532	C5AR2, CXCL8, S100A7	3	10.7
BP	GO:0042742	defense response to bacterium	0.001551	HP, S100A12, S100A7, S100A8, S100A9, SERPINE1	6	4
BP	GO:0043588	skin development	0.001559	CSTA, KRT14, KRT16, S100A7, SCEL, SFN, SPRR1A, SPRR1B, SPRR3	9	2.7
BP	GO:0042592	homeostatic process	0.001584	CA2, CNGB1, FOXA3, FTH1, FTL, G6PD, GPX2, HAS2, HMOX1, IL1A, IL1B, IL7R, NOX1, RHCG, S100A8, S100A9, SFN, SPP1, STC2, TFRC, TXN	21	1.7
BP	GO:0080134	regulation of response to stress	0.001608	C4BPB, DUOXA2, GGT1, GPX2, HBEGF, HOPX, HP, IL1B, IL1RL1, NOX1, PLEK, PTPN22, S100A12, S100A8, S100A9, SERPINE1, SPP1	17	1.8
MF	GO:0016491	oxidoreductase activity	0.001615	ADH4, AKR1B10, AKR1B15, AOX1, CREG2, CYP1A1, CYP1B1, CYP4F11, FTH1, G6PD, GPX2, HMOX1, NOX1, TXN	14	2.1
BP	GO:0001817	regulation of cytokine production	0.001694	C5AR2, CYP1B1, HMOX1, IL1A, IL1B, IL1RL1, IL36A, IL36G, IL36RN, NOX1, SERPINE1	11	2.3
BP	GO:1901661	quinone metabolic process	0.001699	ADH4, AKR1B10, CYP4F11	3	10.3
BP	GO:0002685	regulation of leukocyte migration	0.001743	C5AR2, CXCL8, HMOX1, S100A7, SERPINE1	5	4.8
BP	GO:0001819	positive regulation of cytokine production	0.001761	CYP1B1, IL1A, IL1B, IL1RL1, IL36A, IL36G, NOX1, SERPINE1	8	3
BP	GO:0006879	cellular iron ion homeostasis	0.001788	FTH1, FTL, HMOX1, TFRC	4	6.3
BP	GO:0032119	sequestering of zinc ion	0.00182	S100A8, S100A9	2	25
BP	GO:0045091	regulation of single stranded viral RNA replication via double stranded DNA intermediate	0.00182	APOBEC3H, CXCL8	2	25
MF	GO:0004126	cytidine deaminase activity	0.001885	APOBEC3A, APOBEC3H	2	25
BP	GO:0002688	regulation of leukocyte chemotaxis	0.001895	C5AR2, CXCL8, S100A7, SERPINE1	4	6.2
BP	GO:0019725	cellular homeostasis	0.001911	CA2, CNGB1, FOXA3, FTH1, FTL, HMOX1, NOX1, RHCG, S100A8, S100A9, STC2, TFRC, TXN	13	2.1
BP	GO:0044706	multi-multicellular organism process	0.001956	CYP1A1, DSG1, FOSL1, IL1B, SPP1, STC2, TIMP1	7	3.3
BP	GO:0030336	negative regulation of cell migration	0.002015	C5AR2, CYP1B1, HMOX1, KRT16, SERPINE1, TIMP1	6	3.8
BP	GO:0007155	cell adhesion	0.002046	CEACAM1, CEACAM5, CLDN10, CSTA, CXCL8, CYP1B1, DSG1, GLDN, HAS2, ICOS, IL1B, ITGB7, PLEK, S100A8, S100A9, SERPINE1, SLC7A11, SPP1	18	1.7
BP	GO:0001944	vasculature development	0.002046	CEACAM1, CXCL8, CYP1B1, EPGN, FOSL1, HAS2, HMOX1, IL1A, IL1B, NOX1, S100A7, SERPINE1	12	2.2
BP	GO:0006508	proteolysis	0.002049	ADAMTS1, CSTA, GGT1, IL1B, KLK6, PRSS3, REN, S100A8, S100A9, SERPINB13, SERPINB3, SERPINB4, SERPIND1, SERPINE1, SFN, SPINK4, SPINK6, SPINK7, TIMP1, TMPRSS11F, UCHL1	21	1.6
BP	GO:0031638	zymogen activation	0.002055	GGT1, PRSS3, S100A8, S100A9, SERPINE1	5	4.6
BP	GO:0045124	regulation of bone resorption	0.002065	CA2, SPP1, TFRC	3	9.7
BP	GO:0043086	negative regulation of catalytic activity	0.002105	CSTA, HP, IL1B, SERPINB13, SERPINB3, SERPINB4, SERPIND1, SERPINE1, SFN, SPINK4, SPINK6, SPINK7, TIMP1, UCHL1	14	2
BP	GO:0006720	isoprenoid metabolic process	0.002139	ADH4, AKR1B10, CYP1A1, CYP1B1, LRP2	5	4.5
BP	GO:0022610	biological adhesion	0.002156	CEACAM1, CEACAM5, CLDN10, CSTA, CXCL8, CYP1B1, DSG1, GLDN, HAS2, ICOS, IL1B, ITGB7, PLEK, S100A8, S100A9, SERPINE1, SLC7A11, SPP1	18	1.7
BP	GO:0048585	negative regulation of response to stimulus	0.002156	C4BPB, C5AR2, CXCL8, DKK4, GPX2, HMOX1, HP, IL19, IL1A, IL1B, IL1RL1, IL36RN, IL7R, PLEK, PTPN22, SERPINE1, SPP1, UCHL1	18	1.7
BP	GO:2001233	regulation of apoptotic signaling pathway	0.002157	HMOX1, IL19, IL1A, IL1B, NOX1, S100A8, S100A9, SERPINE1, SFN	9	2.6
BP	GO:0042127	regulation of cell proliferation	0.002208	ADAMTS1, C5AR2, CCL26, CXCL8, CYP1B1, EPGN, FGFBP1, FOSL1, FTH1, HAS2, HBEGF, HMOX1, IGFBP6, IL1A, IL1B, NOX1, PTPN22, RARRES1, SERPINE1, SFN, TIMP1	21	1.6
BP	GO:2000146	negative regulation of cell motility	0.002283	C5AR2, CYP1B1, HMOX1, KRT16, SERPINE1, TIMP1	6	3.7
BP	GO:0097267	omega-hydroxylase P450 pathway	0.002328	CYP1A1, CYP1B1	2	22.2
BP	GO:0090026	positive regulation of monocyte chemotaxis	0.002328	S100A7, SERPINE1	2	22.2
BP	GO:0045080	positive regulation of chemokine biosynthetic process	0.002328	HMOX1, IL1B	2	22.2
BP	GO:0009972	cytidine deamination	0.002328	APOBEC3A, APOBEC3H	2	22.2
BP	GO:0006216	cytidine catabolic process	0.002328	APOBEC3A, APOBEC3H	2	22.2
BP	GO:0046087	cytidine metabolic process	0.002328	APOBEC3A, APOBEC3H	2	22.2
BP	GO:0045006	DNA deamination	0.002328	APOBEC3A, APOBEC3H	2	22.2
BP	GO:0001659	temperature homeostasis	0.002477	GPX2, IL1A, IL1B	3	9.1
MF	GO:0005506	iron ion binding	0.002493	AOX1, CYP1A1, CYP1B1, CYP4F11, FTH1, FTL	6	3.7
BP	GO:0050777	negative regulation of immune response	0.002499	C4BPB, GPX2, IL1RL1, IL7R	4	5.8
BP	GO:0050920	regulation of chemotaxis	0.0025	ARTN, C5AR2, CXCL8, S100A7, SERPINE1	5	4.4
BP	GO:0030003	cellular cation homeostasis	0.002505	CA2, CNGB1, FTH1, FTL, HMOX1, NOX1, S100A8, S100A9, STC2, TFRC	10	2.4
BP	GO:0071345	cellular response to cytokine stimulus	0.00254	CCRL2, CXCL8, HAS2, IL1A, IL1B, IL1R2, IL1RL1, IL36RN, IL7R, OASL, TREM2	11	2.2
BP	GO:0051271	negative regulation of cellular component movement	0.002655	C5AR2, CYP1B1, HMOX1, KRT16, SERPINE1, TIMP1	6	3.6
BP	GO:0007565	female pregnancy	0.002655	DSG1, FOSL1, IL1B, SPP1, STC2, TIMP1	6	3.6
BP	GO:0046131	pyrimidine ribonucleoside metabolic process	0.0027	APOBEC3A, APOBEC3H, UPP1	3	8.8
BP	GO:0055080	cation homeostasis	0.002702	CA2, CNGB1, FTH1, FTL, HMOX1, NOX1, RHCG, S100A8, S100A9, STC2, TFRC	11	2.2
BP	GO:0044092	negative regulation of molecular function	0.002711	CSTA, CYP1B1, HMOX1, HP, IL1B, SERPINB13, SERPINB3, SERPINB4, SERPIND1, SERPINE1, SFN, SPINK4, SPINK6, SPINK7, TIMP1, UCHL1	16	1.8
BP	GO:0048513	organ development	0.002841	ADAMTS1, AGR2, APOBEC3H, ARTN, CA2, CSTA, CXCL8, CYP1A1, CYP1B1, DMC1, FOSL1, FOXA3, G6PD, HAS2, HBEGF, HOPX, IL7R, KRT14, KRT16, LRP2, MT1G, PLEK, PTPN22, REN, S100A7, SCEL, SFN, SLC7A11, SPP1, SPRR1A, SPRR1B, SPRR3, STATH, STC2, TFRC, TREM2	36	1.3
BP	GO:0002523	leukocyte migration involved in inflammatory response	0.002894	S100A8, S100A9	2	20
BP	GO:0001660	fever generation	0.002894	IL1A, IL1B	2	20
BP	GO:0039692	single stranded viral RNA replication via double stranded DNA intermediate	0.002894	APOBEC3H, CXCL8	2	20
BP	GO:0046133	pyrimidine ribonucleoside catabolic process	0.002894	APOBEC3A, APOBEC3H	2	20
BP	GO:0032196	transposition	0.002894	APOBEC3A, APOBEC3H	2	20
BP	GO:0002526	acute inflammatory response	0.002903	C4BPB, HP, IL1A, IL1B, S100A8	5	4.2
BP	GO:0030334	regulation of cell migration	0.002917	C5AR2, CCL26, CXCL8, CYP1B1, HAS2, HBEGF, HMOX1, KRT16, S100A7, SERPINE1, TIMP1	11	2.2
BP	GO:0072529	pyrimidine-containing compound catabolic process	0.002936	APOBEC3A, APOBEC3H, UPP1	3	8.6
MF	GO:0036041	long-chain fatty acid binding	0.002997	S100A8, S100A9	2	20
BP	GO:0009888	tissue development	0.003017	AGR2, ARTN, CA2, CSTA, CYP1A1, CYP1B1, HAS2, HBEGF, HOPX, KLK6, KRT14, KRT16, KRT6B, RHCG, S100A7, SCEL, SFN, SLC7A11, SPP1, SPRR1A, SPRR1B, SPRR3, STATH, STC2	24	1.5
BP	GO:0008285	negative regulation of cell proliferation	0.003022	ADAMTS1, CXCL8, CYP1B1, FGFBP1, FOSL1, FTH1, HMOX1, IGFBP6, IL1A, IL1B, RARRES1, SFN	12	2.1
BP	GO:0040012	regulation of locomotion	0.003107	ARTN, C5AR2, CCL26, CXCL8, CYP1B1, HAS2, HBEGF, HMOX1, KRT16, S100A7, SERPINE1, TIMP1	12	2.1
BP	GO:0050663	cytokine secretion	0.003121	C5AR2, IL1A, IL1RL1, IL36RN, S100A12	5	4.2
BP	GO:0031347	regulation of defense response	0.003146	C4BPB, DUOXA2, GGT1, GPX2, IL1B, IL1RL1, PTPN22, S100A12, S100A8, S100A9, SERPINE1	11	2.2
BP	GO:0045840	positive regulation of mitosis	0.003184	EPGN, IL1A, IL1B	3	8.3
BP	GO:0034113	heterotypic cell-cell adhesion	0.003184	GLDN, IL1B, ITGB7	3	8.3
BP	GO:0051240	positive regulation of multicellular organismal process	0.003194	CA2, CYP1B1, HMOX1, IL1A, IL1B, IL1RL1, IL36A, IL36G, NOX1, SERPINE1, SPP1, TFRC	12	2.1
BP	GO:0048871	multicellular organismal homeostasis	0.003223	CA2, CNGB1, GPX2, IL1A, IL1B, SPP1, TFRC	7	3
BP	GO:0032846	positive regulation of homeostatic process	0.003383	CA2, IL1B, SPP1, TFRC	4	5.3
BP	GO:0019079	viral genome replication	0.003383	APOBEC3A, APOBEC3H, CXCL8, OASL	4	5.3
BP	GO:0045104	intermediate filament cytoskeleton organization	0.003444	KRT14, KRT16, KRT6C	3	8.1
BP	GO:0002682	regulation of immune system process	0.003498	C4BPB, C5AR2, CA2, CXCL8, GGT1, GPX2, HBEGF, HMOX1, ICOS, IL1B, IL1RL1, IL7R, ITGB7, MILR1, PTPN22, S100A7, SERPINE1, TREM2	18	1.7
BP	GO:0019373	epoxygenase P450 pathway	0.003518	CYP1A1, CYP1B1	2	18.2
MF	GO:0008199	ferric iron binding	0.003643	FTH1, FTL	2	18.2
CC	GO:0031226	intrinsic component of plasma membrane	0.003686	CCRL2, CEACAM1, CEACAM5, CEACAM6, CNGB1, EPGN, EVI2B, GGT1, HAS2, HBEGF, HTR3A, ICOS, ITGB7, KCNJ6, MILR1, NOX1, PTPRH, RHCG, TFRC, TMPRSS11F	20	1.5
BP	GO:0046850	regulation of bone remodeling	0.003717	CA2, SPP1, TFRC	3	7.9
BP	GO:0045103	intermediate filament-based process	0.003717	KRT14, KRT16, KRT6C	3	7.9
CC	GO:0005882	intermediate filament	0.003726	KRT14, KRT16, KRT40, KRT6B, KRT6C	5	3.9
BP	GO:0001775	cell activation	0.003766	CXCL8, DGKG, HMOX1, ICOS, IL1B, IL1RL1, IL7R, MILR1, MT1G, PLEK, PTPN22, S100A12, SERPINE1, SLC7A11, TIMP1	15	1.8
BP	GO:1902533	positive regulation of intracellular signal transduction	0.003948	C5AR2, CYP1B1, EPGN, HBEGF, HMOX1, IL19, IL1B, NOX1, S100A12, S100A7, S100A8, S100A9, TREM2	13	1.9
MF	GO:0005198	structural molecule activity	0.003991	CLDN10, CSTA, EPB41L3, KRT14, KRT16, KRT40, KRT6B, KRT6C, SPRR1A, SPRR1B, SPRR3, STATH	12	2
BP	GO:0032755	positive regulation of interleukin-6 production	0.004003	IL1B, IL36A, IL36G	3	7.7
BP	GO:0019221	cytokine-mediated signaling pathway	0.004173	CCRL2, IL1A, IL1B, IL1R2, IL1RL1, IL36RN, IL7R, OASL, TREM2	9	2.4
BP	GO:0017085	response to insecticide	0.004199	CYP1A1, DDC	2	16.7
BP	GO:0030213	hyaluronan biosynthetic process	0.004199	HAS2, IL1B	2	16.7
BP	GO:0045073	regulation of chemokine biosynthetic process	0.004199	HMOX1, IL1B	2	16.7
BP	GO:0070633	transepithelial transport	0.004199	BEST1, RHCG	2	16.7
MF	GO:0020037	heme binding	0.004288	CYP1A1, CYP1B1, CYP4F11, HMOX1, STC2	5	3.9
BP	GO:0045071	negative regulation of viral genome replication	0.004302	APOBEC3A, APOBEC3H, OASL	3	7.5
BP	GO:2000145	regulation of cell motility	0.004329	C5AR2, CCL26, CXCL8, CYP1B1, HAS2, HBEGF, HMOX1, KRT16, S100A7, SERPINE1, TIMP1	11	2.1
BP	GO:0001667	ameboidal cell migration	0.004333	CYP1B1, HBEGF, ITGB7, PRSS3, S100A2, S100P, TIMP1	7	2.8
CC	GO:0045177	apical part of cell	0.004452	C5AR2, CA2, DSG1, LRP2, RHCG, SLC3A2, SLC7A5, SPP1	8	2.5
MF	GO:0016903	oxidoreductase activity, acting on the aldehyde or oxo group of donors	0.00452	ADH4, AKR1B10, AOX1	3	7.5
BP	GO:0034308	primary alcohol metabolic process	0.004614	ADH4, AKR1B10, CYP1B1	3	7.3
MF	GO:0004896	cytokine receptor activity	0.004747	CCRL2, IL1R2, IL1RL1, IL7R	4	4.9
BP	GO:0045086	positive regulation of interleukin-2 biosynthetic process	0.004936	IL1A, IL1B	2	15.4
BP	GO:0090025	regulation of monocyte chemotaxis	0.004936	S100A7, SERPINE1	2	15.4
BP	GO:0046827	positive regulation of protein export from nucleus	0.004936	IL1B, SFN	2	15.4
BP	GO:0042033	chemokine biosynthetic process	0.004936	HMOX1, IL1B	2	15.4
BP	GO:0045576	mast cell activation	0.004939	HMOX1, MILR1, S100A12	3	7.1
BP	GO:0048519	negative regulation of biological process	0.005073	ADAMTS1, AHRR, APOBEC3A, APOBEC3H, C4BPB, C5AR2, CEACAM5, CSTA, CXCL8, CYP1B1, DKK4, FGFBP1, FOSL1, FTH1, G6PD, GPX2, HBEGF, HMOX1, HOPX, HP, IGFBP6, IL19, IL1A, IL1B, IL1RL1, IL36RN, IL7R, KRT16, MILR1, MT1G, OASL, PLEK, PTPN22, RARRES1, SERPINB3, SERPINE1, SFN, SPP1, STATH, STC2, TIMP1, TXN, UCHL1	43	1.2
BP	GO:0050921	positive regulation of chemotaxis	0.005075	ARTN, CXCL8, S100A7, SERPINE1	4	4.8
BP	GO:0070613	regulation of protein processing	0.005104	C4BPB, CSTA, IL1B, SERPINB3, SERPINE1, TIMP1	6	3.1
BP	GO:1903317	regulation of protein maturation	0.005104	C4BPB, CSTA, IL1B, SERPINB3, SERPINE1, TIMP1	6	3.1
CC	GO:0005887	integral component of plasma membrane	0.005241	CCRL2, CEACAM1, CEACAM5, CEACAM6, CNGB1, EPGN, EVI2B, HAS2, HBEGF, HTR3A, ICOS, ITGB7, KCNJ6, MILR1, NOX1, PTPRH, RHCG, TFRC, TMPRSS11F	19	1.5
BP	GO:0006953	acute-phase response	0.005278	HP, IL1A, IL1B	3	7
BP	GO:0040013	negative regulation of locomotion	0.005365	C5AR2, CYP1B1, HMOX1, KRT16, SERPINE1, TIMP1	6	3.1
BP	GO:0051704	multi-organism process	0.005433	ADAMTS1, APOBEC3A, APOBEC3H, CXCL8, CYP1A1, DMC1, DSG1, FOSL1, FOXA3, GGT1, GPX2, HP, IL1B, IL36RN, ITGB7, OASL, REN, S100A12, S100A7, S100A8, S100A9, SERPINB3, SERPINE1, SPP1, STC2, TFRC, TIMP1	27	1.4
BP	GO:0048661	positive regulation of smooth muscle cell proliferation	0.005631	HBEGF, HMOX1, NOX1	3	6.8
BP	GO:0050789	regulation of biological process	0.005634	ADAMTS1, AHRR, AKR1B10, APOBEC3A, APOBEC3H, ARTN, BEST1, C4BPB, C5AR2, CA2, CCL26, CCRL2, CEACAM1, CEACAM5, CEACAM6, CLCA3P, CNGB1, CSTA, CXCL8, CYP1A1, CYP1B1, DGKG, DKK4, DSG1, DUOXA2, EEF1A2, EPB41L3, EPGN, FGFBP1, FOSL1, FOXA3, FTH1, G6PD, GDF15, GGT1, GPX2, HAS2, HBEGF, HMOX1, HOPX, HP, HTR3A, ICOS, IGFBP6, IL19, IL1A, IL1B, IL1R2, IL1RL1, IL36A, IL36G, IL36RN, IL7R, ITGB7, KCNJ6, KLK6, KRT1…	91	1
BP	GO:0050930	induction of positive chemotaxis	0.005727	ARTN, CXCL8	2	14.3
BP	GO:0039694	viral RNA genome replication	0.005727	APOBEC3H, CXCL8	2	14.3
BP	GO:0039703	RNA replication	0.005727	APOBEC3H, CXCL8	2	14.3
BP	GO:0071276	cellular response to cadmium ion	0.005727	HMOX1, MT1G	2	14.3
BP	GO:0051186	cofactor metabolic process	0.00595	ADH4, AKR1B10, CYP1A1, CYP4F11, G6PD, HMOX1, NOX1	7	2.7
BP	GO:0055072	iron ion homeostasis	0.005982	FTH1, FTL, HMOX1, TFRC	4	4.5
BP	GO:0006081	cellular aldehyde metabolic process	0.005997	ADH4, AKR1B10, CYP1B1	3	6.7
BP	GO:0097193	intrinsic apoptotic signaling pathway	0.006322	CYP1B1, HMOX1, IL19, NOX1, S100A8, S100A9, SFN	7	2.6
BP	GO:0097305	response to alcohol	0.006322	FOSL1, G6PD, HTR3A, S100A8, S100A9, SPP1, STC2	7	2.6
BP	GO:0031649	heat generation	0.006573	IL1A, IL1B	2	13.3
CC	GO:0098590	plasma membrane region	0.006659	BEST1, C5AR2, CA2, CEACAM5, DSG1, LRP2, RHCG, SLC3A2, SLC7A5	9	2.2
BP	GO:1901615	organic hydroxy compound metabolic process	0.006744	ADH4, AKR1B10, CYP1A1, CYP1B1, DDC, DUOXA2, G6PD, IL1B, LRP2, PLEK	10	2.1
BP	GO:0009306	protein secretion	0.006816	C5AR2, IL1A, IL1RL1, IL36RN, PLEK, S100A12	6	2.9
BP	GO:0050801	ion homeostasis	0.006831	CA2, CNGB1, FTH1, FTL, HMOX1, NOX1, RHCG, S100A8, S100A9, STC2, TFRC	11	2
BP	GO:0048584	positive regulation of response to stimulus	0.007193	ARTN, C4BPB, C5AR2, CXCL8, CYP1B1, EPGN, FGFBP1, HBEGF, HMOX1, IL19, IL1B, IL1RL1, KLK6, NOX1, PTPN22, S100A12, S100A7, S100A8, S100A9, SERPINE1, TREM2	21	1.5
BP	GO:0048878	chemical homeostasis	0.007198	CA2, CNGB1, FOXA3, FTH1, FTL, HAS2, HMOX1, NOX1, RHCG, S100A8, S100A9, SFN, STC2, TFRC	14	1.7
BP	GO:0046903	secretion	0.007329	AGR2, C5AR2, CA2, HMOX1, IL1A, IL1B, IL1RL1, IL36RN, MILR1, PLEK, S100A12, SERPINE1, STATH, SYTL5, TIMP1	15	1.7
BP	GO:0050755	chemokine metabolic process	0.007472	HMOX1, IL1B	2	12.5
BP	GO:0050908	detection of light stimulus involved in visual perception	0.007472	BEST1, CNGB1	2	12.5
BP	GO:0050962	detection of light stimulus involved in sensory perception	0.007472	BEST1, CNGB1	2	12.5
BP	GO:0002823	negative regulation of adaptive immune response based on somatic recombination of immune receptors built from immunoglobulin superfamily domains	0.007472	IL1RL1, IL7R	2	12.5
BP	GO:0051246	regulation of protein metabolic process	0.007566	AHRR, C4BPB, CSTA, CXCL8, EPGN, G6PD, HBEGF, HMOX1, IL1A, IL1B, REN, S100A12, S100A8, S100A9, SERPINB13, SERPINB3, SERPINB4, SERPIND1, SERPINE1, SFN, SPINK4, SPINK6, SPINK7, TIMP1, TREM2, UCHL1	26	1.3
BP	GO:0006611	protein export from nucleus	0.007603	IL1B, SFN, TXN	3	6.1
BP	GO:0045453	bone resorption	0.007603	CA2, SPP1, TFRC	3	6.1
BP	GO:0045861	negative regulation of proteolysis	0.007603	CSTA, SERPINB3, TIMP1	3	6.1
BP	GO:0051785	positive regulation of nuclear division	0.007603	EPGN, IL1A, IL1B	3	6.1
BP	GO:0032879	regulation of localization	0.007792	BEST1, C4BPB, C5AR2, CA2, CCL26, CLCA3P, CXCL8, CYP1B1, HAS2, HBEGF, HMOX1, IL1A, IL1B, IL1RL1, IL36RN, KCNJ6, KRT16, NOX1, S100A7, SERPINE1, SFN, STC2, TIMP1, TREM2, TXN	25	1.4
BP	GO:0072676	lymphocyte migration	0.008041	ARTN, ITGB7, S100A7	3	6
BP	GO:0035690	cellular response to drug	0.008041	DDC, IL1B, REN	3	6
BP	GO:0032677	regulation of interleukin-8 production	0.008041	C5AR2, IL1B, SERPINE1	3	6
CC	GO:0009897	external side of plasma membrane	0.008117	CEACAM5, GGT1, ICOS, IL1RL1, IL7R, TFRC	6	2.8
BP	GO:0030154	cell differentiation	0.008184	AGR2, APOBEC3H, ARTN, CA2, CEACAM5, CSTA, CYP1A1, DGKG, DMC1, EPB41L3, FOXA3, G6PD, GLDN, HAS2, HOPX, IL1A, IL1B, IL7R, ITGB7, KLK6, KRT14, MT1G, PLEK, PTPN22, REN, RHCG, S100A7, SCEL, SFN, SLC7A11, SLC7A5, SPP1, SPRR1A, SPRR1B, SPRR3, TFRC, TREM2, UCHL1	38	1.2
BP	GO:0008202	steroid metabolic process	0.008287	AKR1B10, CYP1A1, CYP1B1, G6PD, IL1B, LRP2, UGT2B15	7	2.5
BP	GO:1901700	response to oxygen-containing compound	0.008294	CXCL8, CYP1A1, CYP1B1, DSG1, FOSL1, G6PD, HMOX1, HP, HTR3A, IL1B, REN, S100A7, S100A8, S100A9, SERPINE1, SPP1, STC2, TIMP1	18	1.5
MF	GO:0005200	structural constituent of cytoskeleton	0.008307	EPB41L3, KRT14, KRT16, KRT6B	4	4.2
BP	GO:0006882	cellular zinc ion homeostasis	0.008423	S100A8, S100A9	2	11.8
BP	GO:0042226	interleukin-6 biosynthetic process	0.008423	IL19, IL1B	2	11.8
BP	GO:0051187	cofactor catabolic process	0.008423	CYP4F11, HMOX1	2	11.8
BP	GO:0006213	pyrimidine nucleoside metabolic process	0.008493	APOBEC3A, APOBEC3H, UPP1	3	5.9
BP	GO:0060135	maternal process involved in female pregnancy	0.008493	DSG1, SPP1, STC2	3	5.9
BP	GO:0000041	transition metal ion transport	0.008703	FTH1, FTL, TCN1, TFRC	4	4.1
BP	GO:0048520	positive regulation of behavior	0.008703	ARTN, CXCL8, S100A7, SERPINE1	4	4.1
BP	GO:0002822	regulation of adaptive immune response based on somatic recombination of immune receptors built from immunoglobulin superfamily domains	0.008703	C4BPB, IL1B, IL1RL1, IL7R	4	4.1
BP	GO:0000302	response to reactive oxygen species	0.008884	CYP1B1, FOSL1, HMOX1, HP, S100A7	5	3.2
BP	GO:2001236	regulation of extrinsic apoptotic signaling pathway	0.008884	HMOX1, IL19, IL1A, IL1B, SERPINE1	5	3.2
BP	GO:0019369	arachidonic acid metabolic process	0.008959	CYP1A1, CYP1B1, GGT1	3	5.8
BP	GO:0002690	positive regulation of leukocyte chemotaxis	0.008959	CXCL8, S100A7, SERPINE1	3	5.8
BP	GO:0042089	cytokine biosynthetic process	0.009013	HMOX1, IL19, IL1A, IL1B	4	4
BP	GO:0050795	regulation of behavior	0.009121	ARTN, C5AR2, CXCL8, S100A7, SERPINE1	5	3.2
BP	GO:0072358	cardiovascular system development	0.009175	ADAMTS1, CEACAM1, CXCL8, CYP1B1, EPGN, FOSL1, HAS2, HMOX1, HOPX, IL1A, IL1B, NOX1, S100A7, SERPINE1	14	1.7
BP	GO:0072359	circulatory system development	0.009175	ADAMTS1, CEACAM1, CXCL8, CYP1B1, EPGN, FOSL1, HAS2, HMOX1, HOPX, IL1A, IL1B, NOX1, S100A7, SERPINE1	14	1.7
BP	GO:0009991	response to extracellular stimulus	0.009213	CYP1A1, FOSL1, FOXA3, G6PD, HMOX1, SPP1, STC2, UPP1	8	2.2
MF	GO:0003725	double-stranded RNA binding	0.009402	OASL, SLC3A2, TFRC	3	5.8
MF	GO:0042379	chemokine receptor binding	0.009402	CCL26, CCRL2, CXCL8	3	5.8
BP	GO:0055093	response to hyperoxia	0.009425	CYP1A1, NOX1	2	11.1
BP	GO:0036296	response to increased oxygen levels	0.009425	CYP1A1, NOX1	2	11.1
BP	GO:0055069	zinc ion homeostasis	0.009425	S100A8, S100A9	2	11.1
BP	GO:0045076	regulation of interleukin-2 biosynthetic process	0.009425	IL1A, IL1B	2	11.1
BP	GO:0071624	positive regulation of granulocyte chemotaxis	0.009425	CXCL8, S100A7	2	11.1
BP	GO:0046697	decidualization	0.009425	SPP1, STC2	2	11.1
MF	GO:0008083	growth factor activity	0.009545	ARTN, EPGN, GDF15, HBEGF, TIMP1	5	3.2
BP	GO:0042542	response to hydrogen peroxide	0.009655	CYP1B1, FOSL1, HMOX1, HP	4	4
BP	GO:0050707	regulation of cytokine secretion	0.009655	C5AR2, IL1A, IL1RL1, IL36RN	4	4
BP	GO:0009584	detection of visible light	0.009655	AKR1B10, BEST1, CNGB1, LRP2	4	4
MF	GO:0004033	aldo-keto reductase (NADP) activity	0.009753	ADH4, AKR1B10	2	11.1
MF	GO:0005509	calcium ion binding	0.009897	DGKG, DSG1, LRP2, PADI1, PRSS3, RPTN, S100A12, S100A2, S100A7, S100A8, S100A9, S100P	12	1.8
BP	GO:0007568	aging	0.009907	CYP1A1, DDC, KRT14, KRT16, SERPINE1, TIMP1	6	2.7
BP	GO:0032637	interleukin-8 production	0.009937	C5AR2, IL1B, SERPINE1	3	5.6
BP	GO:0032642	regulation of chemokine production	0.009937	HMOX1, IL1B, IL1RL1	3	5.6

## Sheet: S13 3R4F 1in30 adj time GO down
Supp Table S13: Gene Ontology enrichment: Ontology groups significantly enriched (p<0.01) for down regulated genes (3R4F 1/30 dilution adjusted for time, genes a pFDR<0.01, FC>2)
Ontology	ID	Name	Pvalue	Genes	No. Sig. Genes	% Sig. Genes
CC	GO:0005578	proteinaceous extracellular matrix	3.175e-13	ABI3BP, ADAMTS9, CHAD, COL18A1, COL1A2, COL3A1, COL5A1, COL8A1, ELN, FBLN1, FBLN2, FN1, FRAS1, HPSE2, KAL1, MFAP4, NID1, NPNT, OMD, PAPLN, SFRP1, SPARC, WNT16	23	7
CC	GO:0031012	extracellular matrix	3.583e-13	ABI3BP, ADAMTS9, CHAD, COL18A1, COL1A2, COL3A1, COL5A1, COL8A1, CYR61, ELN, FBLN1, FBLN2, FN1, FRAS1, HPSE2, KAL1, MFAP4, NID1, NPNT, OLFML2B, OMD, PAPLN, SFRP1, SPARC, WNT16	25	6.2
CC	GO:0044420	extracellular matrix part	2.442e-11	COL18A1, COL1A2, COL3A1, COL5A1, COL8A1, ELN, FBLN1, FN1, FRAS1, MFAP4, NID1, NPNT, PAPLN, SPARC	14	11.5
BP	GO:0007155	cell adhesion	3.713e-11	ABI3BP, CDH6, CDH7, CHAD, CNTNAP2, COL18A1, COL3A1, COL5A1, COL8A1, CPXM1, CX3CL1, CXCL13, CYR61, DACT2, FAT3, FAT4, FBLN2, FN1, KAL1, KIF26B, KIT, LSAMP, MFAP4, MYCN, NCAM1, NEGR1, NID1, NPNT, NUAK1, OMD, OPCML, PCDH19, ROBO2, SCN1B, SDK2, SFRP1, TENM3	37	3.6		Legends:
BP	GO:0022610	biological adhesion	4.266e-11	ABI3BP, CDH6, CDH7, CHAD, CNTNAP2, COL18A1, COL3A1, COL5A1, COL8A1, CPXM1, CX3CL1, CXCL13, CYR61, DACT2, FAT3, FAT4, FBLN2, FN1, KAL1, KIF26B, KIT, LSAMP, MFAP4, MYCN, NCAM1, NEGR1, NID1, NPNT, NUAK1, OMD, OPCML, PCDH19, ROBO2, SCN1B, SDK2, SFRP1, TENM3	37	3.6		Ontology	BP	Biological Process
CC	GO:0005886	plasma membrane	1.516e-08	ACE, ADCY2, ADRA1B, ANK2, ANKH, ANPEP, ARHGAP33, ATP12A, BEST4, CAPN3, CD200, CDH6, CDH7, CHRM3, CHRNG, CNTNAP2, CROCC, CX3CL1, DRD1, ENOX1, FAT3, FAT4, FN1, FRAS1, FRRS1L, FZD2, GFRA3, GPER1, GPR123, GPR146, GPR161, HCAR1, HCN4, HPSE2, HTR1F, INPP5J, KAL1, KCNF1, KCNH1, KCNMA1, KIAA1324, KIT, LGR5, LGR6, LPHN3, LSAMP, MPP2, NCAM1, NEGR1, NPNT, OPCML, OR7A5, OR7C1, PALM, PALM3, PCDH19, PRRT2, RAS…	76	1.8			CC	Cellular Component
CC	GO:0071944	cell periphery	1.758e-08	ACE, ADCY2, ADRA1B, ANK2, ANKH, ANPEP, ARHGAP33, ATP12A, BEST4, CAPN3, CD200, CDH6, CDH7, CHRM3, CHRNG, CNTNAP2, CROCC, CX3CL1, DRD1, ENOX1, FAT3, FAT4, FN1, FRAS1, FRRS1L, FZD2, GFRA3, GPER1, GPR123, GPR146, GPR161, HCAR1, HCN4, HPSE2, HTR1F, INPP5J, KAL1, KCNF1, KCNH1, KCNMA1, KIAA1324, KIT, LGR5, LGR6, LPHN3, LSAMP, MPP2, NCAM1, NEGR1, NID1, NPNT, OPCML, OR7A5, OR7C1, PALM, PALM3, PCDH19, PRRT…	77	1.8			MF	Molecular Function
CC	GO:0005604	basement membrane	2.587e-08	COL18A1, COL5A1, COL8A1, FBLN1, FN1, FRAS1, NID1, NPNT, PAPLN, SPARC	10	11.1		ID	GO term ID
BP	GO:0007275	multicellular organismal development	3.526e-08	ACE, ADAMTS9, ADRA1B, ANK2, ANKH, ANKRD1, ANPEP, APELA, ATOH8, CAMK4, CAPN3, CHAD, CHRM3, CNTNAP2, COL18A1, COL1A2, COL3A1, COL5A1, COL8A1, CX3CL1, CXCL13, CYR61, DACT2, DCT, DMBX1, DRD1, EFHD1, ELN, FAT3, FAT4, FBLN1, FN1, FRAS1, FZD2, GDF7, GDNF, GFRA3, GPER1, GPR161, HCN4, HPCAL4, IGFBP5, INPP5J, KAL1, KIF26B, KIT, LGR5, LSAMP, MACROD2, MKI67, MYCN, NCAM1, NEGR1, NID1, NPNT, NTF3, OLFML3, OPCM…	79	1.8		Name	GO term name
BP	GO:0048731	system development	3.921e-08	ACE, ADRA1B, ANK2, ANKH, ANKRD1, ANPEP, APELA, ATOH8, CAMK4, CAPN3, CHAD, CHRM3, CNTNAP2, COL18A1, COL1A2, COL3A1, COL5A1, COL8A1, CX3CL1, CXCL13, CYR61, DACT2, DCT, DMBX1, DRD1, EFHD1, ELN, FAT4, FN1, FRAS1, FZD2, GDF7, GDNF, GFRA3, GPER1, GPR161, HPCAL4, IGFBP5, INPP5J, KAL1, KIF26B, KIT, LGR5, LSAMP, MACROD2, MKI67, MYCN, NCAM1, NEGR1, NID1, NPNT, NTF3, OPCML, PALM, PARK2, PHOSPHO1, ROBO2, SCN…	72	1.9		p-value	enrichment p-value
BP	GO:0030198	extracellular matrix organization	7.256e-08	ABI3BP, COL18A1, COL1A2, COL3A1, COL5A1, COL8A1, CYR61, ELN, FBLN1, FBLN2, FN1, MFAP4, NCAM1, NID1, NPNT, OLFML2B, SCX, SPARC	18	4.9		Genes	name of the differentially expressed genes that mapped to the GO term
BP	GO:0043062	extracellular structure organization	7.558e-08	ABI3BP, COL18A1, COL1A2, COL3A1, COL5A1, COL8A1, CYR61, ELN, FBLN1, FBLN2, FN1, MFAP4, NCAM1, NID1, NPNT, OLFML2B, SCX, SPARC	18	4.9		No. Sig. Genes	number of differentially expressed genes that mapped to the GO term
CC	GO:0032589	neuron projection membrane	8.969e-07	CNTNAP2, FZD2, GPER1, PALM, ROBO2, SHISA9	6	18.2		% Sig. Genes	% of differentailly expressed genes mapped to the GO term
BP	GO:0009653	anatomical structure morphogenesis	1.277e-06	ANK2, ANKRD1, ANPEP, APELA, CAPN3, CHAD, COL18A1, COL1A2, COL3A1, COL5A1, COL8A1, CX3CL1, CXCL13, CYR61, DACT2, ELN, FAT4, FN1, FRAS1, FZD2, GDF7, GDNF, GFRA3, IGFBP5, KAL1, KCNH1, KIF26B, KIT, MYCN, NCAM1, NPNT, NTF3, PALM, PARK2, PHOSPHO1, ROBO2, SCN1B, SCX, SFRP1, SLIT3, SMAD9, SOSTDC1, SPARC, STRC, TENM3, TRPC6, WNT16, ZFPM2	48	2.1
BP	GO:0044767	single-organism developmental process	1.406e-06	ACE, ADAMTS9, ADRA1B, ANK2, ANKH, ANKRD1, ANPEP, APELA, ATOH8, CAMK4, CAPN3, CHAD, CHRM3, CNTNAP2, COL18A1, COL1A2, COL3A1, COL5A1, COL8A1, CX3CL1, CXCL13, CYR61, DACT2, DCT, DMBX1, DRD1, EFHD1, ELN, FAT3, FAT4, FBLN1, FN1, FRAS1, FZD2, GDF7, GDNF, GFRA3, GPER1, GPR161, HCN4, HPCAL4, IGFBP5, INPP5J, KAL1, KCNH1, KIF26B, KIT, LGR5, LSAMP, MACROD2, MKI67, MYCN, NCAM1, NEGR1, NID1, NPNT, NTF3, NUAK1…	82	1.6
BP	GO:0044707	single-multicellular organism process	1.593e-06	ACE, ADAMTS9, ADRA1B, ANK2, ANKH, ANKRD1, ANPEP, APELA, ATOH8, CAMK4, CAPN3, CELF2, CHAD, CHRM3, CHRNG, CNTNAP2, COL18A1, COL1A2, COL3A1, COL5A1, COL8A1, CX3CL1, CXCL13, CYR61, DACT2, DCT, DMBX1, DRD1, EFHD1, ELN, FAT3, FAT4, FBLN1, FN1, FRAS1, FZD2, GDF7, GDNF, GFRA3, GPER1, GPR161, GUCY1A2, HCN4, HPCAL4, IGFBP5, INPP5J, KAL1, KCNMA1, KIF26B, KIT, LGR5, LSAMP, MACROD2, MFAP4, MKI67, MYCN, NCAM1,…	92	1.6
BP	GO:0032501	multicellular organismal process	1.984e-06	ACE, ADAMTS9, ADRA1B, ANK2, ANKH, ANKRD1, ANPEP, APELA, ATOH8, CAMK4, CAPN3, CELF2, CHAD, CHRM3, CHRNG, CNTNAP2, COL18A1, COL1A2, COL3A1, COL5A1, COL8A1, CX3CL1, CXCL13, CYR61, DACT2, DCT, DMBX1, DRD1, EFHD1, ELN, FAT3, FAT4, FBLN1, FN1, FRAS1, FZD2, GDF7, GDNF, GFRA3, GPER1, GPR161, GUCY1A2, HCN4, HPCAL4, IGFBP5, INPP5J, KAL1, KCNMA1, KIF26B, KIT, LGR5, LSAMP, MACROD2, MFAP4, MKI67, MYCN, NCAM1,…	94	1.5
BP	GO:2000026	regulation of multicellular organismal development	2.012e-06	ADAMTS9, ANKH, ANKRD1, CAMK4, CAPN3, CHAD, COL3A1, COL5A1, CX3CL1, CXCL13, CYR61, DCT, FAT4, FN1, FZD2, GDF7, GDNF, GPER1, GPR161, INPP5J, KIT, MYCN, NEGR1, NTF3, PALM, PHOSPHO1, ROBO2, SCN1B, SCX, SFRP1, SPARC, TENM3, ZFPM2	33	2.5
BP	GO:0032502	developmental process	2.196e-06	ACE, ADAMTS9, ADRA1B, ANK2, ANKH, ANKRD1, ANPEP, APELA, ATOH8, CAMK4, CAPN3, CHAD, CHRM3, CNTNAP2, COL18A1, COL1A2, COL3A1, COL5A1, COL8A1, CX3CL1, CXCL13, CYR61, DACT2, DCT, DMBX1, DRD1, EFHD1, ELN, FAT3, FAT4, FBLN1, FN1, FRAS1, FZD2, GDF7, GDNF, GFRA3, GPER1, GPR161, HCN4, HPCAL4, IGFBP5, INPP5J, KAL1, KCNH1, KIF26B, KIT, LGR5, LSAMP, MACROD2, MKI67, MYCN, NCAM1, NEGR1, NID1, NPNT, NTF3, NUAK1…	82	1.6
BP	GO:0009887	organ morphogenesis	2.197e-06	ANKRD1, CHAD, COL18A1, COL1A2, COL5A1, COL8A1, CYR61, ELN, FAT4, FRAS1, FZD2, GDF7, GDNF, IGFBP5, KIF26B, MYCN, PHOSPHO1, SCX, SFRP1, SLIT3, SOSTDC1, STRC, TENM3, WNT16, ZFPM2	25	3
BP	GO:0007399	nervous system development	2.527e-06	ANK2, ANKRD1, ATOH8, CHRM3, CNTNAP2, COL3A1, COL5A1, DCT, DMBX1, DRD1, EFHD1, FAT4, FN1, FZD2, GDF7, GDNF, GFRA3, GPER1, GPR161, HPCAL4, INPP5J, KAL1, KIT, LSAMP, MACROD2, MYCN, NCAM1, NEGR1, NTF3, OPCML, PALM, PARK2, ROBO2, SCN1B, SFRP1, SLC23A1, SLIT3, SMAD9, STRC, TENM3, TRPC6, WNT16	42	2.2
BP	GO:0048856	anatomical structure development	2.801e-06	ACE, ADAMTS9, ADRA1B, ANK2, ANKH, ANKRD1, ANPEP, APELA, ATOH8, CAMK4, CAPN3, CHAD, CHRM3, CNTNAP2, COL18A1, COL1A2, COL3A1, COL5A1, COL8A1, CX3CL1, CXCL13, CYR61, DACT2, DCT, DMBX1, DRD1, EFHD1, ELN, FAT4, FN1, FRAS1, FZD2, GDF7, GDNF, GFRA3, GPER1, GPR161, HCN4, HPCAL4, IGFBP5, INPP5J, KAL1, KCNH1, KIF26B, KIT, LGR5, LSAMP, MACROD2, MKI67, MYCN, NCAM1, NEGR1, NID1, NPNT, NTF3, OPCML, PALM, PARK2…	75	1.7
BP	GO:0048666	neuron development	2.935e-06	ANK2, ANKRD1, CNTNAP2, COL3A1, COL5A1, DRD1, EFHD1, FAT4, FN1, FZD2, GDF7, GDNF, GFRA3, INPP5J, KAL1, NCAM1, NEGR1, NTF3, OPCML, PALM, ROBO2, SCN1B, SLIT3, STRC, TENM3, TRPC6	26	2.9
BP	GO:0050793	regulation of developmental process	3.119e-06	ADAMTS9, ANKH, ANKRD1, CAMK4, CAPN3, CHAD, COL3A1, COL5A1, CX3CL1, CXCL13, CYR61, DCT, FAT4, FN1, FZD2, GDF7, GDNF, GPER1, GPR161, IGFBP5, INPP5J, KIT, MYCN, NEGR1, NPNT, NTF3, NUAK1, PALM, PARK2, PHOSPHO1, ROBO2, SCN1B, SCX, SFRP1, SMAD9, SOSTDC1, SPARC, TENM3, ZFPM2	39	2.3
BP	GO:0048699	generation of neurons	4.111e-06	ANK2, ANKRD1, CNTNAP2, COL3A1, COL5A1, DCT, DRD1, EFHD1, FAT4, FN1, FZD2, GDF7, GDNF, GFRA3, GPER1, INPP5J, KAL1, KIT, MYCN, NCAM1, NEGR1, NTF3, OPCML, PALM, ROBO2, SCN1B, SLIT3, STRC, TENM3, TRPC6, WNT16	31	2.5
MF	GO:0005201	extracellular matrix structural constituent	5.532e-06	COL1A2, COL3A1, COL5A1, ELN, FBLN1, FBLN2, KAL1	7	10.6
BP	GO:0006936	muscle contraction	6.46e-06	ADRA1B, ANK2, CHRM3, CHRNG, DRD1, GDNF, GPER1, HCN4, KCNMA1, NPNT, RYR3, SCN1B, TACR1	13	4.8
CC	GO:0005887	integral component of plasma membrane	7.38e-06	ADRA1B, ANK2, ANKH, ANPEP, ATP12A, CD200, CHRM3, CHRNG, CNTNAP2, DRD1, GPER1, HCN4, HTR1F, KCNF1, KCNH1, KCNMA1, KIAA1324, LGR5, LGR6, MPP2, NPNT, OPCML, PALM, SCN1B, SHISA9, SLC16A6, SLC23A1, ST3GAL5, TACR1, TRHDE	30	2.4
CC	GO:0031224	intrinsic component of membrane	7.807e-06	ACE, ADCY2, ADRA1B, ANK2, ANKH, ANPEP, ATP12A, BEST4, BTNL9, CD200, CD200R1L, CDH6, CDH7, CHRM3, CHRNG, CNTNAP2, CX3CL1, CYYR1, DCT, DRD1, FAT3, FAT4, FMO1, FRAS1, FRRS1L, FZD2, GFRA3, GPER1, GPR123, GPR146, GPR161, HCAR1, HCN4, HTR1F, KCNF1, KCNH1, KCNMA1, KIAA1324, KIT, LGR5, LGR6, LINGO4, LPHN3, LSAMP, MAN1C1, MPP2, NCAM1, NEGR1, NPNT, OPCML, OR7A5, OR7C1, PALM, PCDH19, PIEZO2, PLXDC2, PRRT2, …	78	1.6
BP	GO:0051239	regulation of multicellular organismal process	8.324e-06	ACE, ADAMTS9, ADRA1B, ANK2, ANKH, ANKRD1, CAMK4, CAPN3, CELF2, CHAD, CHRM3, COL3A1, COL5A1, CX3CL1, CXCL13, CYR61, DCT, FAT4, FN1, FZD2, GDF7, GDNF, GPER1, GPR161, HCN4, IGFBP5, INPP5J, KIT, MFAP4, MYCN, NEGR1, NPNT, NTF3, PALM, PHOSPHO1, ROBO2, SCN1B, SCX, SFRP1, SPARC, TACR1, TENM3, ZFPM2	43	2.1
BP	GO:0035295	tube development	1.08e-05	COL3A1, DACT2, FAT4, FZD2, GDF7, GDNF, GPR161, KIF26B, KIT, MYCN, NPNT, ROBO2, SFRP1, SLC23A1, SMAD9, SOSTDC1, SPARC, TNS3, ZFPM2	19	3.3
CC	GO:0005576	extracellular region	1.218e-05	ABI3BP, ACE, ADAMTS9, ANPEP, APELA, CAMK4, CDH6, CHAD, COL18A1, COL1A2, COL3A1, COL5A1, COL8A1, CPXM1, CROCC, CX3CL1, CXCL13, CYR61, DPYS, EFHD1, ELN, ENOX1, FAT4, FBLN1, FBLN2, FN1, FRAS1, FSTL4, GDF7, GDNF, HPSE2, IGFBP5, KAL1, KCNMA1, KIAA1324, KIT, MAN1C1, MEGF6, MFAP4, MXRA5, NCAM1, NEGR1, NID1, NOTUM, NPNT, NTF3, OLFML2B, OLFML3, OMD, OPCML, PAPLN, PAPPA, PENK, PLXDC2, ROBO2, SCN1B, SCUBE3,…	67	1.6
BP	GO:0045785	positive regulation of cell adhesion	1.253e-05	ABI3BP, COL8A1, CX3CL1, CXCL13, CYR61, FBLN2, KIF26B, NID1, NPNT, SFRP1	10	5.9
MF	GO:0050840	extracellular matrix binding	1.287e-05	CYR61, ELN, FBLN2, NID1, OLFML2B, SPARC	6	12
BP	GO:0022008	neurogenesis	1.322e-05	ANK2, ANKRD1, CNTNAP2, COL3A1, COL5A1, DCT, DRD1, EFHD1, FAT4, FN1, FZD2, GDF7, GDNF, GFRA3, GPER1, INPP5J, KAL1, KIT, MYCN, NCAM1, NEGR1, NTF3, OPCML, PALM, ROBO2, SCN1B, SLIT3, STRC, TENM3, TRPC6, WNT16	31	2.4
CC	GO:0031226	intrinsic component of plasma membrane	1.615e-05	ADRA1B, ANK2, ANKH, ANPEP, ATP12A, CD200, CHRM3, CHRNG, CNTNAP2, DRD1, GPER1, HCN4, HTR1F, KCNF1, KCNH1, KCNMA1, KIAA1324, LGR5, LGR6, MPP2, NPNT, OPCML, PALM, SCN1B, SHISA9, SLC16A6, SLC23A1, ST3GAL5, TACR1, TRHDE	30	2.3
MF	GO:0005509	calcium ion binding	2.021e-05	CAPN3, CDH6, CDH7, EFHD1, FAT3, FAT4, FBLN1, FBLN2, FSTL4, HPCAL4, MAN1C1, MEGF6, NECAB1, NID1, NPNT, PCDH19, RYR3, SCUBE3, SLIT3, SPARC	20	3
CC	GO:0032591	dendritic spine membrane	2.026e-05	GPER1, PALM, SHISA9	3	50
BP	GO:0051960	regulation of nervous system development	2.457e-05	ANKRD1, COL3A1, DCT, FN1, FZD2, GDF7, GPER1, GPR161, INPP5J, KIT, MYCN, NEGR1, NTF3, PALM, ROBO2, SCN1B, SFRP1, TENM3	18	3.2
CC	GO:0016021	integral component of membrane	2.525e-05	ACE, ADCY2, ADRA1B, ANK2, ANKH, ANPEP, ATP12A, BEST4, BTNL9, CD200, CD200R1L, CDH6, CDH7, CHRM3, CHRNG, CNTNAP2, CX3CL1, CYYR1, DCT, DRD1, FAT3, FAT4, FMO1, FRAS1, FRRS1L, FZD2, GPER1, GPR123, GPR146, GPR161, HCAR1, HCN4, HTR1F, KCNF1, KCNH1, KCNMA1, KIAA1324, KIT, LGR5, LGR6, LINGO4, LPHN3, MAN1C1, MPP2, NCAM1, NPNT, OPCML, OR7A5, OR7C1, PALM, PCDH19, PIEZO2, PLXDC2, PRRT2, ROBO2, RYR3, SCN1B, S…	75	1.5
BP	GO:0031175	neuron projection development	2.754e-05	ANK2, ANKRD1, CNTNAP2, COL3A1, COL5A1, EFHD1, FN1, FZD2, GDF7, GDNF, GFRA3, INPP5J, KAL1, NCAM1, NEGR1, NTF3, PALM, ROBO2, SCN1B, SLIT3, TENM3, TRPC6	22	2.8
BP	GO:0009888	tissue development	2.832e-05	ADAMTS9, ANKH, ANKRD1, APELA, CAPN3, CHAD, COL18A1, COL5A1, COL8A1, CYR61, DACT2, DCT, ELN, FAT4, FN1, FRAS1, FZD2, GDF7, GDNF, GPR161, IGFBP5, KIF26B, KIT, MYCN, NPNT, NTF3, PHOSPHO1, ROBO2, SCX, SFRP1, SMAD9, SOSTDC1, STRC, WNT16, ZFPM2	35	2.2
BP	GO:0048513	organ development	2.947e-05	ACE, ADRA1B, ANK2, ANKH, ANKRD1, APELA, CAMK4, CAPN3, CHAD, CNTNAP2, COL18A1, COL1A2, COL3A1, COL5A1, COL8A1, CXCL13, CYR61, DACT2, DCT, DMBX1, DRD1, ELN, FAT4, FRAS1, FZD2, GDF7, GDNF, IGFBP5, KIF26B, KIT, LGR5, MACROD2, MKI67, MYCN, NID1, NPNT, NTF3, PHOSPHO1, ROBO2, SCX, SFRP1, SLC23A1, SLIT3, SMAD9, SOSTDC1, SPARC, STRC, TENM3, TNS3, WNT16, ZFPM2	51	1.8
BP	GO:0003012	muscle system process	3.494e-05	ADRA1B, ANK2, CHRM3, CHRNG, DRD1, GDNF, GPER1, HCN4, KCNMA1, NPNT, RYR3, SCN1B, TACR1	13	4.1
BP	GO:0048729	tissue morphogenesis	3.613e-05	ANKRD1, COL5A1, CYR61, FAT4, FRAS1, FZD2, GDF7, GDNF, IGFBP5, KIF26B, MYCN, NPNT, SCX, SFRP1, SOSTDC1, WNT16, ZFPM2	17	3.3
BP	GO:0044259	multicellular organismal macromolecule metabolic process	3.823e-05	ACE, COL18A1, COL1A2, COL3A1, COL5A1, COL8A1, MFAP4, SCX	8	6.7
BP	GO:0035989	tendon development	3.941e-05	COL5A1, GDF7, SCX	3	42.9
BP	GO:0010811	positive regulation of cell-substrate adhesion	4.655e-05	ABI3BP, COL8A1, CYR61, FBLN2, NID1, NPNT, SFRP1	7	7.8
BP	GO:0006939	smooth muscle contraction	4.655e-05	CHRM3, DRD1, GDNF, GPER1, KCNMA1, NPNT, TACR1	7	7.8
BP	GO:0030182	neuron differentiation	4.879e-05	ANK2, ANKRD1, CNTNAP2, COL3A1, COL5A1, DRD1, EFHD1, FAT4, FN1, FZD2, GDF7, GDNF, GFRA3, INPP5J, KAL1, NCAM1, NEGR1, NTF3, OPCML, PALM, ROBO2, SCN1B, SLIT3, STRC, TENM3, TRPC6, WNT16	27	2.4
BP	GO:0022617	extracellular matrix disassembly	5.133e-05	COL18A1, COL1A2, COL3A1, COL5A1, COL8A1, ELN, FN1, NID1	8	6.5
BP	GO:0060429	epithelium development	5.166e-05	ADAMTS9, COL18A1, COL5A1, CYR61, DACT2, DCT, FAT4, FRAS1, FZD2, GDF7, GDNF, GPR161, IGFBP5, KIF26B, KIT, MYCN, NPNT, NTF3, ROBO2, SCX, SFRP1, SMAD9, SOSTDC1, STRC, WNT16	25	2.5
CC	GO:0044459	plasma membrane part	6.88e-05	ACE, ADRA1B, ANK2, ANKH, ANPEP, ATP12A, CAPN3, CD200, CHRM3, CHRNG, CNTNAP2, DRD1, FN1, FZD2, GFRA3, GPER1, GPR161, HCN4, HTR1F, KCNF1, KCNH1, KCNMA1, KIAA1324, KIT, LGR5, LGR6, MPP2, NCAM1, NPNT, OPCML, PALM, ROBO2, SCN1B, SERPINA5, SHISA9, SLC16A6, SLC23A1, ST3GAL5, TACR1, TRHDE	40	1.9
BP	GO:0001822	kidney development	7.186e-05	ACE, DACT2, FAT4, FRAS1, GDNF, KIF26B, NID1, NPNT, ROBO2, SFRP1, SMAD9	11	4.4
BP	GO:0072358	cardiovascular system development	7.567e-05	ADRA1B, ANK2, ANKRD1, ANPEP, APELA, COL18A1, COL1A2, COL3A1, COL5A1, COL8A1, CX3CL1, CXCL13, CYR61, FAT4, FN1, FZD2, SCX, SFRP1, SPARC, TMEM204, WNT16, ZFPM2	22	2.6
BP	GO:0072359	circulatory system development	7.567e-05	ADRA1B, ANK2, ANKRD1, ANPEP, APELA, COL18A1, COL1A2, COL3A1, COL5A1, COL8A1, CX3CL1, CXCL13, CYR61, FAT4, FN1, FZD2, SCX, SFRP1, SPARC, TMEM204, WNT16, ZFPM2	22	2.6
BP	GO:0044236	multicellular organismal metabolic process	7.577e-05	ACE, COL18A1, COL1A2, COL3A1, COL5A1, COL8A1, MFAP4, SCX	8	6.1
BP	GO:0001657	ureteric bud development	8.033e-05	FAT4, GDNF, KIF26B, NPNT, ROBO2, SFRP1, SMAD9	7	7.1
BP	GO:0048468	cell development	8.163e-05	ANK2, ANKRD1, CAPN3, CNTNAP2, COL18A1, COL3A1, COL5A1, CYR61, DACT2, DCT, DRD1, EFHD1, FAT4, FN1, FZD2, GDF7, GDNF, GFRA3, GPER1, INPP5J, KAL1, KIT, MYCN, NCAM1, NEGR1, NTF3, OPCML, PALM, ROBO2, SCN1B, SFRP1, SLIT3, STRC, TENM3, TRPC6, WNT16	36	2
BP	GO:0030030	cell projection organization	8.564e-05	ANK2, ANKRD1, CNTNAP2, COL3A1, COL5A1, CROCC, EFHD1, FAT4, FN1, FZD2, GDF7, GDNF, GFRA3, INPP5J, KAL1, KIT, NCAM1, NEGR1, NTF3, PALM, ROBO2, SCN1B, SLIT3, STRC, TENM3, TRPC6	26	2.4
BP	GO:0072164	mesonephric tubule development	8.568e-05	FAT4, GDNF, KIF26B, NPNT, ROBO2, SFRP1, SMAD9	7	7.1
BP	GO:0072163	mesonephric epithelium development	8.568e-05	FAT4, GDNF, KIF26B, NPNT, ROBO2, SFRP1, SMAD9	7	7.1
BP	GO:0007186	G-protein coupled receptor signaling pathway	9.225e-05	ADCY2, ADRA1B, APELA, CHRM3, DRD1, FZD2, GPER1, GPR123, GPR146, GPR161, HCAR1, HTR1F, LGR5, LGR6, LPHN3, OPCML, OR7A5, OR7C1, PALM, PENK, RASD1, SORCS2, TACR1	23	2.5
MF	GO:0008201	heparin binding	9.521e-05	ABI3BP, COL5A1, CXCL13, CYR61, FN1, KAL1, SERPINA5, SFRP1	8	5.8
MF	GO:0004888	transmembrane signaling receptor activity	0.0001027	ADRA1B, CHRM3, CHRNG, DRD1, FZD2, GFRA3, GPER1, GPR123, GPR146, GPR161, HCAR1, HTR1F, KIT, LGR5, LGR6, LPHN3, OPCML, OR7A5, OR7C1, ROBO2, SFRP1, SORCS2, TACR1	23	2.5
BP	GO:0001823	mesonephros development	0.0001035	FAT4, GDNF, KIF26B, NPNT, ROBO2, SFRP1, SMAD9	7	6.9
BP	GO:0045595	regulation of cell differentiation	0.0001123	ADAMTS9, ANKRD1, CAMK4, CAPN3, COL3A1, COL5A1, CYR61, DCT, FAT4, FN1, GDF7, GDNF, GPER1, IGFBP5, INPP5J, KIT, MYCN, NEGR1, NPNT, NTF3, PALM, ROBO2, SCN1B, SFRP1, SMAD9, SOSTDC1, TENM3, ZFPM2	28	2.2
CC	GO:0044421	extracellular region part	0.0001137	ABI3BP, ACE, ADAMTS9, ANPEP, APELA, CAMK4, CDH6, CHAD, COL18A1, COL1A2, COL3A1, COL5A1, COL8A1, CPXM1, CROCC, CX3CL1, CXCL13, DPYS, EFHD1, ELN, ENOX1, FAT4, FBLN1, FBLN2, FN1, FRAS1, GDF7, HPSE2, IGFBP5, KAL1, KCNMA1, KIAA1324, KIT, MAN1C1, MFAP4, MXRA5, NCAM1, NEGR1, NID1, NPNT, OMD, OPCML, PAPLN, PAPPA, PLXDC2, ROBO2, SEC14L3, SERPINA5, SFRP1, SLC23A1, SLC5A9, SLIT3, SOSTDC1, SPARC, TRHDE, WNT16	56	1.6
BP	GO:0072001	renal system development	0.0001206	ACE, DACT2, FAT4, FRAS1, GDNF, KIF26B, NID1, NPNT, ROBO2, SFRP1, SMAD9	11	4.2
BP	GO:0045987	positive regulation of smooth muscle contraction	0.0001283	CHRM3, GPER1, NPNT, TACR1	4	16
BP	GO:0007626	locomotory behavior	0.0001321	ADRA1B, ANKH, DMBX1, DRD1, GDNF, LSAMP, NEGR1, PARK2, PENK	9	5
BP	GO:0007411	axon guidance	0.0001483	ANK2, COL3A1, COL5A1, GDF7, GDNF, GFRA3, KAL1, NCAM1, NTF3, ROBO2, SCN1B, SLIT3, TRPC6	13	3.5
BP	GO:0097485	neuron projection guidance	0.0001483	ANK2, COL3A1, COL5A1, GDF7, GDNF, GFRA3, KAL1, NCAM1, NTF3, ROBO2, SCN1B, SLIT3, TRPC6	13	3.5
BP	GO:0060284	regulation of cell development	0.0001552	ANKRD1, CAPN3, COL3A1, DCT, FN1, GDF7, GDNF, GPER1, INPP5J, KIT, MYCN, NEGR1, NTF3, PALM, ROBO2, SCN1B, SFRP1, TENM3	18	2.8
MF	GO:0048407	platelet-derived growth factor binding	0.0001738	COL1A2, COL3A1, COL5A1	3	27.3
MF	GO:0038023	signaling receptor activity	0.0001774	ADRA1B, CHRM3, CHRNG, DRD1, FZD2, GFRA3, GPER1, GPR123, GPR146, GPR161, HCAR1, HTR1F, KCNH1, KIT, LGR5, LGR6, LPHN3, OPCML, OR7A5, OR7C1, ROBO2, SFRP1, SORCS2, TACR1	24	2.3
BP	GO:0051583	dopamine uptake involved in synaptic transmission	0.0001801	DRD1, GDNF, PARK2	3	27.3
BP	GO:0051934	catecholamine uptake involved in synaptic transmission	0.0001801	DRD1, GDNF, PARK2	3	27.3
BP	GO:0090494	dopamine uptake	0.0001801	DRD1, GDNF, PARK2	3	27.3
BP	GO:0090493	catecholamine uptake	0.0001801	DRD1, GDNF, PARK2	3	27.3
BP	GO:0040011	locomotion	0.0001802	ACE, ANK2, APELA, COL18A1, COL1A2, COL3A1, COL5A1, CX3CL1, CXCL13, CYR61, DRD1, FN1, GDF7, GDNF, GFRA3, GPER1, IGFBP5, KAL1, KIT, LGR6, NCAM1, NTF3, ROBO2, SCN1B, SFRP1, SLIT3, SPARC, TACR1, TNS3, TRPC6	30	2.1
CC	GO:0005615	extracellular space	0.0001957	ABI3BP, ACE, ADAMTS9, ANPEP, APELA, COL18A1, COL1A2, COL3A1, CPXM1, CX3CL1, CXCL13, ENOX1, FBLN1, FN1, GDF7, IGFBP5, KAL1, KIT, PAPPA, SERPINA5, SFRP1, SLIT3, SOSTDC1, SPARC, WNT16	25	2.2
BP	GO:0032963	collagen metabolic process	0.0001965	COL18A1, COL1A2, COL3A1, COL5A1, COL8A1, MFAP4, SCX	7	6.2
MF	GO:0019838	growth factor binding	0.0002031	COL1A2, COL3A1, COL5A1, CXCL13, CYR61, IGFBP5, NTF3	7	6.1
BP	GO:0030155	regulation of cell adhesion	0.0002053	ABI3BP, COL8A1, CX3CL1, CXCL13, CYR61, DACT2, FBLN2, KIF26B, NID1, NPNT, NUAK1, SFRP1	12	3.6
BP	GO:0008015	blood circulation	0.000225	ACE, ADRA1B, ANK2, ANPEP, CELF2, CHRM3, COL1A2, DRD1, ELN, GPER1, HCN4, SCN1B, TACR1	13	3.4
BP	GO:0044243	multicellular organismal catabolic process	0.0002302	ACE, COL18A1, COL1A2, COL3A1, COL5A1, COL8A1	6	7.3
BP	GO:0003013	circulatory system process	0.0002367	ACE, ADRA1B, ANK2, ANPEP, CELF2, CHRM3, COL1A2, DRD1, ELN, GPER1, HCN4, SCN1B, TACR1	13	3.4
BP	GO:0050767	regulation of neurogenesis	0.0002369	ANKRD1, COL3A1, DCT, FN1, GDF7, GPER1, INPP5J, KIT, MYCN, NEGR1, NTF3, PALM, ROBO2, SCN1B, TENM3	15	3
BP	GO:0043206	extracellular fibril organization	0.0002382	COL3A1, COL5A1, MFAP4	3	25
MF	GO:0004871	signal transducer activity	0.0002468	ADRA1B, CAPN3, CHRM3, CHRNG, DRD1, FZD2, GFRA3, GPER1, GPR123, GPR146, GPR161, HCAR1, HIF3A, HTR1F, KCNH1, KIT, LGR5, LGR6, LPHN3, MAPK4, OPCML, OR7A5, OR7C1, ROBO2, SFRP1, SMAD9, SORCS2, TACR1	28	2.1
MF	GO:0060089	molecular transducer activity	0.0002468	ADRA1B, CAPN3, CHRM3, CHRNG, DRD1, FZD2, GFRA3, GPER1, GPR123, GPR146, GPR161, HCAR1, HIF3A, HTR1F, KCNH1, KIT, LGR5, LGR6, LPHN3, MAPK4, OPCML, OR7A5, OR7C1, ROBO2, SFRP1, SMAD9, SORCS2, TACR1	28	2.1
BP	GO:0000904	cell morphogenesis involved in differentiation	0.0002492	ANK2, COL18A1, COL3A1, COL5A1, DACT2, FN1, FZD2, GDF7, GDNF, GFRA3, KAL1, NCAM1, NTF3, ROBO2, SCN1B, SFRP1, SLIT3, STRC, TRPC6, WNT16	20	2.5
MF	GO:1901681	sulfur compound binding	0.000274	ABI3BP, COL5A1, CXCL13, CYR61, FN1, HPSE2, KAL1, SERPINA5, SFRP1	9	4.5
CC	GO:0005583	fibrillar collagen trimer	0.0002749	COL1A2, COL3A1, COL5A1	3	23.1
BP	GO:0003008	system process	0.0002843	ACE, ADRA1B, ANK2, ANPEP, CAMK4, CELF2, CHRM3, CHRNG, CNTNAP2, COL18A1, COL1A2, DRD1, ELN, FZD2, GDNF, GPER1, HCN4, KCNMA1, KIT, NPNT, NTF3, OR7A5, OR7C1, PARK2, PENK, PIEZO2, PRRT2, RYR3, SCN1B, STRC, TACR1	31	2
CC	GO:0044425	membrane part	0.0002919	ACE, ADCY2, ADRA1B, ANK2, ANKH, ANPEP, ATP12A, BEST4, BTNL9, CAPN3, CD200, CD200R1L, CDH6, CDH7, CHRM3, CHRNG, CNTNAP2, CX3CL1, CYP2W1, CYYR1, DCT, DRD1, FAT3, FAT4, FMO1, FN1, FRAS1, FRRS1L, FZD2, GFRA3, GPER1, GPR123, GPR146, GPR161, HCAR1, HCN4, HTR1F, KCNF1, KCNH1, KCNMA1, KIAA1324, KIT, LGR5, LGR6, LINGO4, LPHN3, LSAMP, MAN1C1, MPP2, NCAM1, NEGR1, NPNT, OPCML, OR7A5, OR7C1, PALM, PCDH19, PIE…	82	1.4
CC	GO:0071953	elastic fiber	0.000307	ELN, MFAP4	2	66.7
MF	GO:0004930	G-protein coupled receptor activity	0.0003191	ADRA1B, CHRM3, DRD1, FZD2, GPER1, GPR123, GPR146, GPR161, HCAR1, HTR1F, LPHN3, OPCML, OR7A5, OR7C1, SORCS2, TACR1	16	2.8
BP	GO:0060083	smooth muscle contraction involved in micturition	0.0003313	KCNMA1, TACR1	2	66.7
BP	GO:0061364	apoptotic process involved in luteolysis	0.0003313	ROBO2, SLIT3	2	66.7
BP	GO:0035106	operant conditioning	0.0003313	DRD1, TACR1	2	66.7
BP	GO:0045933	positive regulation of muscle contraction	0.0003443	CHRM3, GPER1, NPNT, TACR1	4	12.5
BP	GO:0006935	chemotaxis	0.0003454	ANK2, COL3A1, COL5A1, CX3CL1, CXCL13, CYR61, GDF7, GDNF, GFRA3, KAL1, KIT, NCAM1, NTF3, ROBO2, SCN1B, SLIT3, TRPC6	17	2.7
BP	GO:0042330	taxis	0.0003454	ANK2, COL3A1, COL5A1, CX3CL1, CXCL13, CYR61, GDF7, GDNF, GFRA3, KAL1, KIT, NCAM1, NTF3, ROBO2, SCN1B, SLIT3, TRPC6	17	2.7
BP	GO:0001655	urogenital system development	0.0003731	ACE, DACT2, FAT4, FRAS1, GDNF, KIF26B, NID1, NPNT, ROBO2, SFRP1, SMAD9	11	3.6
BP	GO:0009187	cyclic nucleotide metabolic process	0.0004188	ADCY2, DRD1, FZD2, GPER1, GPR161, GUCY1A2, PALM, PDE11A	8	4.8
BP	GO:0002009	morphogenesis of an epithelium	0.0004318	COL5A1, CYR61, FAT4, FRAS1, FZD2, GDF7, GDNF, KIF26B, MYCN, NPNT, SFRP1, SOSTDC1, WNT16	13	3.2
BP	GO:0006928	cellular component movement	0.0004552	ACE, ANK2, APELA, COL18A1, COL1A2, COL3A1, COL5A1, CX3CL1, CXCL13, CYR61, DRD1, FN1, GDF7, GDNF, GFRA3, GPER1, IGFBP5, KAL1, KIT, LGR6, NCAM1, NTF3, PALM, ROBO2, SCN1B, SFRP1, SLIT3, SPARC, TACR1, TNS3, TRPC6	31	2
BP	GO:0007268	synaptic transmission	0.0004657	ADCY2, CAMK4, CHRNG, DRD1, GDNF, GPER1, HCN4, HTR1F, KCNF1, KCNH1, KCNMA1, KIT, NTF3, PARK2, ROBO2, SCN1B, SHISA9, TACR1	18	2.6
BP	GO:0007267	cell-cell signaling	0.0004755	ADCY2, ADRA1B, ANK2, CAMK4, CHRM3, CHRNG, CXCL13, DRD1, FZD2, GDNF, GPER1, HCN4, HTR1F, KCNF1, KCNH1, KCNMA1, KIT, NTF3, PARK2, ROBO2, SCN1B, SFRP1, SHISA9, TACR1, TRHDE	25	2.2
BP	GO:0007409	axonogenesis	0.0004889	ANK2, COL3A1, COL5A1, FN1, FZD2, GDF7, GDNF, GFRA3, KAL1, NCAM1, NTF3, ROBO2, SCN1B, SLIT3, TRPC6	15	2.8
MF	GO:0004872	receptor activity	0.00049	ADRA1B, ANPEP, CHRM3, CHRNG, DRD1, FZD2, GFRA3, GPER1, GPR123, GPR146, GPR161, HCAR1, HTR1F, KCNH1, KIT, LGR5, LGR6, LPHN3, OPCML, OR7A5, OR7C1, PLXDC2, ROBO2, SFRP1, SORCS2, TACR1	26	2.1
BP	GO:0007610	behavior	0.0005662	ADRA1B, ANKH, CAMK4, CNTNAP2, CXCL13, DMBX1, DRD1, GDNF, KIT, LSAMP, NEGR1, NTF3, PARK2, PENK, ROBO2, TACR1	16	2.7
BP	GO:0006937	regulation of muscle contraction	0.0005803	ADRA1B, ANK2, CHRM3, GPER1, NPNT, SCN1B, TACR1	7	5.2
BP	GO:0097435	fibril organization	0.0005879	COL3A1, COL5A1, MFAP4	3	18.8
BP	GO:0032989	cellular component morphogenesis	0.0005966	ANK2, ANKRD1, CAPN3, COL18A1, COL3A1, COL5A1, DACT2, FN1, FZD2, GDF7, GDNF, GFRA3, KAL1, KIT, NCAM1, NTF3, PALM, ROBO2, SCN1B, SFRP1, SLIT3, SPARC, STRC, TRPC6, WNT16	25	2.1
BP	GO:0051270	regulation of cellular component movement	0.0005978	ACE, ANK2, COL18A1, COL3A1, CXCL13, CYR61, DRD1, GPER1, IGFBP5, KIT, LGR6, NTF3, SCN1B, SFRP1, SPARC, TACR1	16	2.7
BP	GO:0048667	cell morphogenesis involved in neuron differentiation	0.0006197	ANK2, COL3A1, COL5A1, FN1, FZD2, GDF7, GDNF, GFRA3, KAL1, NCAM1, NTF3, ROBO2, SCN1B, SLIT3, STRC, TRPC6	16	2.7
BP	GO:0045995	regulation of embryonic development	0.0006358	COL5A1, FZD2, GDNF, GPR161, SCX, SFRP1	6	6.1
BP	GO:0030335	positive regulation of cell migration	0.0006411	COL18A1, CXCL13, CYR61, DRD1, GPER1, KIT, LGR6, NTF3, SPARC, TACR1	10	3.7
MF	GO:0005539	glycosaminoglycan binding	0.0006799	ABI3BP, COL5A1, CXCL13, CYR61, FN1, KAL1, SERPINA5, SFRP1	8	4.4
BP	GO:0072073	kidney epithelium development	0.0006906	FAT4, GDNF, KIF26B, NPNT, ROBO2, SFRP1, SMAD9	7	5
BP	GO:0007507	heart development	0.0007034	ADRA1B, ANK2, ANKRD1, APELA, COL3A1, COL5A1, CYR61, FAT4, FZD2, SCX, SPARC, WNT16, ZFPM2	13	3
BP	GO:0061564	axon development	0.0007171	ANK2, COL3A1, COL5A1, FN1, FZD2, GDF7, GDNF, GFRA3, KAL1, NCAM1, NTF3, ROBO2, SCN1B, SLIT3, TRPC6	15	2.7
BP	GO:0007156	homophilic cell adhesion	0.0007206	CDH6, CDH7, FAT3, FAT4, PCDH19, ROBO2, TENM3	7	5
BP	GO:0043588	skin development	0.0007428	COL1A2, COL3A1, COL5A1, DACT2, DCT, FRAS1, IGFBP5, NTF3, SOSTDC1, STRC, WNT16	11	3.4
MF	GO:0030594	neurotransmitter receptor activity	0.0007673	CHRM3, CHRNG, DRD1, SORCS2, TACR1	5	7.2
BP	GO:2000147	positive regulation of cell motility	0.0007794	COL18A1, CXCL13, CYR61, DRD1, GPER1, KIT, LGR6, NTF3, SPARC, TACR1	10	3.6
BP	GO:0006813	potassium ion transport	0.0007912	ANK2, ATP12A, DRD1, HCN4, KCNF1, KCNH1, KCNMA1, SLC24A3	8	4.3
BP	GO:0001944	vasculature development	0.0008011	ANPEP, COL18A1, COL1A2, COL3A1, COL5A1, COL8A1, CX3CL1, CXCL13, CYR61, FN1, FZD2, SFRP1, SPARC, TMEM204, ZFPM2	15	2.7
BP	GO:0030199	collagen fibril organization	0.0008193	COL1A2, COL3A1, COL5A1, SCX	4	10
BP	GO:0016477	cell migration	0.0008781	ACE, APELA, COL18A1, COL1A2, COL3A1, COL5A1, CX3CL1, CXCL13, CYR61, DRD1, FN1, GDNF, GFRA3, GPER1, IGFBP5, KIT, LGR6, NTF3, SFRP1, SPARC, TACR1, TNS3	22	2.2
BP	GO:0031346	positive regulation of cell projection organization	0.0008784	ANKRD1, FN1, KIT, NEGR1, PALM, ROBO2, SCN1B, TENM3	8	4.3
BP	GO:0030154	cell differentiation	0.0008803	ACE, ADAMTS9, ANK2, ANKRD1, ANPEP, ATOH8, CAMK4, CAPN3, CNTNAP2, COL18A1, COL3A1, COL5A1, COL8A1, CYR61, DACT2, DCT, DRD1, EFHD1, FAT4, FN1, FZD2, GDF7, GDNF, GFRA3, GPER1, IGFBP5, INPP5J, KAL1, KCNH1, KIT, MYCN, NCAM1, NEGR1, NPNT, NTF3, OPCML, PALM, PAPPA, ROBO2, SCN1B, SCX, SFRP1, SLIT3, SMAD9, SOSTDC1, STRC, TENM3, TMEM204, TRPC6, WNT16, ZFPM2	51	1.6
BP	GO:0010810	regulation of cell-substrate adhesion	0.0008864	ABI3BP, COL8A1, CYR61, FBLN2, NID1, NPNT, SFRP1	7	4.8
BP	GO:0006812	cation transport	0.000906	ANK2, ATP12A, CAPN3, CHRNG, DRD1, GDNF, GPER1, HCN4, KCNF1, KCNH1, KCNMA1, PARK2, PIEZO2, RYR3, SCN1B, SLC23A1, SLC24A3, SLC47A1, SLC5A9, TRPC6, WNK2	21	2.2
BP	GO:0051094	positive regulation of developmental process	0.0009199	ADAMTS9, CAPN3, CX3CL1, CYR61, DCT, FN1, GDF7, GDNF, GPER1, KIT, NPNT, NTF3, PALM, PARK2, ROBO2, SCX, SFRP1, SMAD9, ZFPM2	19	2.3
BP	GO:0030334	regulation of cell migration	0.0009204	ACE, COL18A1, COL3A1, CXCL13, CYR61, DRD1, GPER1, IGFBP5, KIT, LGR6, NTF3, SFRP1, SPARC, TACR1	14	2.8
BP	GO:0051928	positive regulation of calcium ion transport	0.0009232	ANK2, CAPN3, DRD1, GPER1, TRPC6	5	7
BP	GO:0042391	regulation of membrane potential	0.0009266	ANK2, CHRNG, DRD1, GPER1, HCN4, KCNH1, KCNMA1, NTF3, PIEZO2, SCN1B, TACR1	11	3.3
BP	GO:0098609	cell-cell adhesion	0.0009407	CDH6, CDH7, CX3CL1, FAT3, FAT4, PCDH19, ROBO2, TENM3	8	4.2
BP	GO:0050896	response to stimulus	0.0009408	ADCY2, ADRA1B, ANK2, ANKH, ANKRD1, ANPEP, APELA, ARHGAP33, CAMK4, CAPN3, CD200, CHRM3, CHRNG, CNTNAP2, COL18A1, COL1A2, COL3A1, COL5A1, CX3CL1, CXCL13, CYP2W1, CYR61, DACT2, DMBX1, DRD1, FAT4, FMO1, FN1, FZD2, GDF7, GDNF, GFRA3, GPER1, GPR123, GPR146, GPR161, GUCY1A2, HCAR1, HCN4, HIF3A, HPCAL4, HTR1F, IGFBP5, KAL1, KCNH1, KCNMA1, KIAA1324, KIT, LGR5, LGR6, LPHN3, LSAMP, MACROD2, MAPK4, MFAP4, MK…	96	1.3
BP	GO:0051272	positive regulation of cellular component movement	0.0009415	COL18A1, CXCL13, CYR61, DRD1, GPER1, KIT, LGR6, NTF3, SPARC, TACR1	10	3.5
BP	GO:0015672	monovalent inorganic cation transport	0.0009423	ANK2, ATP12A, DRD1, HCN4, KCNF1, KCNH1, KCNMA1, SCN1B, SLC23A1, SLC24A3, SLC47A1, SLC5A9, WNK2	13	2.9
BP	GO:2000021	regulation of ion homeostasis	0.00104	ANK2, CAPN3, DRD1, GPER1, SCN1B, TACR1, WNK2	7	4.7
BP	GO:0043270	positive regulation of ion transport	0.001081	ANK2, CAPN3, DRD1, GDNF, GPER1, SCN1B, TRPC6	7	4.7
BP	GO:0035990	tendon cell differentiation	0.001089	GDF7, SCX	2	40
BP	GO:0035992	tendon formation	0.001089	GDF7, SCX	2	40
BP	GO:0001554	luteolysis	0.001089	ROBO2, SLIT3	2	40
BP	GO:0097264	self proteolysis	0.001089	CAPN3, TENM3	2	40
BP	GO:0007612	learning	0.001158	ADRA1B, CNTNAP2, DRD1, KIT, PARK2, TACR1	6	5.4
BP	GO:0003044	regulation of systemic arterial blood pressure mediated by a chemical signal	0.001178	ACE, ADRA1B, ANPEP, TACR1	4	9.1
BP	GO:0040017	positive regulation of locomotion	0.00119	COL18A1, CXCL13, CYR61, DRD1, GPER1, KIT, LGR6, NTF3, SPARC, TACR1	10	3.4
BP	GO:0007166	cell surface receptor signaling pathway	0.001207	ADCY2, ADRA1B, APELA, CAMK4, CHRM3, COL1A2, COL3A1, CX3CL1, CXCL13, CYR61, DACT2, DRD1, FZD2, GDF7, GDNF, GPER1, GPR123, GPR146, GPR161, HCAR1, HTR1F, IGFBP5, KIAA1324, KIT, LGR5, LGR6, LPHN3, NCAM1, NPNT, NTF3, OPCML, OR7A5, OR7C1, PALM, PALM3, PARK2, PENK, RASD1, SCX, SFRP1, SLIT3, SMAD9, SORCS2, SOSTDC1, TACR1, TMEM204, WNT16	47	1.6
BP	GO:0098655	cation transmembrane transport	0.001226	ANK2, ATP12A, CHRNG, HCN4, KCNF1, KCNH1, KCNMA1, PIEZO2, RYR3, SCN1B, SLC23A1, SLC24A3, SLC47A1, TRPC6, WNK2	15	2.6
BP	GO:0098660	inorganic ion transmembrane transport	0.001226	ANK2, ANKH, ATP12A, BEST4, HCN4, KCNF1, KCNH1, KCNMA1, RYR3, SCN1B, SLC23A1, SLC24A3, SLC47A1, TRPC6, WNK2	15	2.6
BP	GO:0007178	transmembrane receptor protein serine/threonine kinase signaling pathway	0.001283	COL1A2, COL3A1, CYR61, DACT2, GDF7, NPNT, SCX, SFRP1, SMAD9, SOSTDC1	10	3.4
BP	GO:0048646	anatomical structure formation involved in morphogenesis	0.001294	ANK2, ANKRD1, ANPEP, CAPN3, CHAD, COL18A1, COL5A1, COL8A1, CX3CL1, CXCL13, CYR61, FN1, FZD2, GDF7, GDNF, KCNH1, KIF26B, SCX, SFRP1, SPARC, WNT16	21	2.2
BP	GO:0000902	cell morphogenesis	0.001315	ANK2, COL18A1, COL3A1, COL5A1, DACT2, FN1, FZD2, GDF7, GDNF, GFRA3, KAL1, KIT, NCAM1, NTF3, PALM, ROBO2, SCN1B, SFRP1, SLIT3, SPARC, STRC, TRPC6, WNT16	23	2.1
BP	GO:0030574	collagen catabolic process	0.001332	COL18A1, COL1A2, COL3A1, COL5A1, COL8A1	5	6.5
BP	GO:0040012	regulation of locomotion	0.001335	ACE, COL18A1, COL3A1, CXCL13, CYR61, DRD1, GPER1, IGFBP5, KIT, LGR6, NTF3, ROBO2, SFRP1, SPARC, TACR1	15	2.6
CC	GO:0031256	leading edge membrane	0.001428	CNTNAP2, FZD2, GPER1, PALM, ROBO2, SHISA9	6	5
BP	GO:0030801	positive regulation of cyclic nucleotide metabolic process	0.001494	DRD1, FZD2, GPER1, GPR161, GUCY1A2	5	6.3
BP	GO:2000145	regulation of cell motility	0.001512	ACE, COL18A1, COL3A1, CXCL13, CYR61, DRD1, GPER1, IGFBP5, KIT, LGR6, NTF3, SFRP1, SPARC, TACR1	14	2.6
BP	GO:0001964	startle response	0.001543	DRD1, PARK2, PENK	3	13.6
BP	GO:0044708	single-organism behavior	0.001573	ADRA1B, CAMK4, CNTNAP2, DMBX1, DRD1, GDNF, KIT, LSAMP, PARK2, PENK, TACR1	11	3.1
BP	GO:0030509	BMP signaling pathway	0.001657	CYR61, GDF7, SCX, SFRP1, SMAD9, SOSTDC1	6	5
CC	GO:0005581	collagen trimer	0.001753	COL18A1, COL1A2, COL3A1, COL5A1, COL8A1	5	5.9
BP	GO:0098602	single organism cell adhesion	0.001831	CDH7, CHAD, CX3CL1, CXCL13, CYR61, FN1, KIF26B, KIT, MYCN, NEGR1, NPNT	11	3
CC	GO:0033267	axon part	0.001832	CHRM3, CNTNAP2, GPER1, HCN4, ROBO2, SCN1B	6	4.8
MF	GO:0001664	G-protein coupled receptor binding	0.001855	ACE, APELA, CX3CL1, CXCL13, PALM, PARK2, SFRP1, WNT16	8	3.7
BP	GO:0048869	cellular developmental process	0.001987	ACE, ADAMTS9, ANK2, ANKRD1, ANPEP, ATOH8, CAMK4, CAPN3, CNTNAP2, COL18A1, COL3A1, COL5A1, COL8A1, CYR61, DACT2, DCT, DRD1, EFHD1, FAT4, FN1, FZD2, GDF7, GDNF, GFRA3, GPER1, IGFBP5, INPP5J, KAL1, KCNH1, KIT, MYCN, NCAM1, NEGR1, NPNT, NTF3, OPCML, PALM, PAPPA, ROBO2, SCN1B, SCX, SFRP1, SLIT3, SMAD9, SOSTDC1, SPARC, STRC, TENM3, TMEM204, TRPC6, WNT16, ZFPM2	52	1.5
BP	GO:0050974	detection of mechanical stimulus involved in sensory perception	0.001997	KIT, PIEZO2, STRC	3	12.5
BP	GO:0051281	positive regulation of release of sequestered calcium ion into cytosol	0.001997	CAPN3, DRD1, GPER1	3	12.5
BP	GO:0001501	skeletal system development	0.002006	ANKH, CHAD, COL1A2, COL3A1, CYR61, FAT4, MYCN, PHOSPHO1, SCX, SFRP1, SMAD9, SPARC	12	2.8
BP	GO:0009605	response to external stimulus	0.002007	ANK2, ANKRD1, ANPEP, CAPN3, COL3A1, COL5A1, CX3CL1, CXCL13, CYR61, DRD1, GDF7, GDNF, GFRA3, GPER1, KAL1, KIAA1324, KIT, NCAM1, NPNT, NTF3, PALM3, PARK2, PENK, PIEZO2, ROBO2, SCN1B, SCX, SFRP1, SLIT3, SPARC, STRC, TACR1, TRPC6	33	1.8
BP	GO:0006940	regulation of smooth muscle contraction	0.002047	CHRM3, GPER1, NPNT, TACR1	4	7.8
BP	GO:0019229	regulation of vasoconstriction	0.002047	ACE, ADRA1B, CHRM3, TACR1	4	7.8
BP	GO:0051279	regulation of release of sequestered calcium ion into cytosol	0.002047	ANK2, CAPN3, DRD1, GPER1	4	7.8
BP	GO:0043269	regulation of ion transport	0.002064	ANK2, CAPN3, DRD1, GDNF, GPER1, HCN4, KCNF1, KCNH1, KCNMA1, PARK2, SCN1B, TRPC6, WNK2	13	2.7
BP	GO:0030278	regulation of ossification	0.002073	ANKH, CYR61, IGFBP5, NPNT, PHOSPHO1, SFRP1, TACR1	7	4.2
BP	GO:0090257	regulation of muscle system process	0.002073	ADRA1B, ANK2, CHRM3, GPER1, NPNT, SCN1B, TACR1	7	4.2
BP	GO:0048812	neuron projection morphogenesis	0.002077	ANK2, COL3A1, COL5A1, FN1, FZD2, GDF7, GDNF, GFRA3, KAL1, NCAM1, NTF3, ROBO2, SCN1B, SLIT3, TRPC6	15	2.5
BP	GO:0051480	cytosolic calcium ion homeostasis	0.002123	ANK2, CAPN3, CXCL13, DRD1, GPER1, RYR3, TACR1, TRPC6	8	3.7
BP	GO:0050880	regulation of blood vessel size	0.002213	ACE, ADRA1B, CHRM3, DRD1, GPER1, TACR1	6	4.8
BP	GO:0006811	ion transport	0.002243	ACE, ANK2, ANKH, ATP12A, BEST4, CAPN3, CHRNG, DRD1, GDNF, GPER1, HCN4, KCNF1, KCNH1, KCNMA1, PARK2, PIEZO2, RYR3, SCN1B, SLC16A6, SLC23A1, SLC24A3, SLC47A1, SLC5A9, SLCO1A2, TRPC6, WNK2	26	1.9
BP	GO:0003081	regulation of systemic arterial blood pressure by renin-angiotensin	0.002252	ACE, ANPEP, TACR1	3	12
BP	GO:0001963	synaptic transmission, dopaminergic	0.002252	DRD1, GDNF, PARK2	3	12
BP	GO:0001504	neurotransmitter uptake	0.002252	DRD1, GDNF, PARK2	3	12
BP	GO:0060073	micturition	0.002255	KCNMA1, TACR1	2	28.6
BP	GO:0014832	urinary bladder smooth muscle contraction	0.002255	KCNMA1, TACR1	2	28.6
BP	GO:0010579	positive regulation of adenylate cyclase activity involved in G-protein coupled receptor signaling pathway	0.002255	DRD1, GPER1	2	28.6
BP	GO:0010578	regulation of adenylate cyclase activity involved in G-protein coupled receptor signaling pathway	0.002255	DRD1, GPER1	2	28.6
BP	GO:0098662	inorganic cation transmembrane transport	0.002255	ANK2, ATP12A, HCN4, KCNF1, KCNH1, KCNMA1, RYR3, SCN1B, SLC23A1, SLC24A3, SLC47A1, TRPC6, WNK2	13	2.6
BP	GO:0048870	cell motility	0.002256	ACE, APELA, COL18A1, COL1A2, COL3A1, COL5A1, CX3CL1, CXCL13, CYR61, DRD1, FN1, GDNF, GFRA3, GPER1, IGFBP5, KIT, LGR6, NTF3, SFRP1, SPARC, TACR1, TNS3	22	2
BP	GO:0051674	localization of cell	0.002256	ACE, APELA, COL18A1, COL1A2, COL3A1, COL5A1, CX3CL1, CXCL13, CYR61, DRD1, FN1, GDNF, GFRA3, GPER1, IGFBP5, KIT, LGR6, NTF3, SFRP1, SPARC, TACR1, TNS3	22	2
BP	GO:0035150	regulation of tube size	0.002303	ACE, ADRA1B, CHRM3, DRD1, GPER1, TACR1	6	4.7
BP	GO:0016337	single organismal cell-cell adhesion	0.002323	CDH7, CHAD, CX3CL1, CXCL13, CYR61, KIF26B, KIT, MYCN, NEGR1, NPNT	10	3.1
BP	GO:0007417	central nervous system development	0.002346	CNTNAP2, COL3A1, DCT, DMBX1, DRD1, FAT4, FZD2, GDF7, HPCAL4, MACROD2, MYCN, NTF3, PARK2, ROBO2, SCN1B, SFRP1, SLC23A1, SMAD9	18	2.2
BP	GO:0048598	embryonic morphogenesis	0.002353	APELA, COL5A1, COL8A1, CYR61, FN1, FRAS1, FZD2, GDF7, GDNF, MYCN, SCX, SFRP1, STRC, WNT16	14	2.5
BP	GO:0009612	response to mechanical stimulus	0.002367	ANKRD1, COL3A1, KIT, PIEZO2, SCX, STRC, TACR1	7	4.1
CC	GO:1902495	transmembrane transporter complex	0.002372	ATP12A, BEST4, CHRNG, CNTNAP2, KCNF1, KCNH1, KCNMA1, SCN1B, SHISA9	9	3.2
BP	GO:0030799	regulation of cyclic nucleotide metabolic process	0.002396	DRD1, FZD2, GPER1, GPR161, GUCY1A2, PALM	6	4.7
MF	GO:0043394	proteoglycan binding	0.002441	COL5A1, HPSE2, NID1	3	11.5
BP	GO:0009628	response to abiotic stimulus	0.002495	ADRA1B, ANKRD1, CAPN3, COL18A1, COL3A1, DRD1, HIF3A, KCNMA1, KIT, MFAP4, MKI67, PALM, PIEZO2, SCX, SFRP1, SMAD9, SPARC, STRC, TACR1, TRPC6	20	2.1
BP	GO:0001656	metanephros development	0.002528	FAT4, FRAS1, GDNF, KIF26B, ROBO2	5	5.6
BP	GO:0051130	positive regulation of cellular component organization	0.002558	ANKRD1, CXCL13, FN1, GDNF, GPER1, KIAA1324, KIT, NEGR1, NTF3, PALM, PARK2, ROBO2, SCN1B, SFRP1, TACR1, TENM3	16	2.3
BP	GO:0031589	cell-substrate adhesion	0.002576	ABI3BP, COL3A1, COL8A1, CYR61, FBLN2, FN1, NID1, NPNT, SFRP1	9	3.3
MF	GO:0008237	metallopeptidase activity	0.002595	ACE, ADAMTS9, ANPEP, CPXM1, PAPLN, PAPPA, TRHDE	7	4
CC	GO:1990351	transporter complex	0.00267	ATP12A, BEST4, CHRNG, CNTNAP2, KCNF1, KCNH1, KCNMA1, SCN1B, SHISA9	9	3.1
MF	GO:0005261	cation channel activity	0.002676	CHRNG, HCN4, KCNF1, KCNH1, KCNMA1, PIEZO2, RYR3, SCN1B, TRPC6	9	3.2
BP	GO:0052652	cyclic purine nucleotide metabolic process	0.00269	ADCY2, DRD1, GPER1, GPR161, GUCY1A2, PALM	6	4.6
BP	GO:0009190	cyclic nucleotide biosynthetic process	0.002794	ADCY2, DRD1, GPER1, GPR161, GUCY1A2, PALM	6	4.5
BP	GO:0048771	tissue remodeling	0.002794	ACE, ADRA1B, ELN, IGFBP5, SFRP1, WNT16	6	4.5
MF	GO:0015075	ion transmembrane transporter activity	0.002869	ANKH, ATP12A, BEST4, CHRNG, HCN4, KCNF1, KCNH1, KCNMA1, PIEZO2, RYR3, SCN1B, SLC16A6, SLC23A1, SLC24A3, SLC47A1, SLCO1A2, TRPC6	17	2.2
BP	GO:0051588	regulation of neurotransmitter transport	0.002889	DRD1, GDNF, GPER1, PARK2	4	7.1
BP	GO:0046058	cAMP metabolic process	0.002901	ADCY2, DRD1, GPER1, GPR161, PALM, PDE11A	6	4.5
MF	GO:0008046	axon guidance receptor activity	0.002917	GFRA3, ROBO2	2	25
BP	GO:0014848	urinary tract smooth muscle contraction	0.002986	KCNMA1, TACR1	2	25
BP	GO:0070474	positive regulation of uterine smooth muscle contraction	0.002986	GPER1, TACR1	2	25
BP	GO:0042490	mechanoreceptor differentiation	0.003082	FAT4, FZD2, NTF3, STRC	4	7
BP	GO:0030534	adult behavior	0.003124	ADRA1B, CNTNAP2, DMBX1, DRD1, GDNF, PARK2	6	4.4
BP	GO:0050804	regulation of synaptic transmission	0.003126	DRD1, GDNF, GPER1, KIT, NTF3, PARK2, SHISA9, TACR1	8	3.5
MF	GO:0015079	potassium ion transmembrane transporter activity	0.003164	ATP12A, HCN4, KCNF1, KCNH1, KCNMA1, SLC24A3	6	4.4
BP	GO:0008585	female gonad development	0.003205	KIT, ROBO2, SFRP1, SLIT3, ZFPM2	5	5.3
BP	GO:0045981	positive regulation of nucleotide metabolic process	0.003355	DRD1, FZD2, GPER1, GPR161, GUCY1A2	5	5.3
BP	GO:1900544	positive regulation of purine nucleotide metabolic process	0.003355	DRD1, FZD2, GPER1, GPR161, GUCY1A2	5	5.3
BP	GO:0007154	cell communication	0.003386	ADCY2, ADRA1B, ANK2, ANKRD1, APELA, ARHGAP33, CAMK4, CAPN3, CHRM3, CHRNG, CNTNAP2, COL1A2, COL3A1, CX3CL1, CXCL13, CYR61, DACT2, DRD1, FAT4, FRAS1, FZD2, GDF7, GDNF, GFRA3, GPER1, GPR123, GPR146, GPR161, GUCY1A2, HCAR1, HCN4, HIF3A, HPCAL4, HTR1F, IGFBP5, KCNF1, KCNH1, KCNMA1, KIAA1324, KIT, LGR5, LGR6, LPHN3, MAPK4, MPP2, NCAM1, NPNT, NTF3, OPCML, OR7A5, OR7C1, PALM, PALM3, PARK2, PDE11A, PENK, …	74	1.4
BP	GO:0014910	regulation of smooth muscle cell migration	0.003468	ACE, IGFBP5, TACR1	3	10.3
BP	GO:0015872	dopamine transport	0.003468	DRD1, GDNF, PARK2	3	10.3
BP	GO:0050769	positive regulation of neurogenesis	0.003483	DCT, FN1, GPER1, KIT, NTF3, ROBO2	6	4.3
BP	GO:0044700	single organism signaling	0.003605	ADCY2, ADRA1B, ANK2, ANKRD1, APELA, ARHGAP33, CAMK4, CAPN3, CHRM3, CHRNG, CNTNAP2, COL1A2, COL3A1, CX3CL1, CXCL13, CYR61, DACT2, DRD1, FAT4, FZD2, GDF7, GDNF, GFRA3, GPER1, GPR123, GPR146, GPR161, GUCY1A2, HCAR1, HCN4, HIF3A, HPCAL4, HTR1F, IGFBP5, KCNF1, KCNH1, KCNMA1, KIAA1324, KIT, LGR5, LGR6, LPHN3, MAPK4, MPP2, NCAM1, NPNT, NTF3, OPCML, OR7A5, OR7C1, PALM, PALM3, PARK2, PDE11A, PENK, PPP2R2B…	73	1.4
BP	GO:0023052	signaling	0.003605	ADCY2, ADRA1B, ANK2, ANKRD1, APELA, ARHGAP33, CAMK4, CAPN3, CHRM3, CHRNG, CNTNAP2, COL1A2, COL3A1, CX3CL1, CXCL13, CYR61, DACT2, DRD1, FAT4, FZD2, GDF7, GDNF, GFRA3, GPER1, GPR123, GPR146, GPR161, GUCY1A2, HCAR1, HCN4, HIF3A, HPCAL4, HTR1F, IGFBP5, KCNF1, KCNH1, KCNMA1, KIAA1324, KIT, LGR5, LGR6, LPHN3, MAPK4, MPP2, NCAM1, NPNT, NTF3, OPCML, OR7A5, OR7C1, PALM, PALM3, PARK2, PDE11A, PENK, PPP2R2B…	73	1.4
BP	GO:0001503	ossification	0.003645	ANKH, CYR61, FAT4, IGFBP5, NPNT, PHOSPHO1, SCX, SFRP1, SPARC, TACR1	10	2.9
BP	GO:0046545	development of primary female sexual characteristics	0.003669	KIT, ROBO2, SFRP1, SLIT3, ZFPM2	5	5.2
BP	GO:0044699	single-organism process	0.003756	ABI3BP, ACE, ADAMTS9, ADCY2, ADRA1B, ANK2, ANKH, ANKRD1, ANPEP, APELA, ARHGAP33, ATOH8, ATP12A, BEST4, CAMK4, CAPN3, CAPN6, CDH6, CDH7, CELF2, CHAD, CHRM3, CHRNG, CNTNAP2, COL18A1, COL1A2, COL3A1, COL5A1, COL8A1, CORO2B, CROCC, CX3CL1, CXCL13, CYP2W1, CYR61, DACT2, DCT, DMBX1, DPYS, DRD1, EFHD1, ELN, ENOX1, FAT3, FAT4, FBLN1, FBLN2, FMO1, FN1, FRAS1, FZD2, GDF7, GDNF, GFRA3, GPER1, GPR123, GPR146…	143	1.2
BP	GO:0001568	blood vessel development	0.003799	ANPEP, COL18A1, COL1A2, COL3A1, COL5A1, COL8A1, CX3CL1, CXCL13, CYR61, FN1, SFRP1, SPARC, ZFPM2	13	2.5
BP	GO:0002118	aggressive behavior	0.003812	PENK, TACR1	2	22.2
BP	GO:0030432	peristalsis	0.003812	DRD1, GDNF	2	22.2
BP	GO:0051584	regulation of dopamine uptake involved in synaptic transmission	0.003812	DRD1, GDNF	2	22.2
BP	GO:0051940	regulation of catecholamine uptake involved in synaptic transmission	0.003812	DRD1, GDNF	2	22.2
BP	GO:1902742	apoptotic process involved in development	0.003824	CYR61, ROBO2, SLIT3	3	10
BP	GO:0060119	inner ear receptor cell development	0.003824	FAT4, FZD2, STRC	3	10
BP	GO:0060348	bone development	0.003871	CHAD, FAT4, PHOSPHO1, SCX, SMAD9, SPARC	6	4.3
MF	GO:0005178	integrin binding	0.00397	COL3A1, COL5A1, CYR61, FN1, NPNT	5	5
MF	GO:0005518	collagen binding	0.004003	ABI3BP, FN1, NID1, SPARC	4	6.5
BP	GO:0071356	cellular response to tumor necrosis factor	0.004005	ANKRD1, GPER1, NPNT, PARK2, SFRP1	5	5.1
BP	GO:0007611	learning or memory	0.004108	ADRA1B, CAMK4, CNTNAP2, DRD1, KIT, PARK2, TACR1	7	3.7
BP	GO:0003338	metanephros morphogenesis	0.004201	FRAS1, GDNF, KIF26B	3	9.7
BP	GO:0030001	metal ion transport	0.004265	ANK2, ATP12A, CAPN3, DRD1, GPER1, HCN4, KCNF1, KCNH1, KCNMA1, RYR3, SCN1B, SLC23A1, SLC24A3, SLC5A9, TRPC6, WNK2	16	2.2
BP	GO:0003018	vascular process in circulatory system	0.00429	ACE, ADRA1B, CHRM3, DRD1, GPER1, TACR1	6	4.2
BP	GO:0008306	associative learning	0.004425	ADRA1B, DRD1, KIT, TACR1	4	6.3
CC	GO:0034702	ion channel complex	0.004535	BEST4, CHRNG, CNTNAP2, KCNF1, KCNH1, KCNMA1, SCN1B, SHISA9	8	3.1
CC	GO:0016020	membrane	0.004592	ACE, ADCY2, ADRA1B, ANK2, ANKH, ANPEP, ARHGAP33, ATP12A, BEST4, BTNL9, CAPN3, CD200, CD200R1L, CDH6, CDH7, CHRM3, CHRNG, CNTNAP2, CORO2B, CROCC, CX3CL1, CYP2W1, CYYR1, DCT, DRD1, EFHD1, ENOX1, FAT3, FAT4, FMO1, FN1, FRAS1, FRRS1L, FZD2, GFRA3, GPER1, GPR123, GPR146, GPR161, HCAR1, HCN4, HPSE2, HTR1F, INPP5J, KAL1, KCNF1, KCNH1, KCNMA1, KIAA1324, KIT, LGR5, LGR6, LINGO4, LPHN3, LSAMP, MAN1C1, MKI6…	99	1.2
BP	GO:0042221	response to chemical	0.00464	ADCY2, ADRA1B, ANK2, ANKRD1, CAMK4, CAPN3, COL18A1, COL1A2, COL3A1, COL5A1, CX3CL1, CXCL13, CYP2W1, CYR61, DRD1, FMO1, GDF7, GDNF, GFRA3, GPER1, HCAR1, HCN4, HIF3A, IGFBP5, KAL1, KCNMA1, KIT, MKI67, NCAM1, NPNT, NTF3, OR7A5, OR7C1, PALM3, PAPPA, PARK2, ROBO2, RYR3, SCN1B, SCX, SFRP1, SLC23A1, SLC47A1, SLIT3, SMAD9, SPARC, TACR1, TMEM204, TRPC6, WNT16	50	1.5
BP	GO:0060675	ureteric bud morphogenesis	0.004682	FAT4, GDNF, KIF26B, NPNT	4	6.2
BP	GO:2000353	positive regulation of endothelial cell apoptotic process	0.004732	COL18A1, GPER1	2	20
BP	GO:0060346	bone trabecula formation	0.004732	CHAD, SFRP1	2	20
BP	GO:0002016	regulation of blood volume by renin-angiotensin	0.004732	ACE, TACR1	2	20
BP	GO:0070472	regulation of uterine smooth muscle contraction	0.004732	GPER1, TACR1	2	20
BP	GO:0006171	cAMP biosynthetic process	0.004937	ADCY2, DRD1, GPER1, GPR161, PALM	5	4.8
BP	GO:2001240	negative regulation of extrinsic apoptotic signaling pathway in absence of ligand	0.005022	CX3CL1, GDNF, KIAA1324	3	9.1
BP	GO:1901099	negative regulation of signal transduction in absence of ligand	0.005022	CX3CL1, GDNF, KIAA1324	3	9.1
BP	GO:0008038	neuron recognition	0.005022	CNTNAP2, OPCML, ROBO2	3	9.1
CC	GO:0009986	cell surface	0.005187	ACE, ANPEP, CNTNAP2, CX3CL1, GFRA3, KIT, NCAM1, ROBO2, SCUBE3, SERPINA5, SFRP1, SPARC, STRC, TACR1	14	2.2
BP	GO:0007187	G-protein coupled receptor signaling pathway, coupled to cyclic nucleotide second messenger	0.005227	ADCY2, ADRA1B, DRD1, FZD2, GPER1, HTR1F	6	4
BP	GO:0034220	ion transmembrane transport	0.005291	ANK2, ANKH, ATP12A, BEST4, CHRNG, HCN4, KCNF1, KCNH1, KCNMA1, PIEZO2, RYR3, SCN1B, SLC23A1, SLC24A3, SLC47A1, TRPC6, WNK2	17	2.1
BP	GO:0007204	positive regulation of cytosolic calcium ion concentration	0.005423	ANK2, CAPN3, CXCL13, DRD1, GPER1, TACR1, TRPC6	7	3.5
BP	GO:0007420	brain development	0.00543	CNTNAP2, COL3A1, DCT, DMBX1, DRD1, FAT4, FZD2, GDF7, MACROD2, NTF3, ROBO2, SFRP1, SLC23A1, SMAD9	14	2.3
BP	GO:0014909	smooth muscle cell migration	0.005465	ACE, IGFBP5, TACR1	3	8.8
BP	GO:0010522	regulation of calcium ion transport into cytosol	0.005512	ANK2, CAPN3, DRD1, GPER1	4	6
MF	GO:0031432	titin binding	0.005612	ANKRD1, CAPN3	2	18.2
CC	GO:0008076	voltage-gated potassium channel complex	0.005638	CNTNAP2, KCNF1, KCNH1, KCNMA1	4	5.7
BP	GO:0061036	positive regulation of cartilage development	0.005744	CYR61, SCX	2	18.2
BP	GO:0002003	angiotensin maturation	0.005744	ACE, ANPEP	2	18.2
BP	GO:0086012	membrane depolarization during cardiac muscle cell action potential	0.005744	ANK2, SCN1B	2	18.2
BP	GO:0070471	uterine smooth muscle contraction	0.005744	GPER1, TACR1	2	18.2
BP	GO:0048484	enteric nervous system development	0.005744	GDNF, NTF3	2	18.2
CC	GO:0030315	T-tubule	0.005782	ANK2, CAPN3, SCN1B	3	8.3
MF	GO:0022891	substrate-specific transmembrane transporter activity	0.005792	ANKH, ATP12A, BEST4, CHRNG, HCN4, KCNF1, KCNH1, KCNMA1, PIEZO2, RYR3, SCN1B, SLC16A6, SLC23A1, SLC24A3, SLC47A1, SLCO1A2, TRPC6	17	2.1
BP	GO:0003279	cardiac septum development	0.005809	ANK2, CYR61, FZD2, ZFPM2	4	5.9
BP	GO:0044057	regulation of system process	0.005823	ACE, ADRA1B, ANK2, CELF2, CHRM3, GPER1, HCN4, NPNT, SCN1B, TACR1	10	2.7
BP	GO:0003007	heart morphogenesis	0.005873	ANKRD1, COL5A1, CYR61, FAT4, FZD2, WNT16, ZFPM2	7	3.4
BP	GO:0010720	positive regulation of cell development	0.005873	DCT, FN1, GDNF, GPER1, KIT, NTF3, ROBO2	7	3.4
CC	GO:0034705	potassium channel complex	0.005928	CNTNAP2, KCNF1, KCNH1, KCNMA1	4	5.6
BP	GO:0046660	female sex differentiation	0.006014	KIT, ROBO2, SFRP1, SLIT3, ZFPM2	5	4.6
BP	GO:0014070	response to organic cyclic compound	0.006094	ADRA1B, ANKRD1, DRD1, GPER1, HCAR1, HCN4, IGFBP5, MKI67, PAPPA, RYR3, SFRP1, SLIT3, SMAD9, SPARC, TACR1	15	2.2
BP	GO:0002027	regulation of heart rate	0.006117	ADRA1B, ANK2, HCN4, SCN1B	4	5.8
MF	GO:0022836	gated channel activity	0.006147	CHRNG, HCN4, KCNF1, KCNH1, KCNMA1, PIEZO2, RYR3, SCN1B, TRPC6	9	2.8
BP	GO:0035725	sodium ion transmembrane transport	0.006248	HCN4, SCN1B, SLC23A1, SLC24A3, WNK2	5	4.5
CC	GO:0030673	axolemma	0.006358	CNTNAP2, ROBO2	2	16.7
BP	GO:0060562	epithelial tube morphogenesis	0.006386	FAT4, FZD2, GDF7, GDNF, KIF26B, MYCN, NPNT, SFRP1, SOSTDC1	9	2.9
BP	GO:0001990	regulation of systemic arterial blood pressure by hormone	0.006421	ACE, ANPEP, TACR1	3	8.3
BP	GO:0050982	detection of mechanical stimulus	0.006421	KIT, PIEZO2, STRC	3	8.3
BP	GO:0010524	positive regulation of calcium ion transport into cytosol	0.006421	CAPN3, DRD1, GPER1	3	8.3
BP	GO:0030804	positive regulation of cyclic nucleotide biosynthetic process	0.006435	DRD1, GPER1, GPR161, GUCY1A2	4	5.7
BP	GO:0042310	vasoconstriction	0.006435	ACE, ADRA1B, CHRM3, TACR1	4	5.7
BP	GO:0035637	multicellular organismal signaling	0.006502	ANK2, CNTNAP2, DRD1, GPER1, NTF3, SCN1B	6	3.8
MF	GO:0022857	transmembrane transporter activity	0.006504	ANKH, ATP12A, BEST4, CHRNG, HCN4, KCNF1, KCNH1, KCNMA1, PIEZO2, RYR3, SCN1B, SLC16A12, SLC16A6, SLC23A1, SLC24A3, SLC47A1, SLCO1A2, TRPC6	18	2
BP	GO:0008406	gonad development	0.006515	FZD2, KIT, ROBO2, SCX, SFRP1, SLIT3, ZFPM2	7	3.4
BP	GO:0007165	signal transduction	0.006548	ADCY2, ADRA1B, ANK2, ANKRD1, APELA, ARHGAP33, CAMK4, CAPN3, CHRM3, CHRNG, COL1A2, COL3A1, CX3CL1, CXCL13, CYR61, DACT2, DRD1, FAT4, FZD2, GDF7, GDNF, GFRA3, GPER1, GPR123, GPR146, GPR161, GUCY1A2, HCAR1, HIF3A, HPCAL4, HTR1F, IGFBP5, KCNH1, KIAA1324, KIT, LGR5, LGR6, LPHN3, MAPK4, MPP2, NCAM1, NPNT, NTF3, OPCML, OR7A5, OR7C1, PALM, PALM3, PARK2, PDE11A, PENK, PPP2R2B, RASD1, SCX, SFRP1, SLIT3, SM…	66	1.4
BP	GO:0030802	regulation of cyclic nucleotide biosynthetic process	0.006734	DRD1, GPER1, GPR161, GUCY1A2, PALM	5	4.5
BP	GO:0007548	sex differentiation	0.006788	FZD2, KIT, ROBO2, SCX, SFRP1, SLIT3, SMAD9, ZFPM2	8	3.1
BP	GO:0002002	regulation of angiotensin levels in blood	0.006845	ACE, ANPEP	2	16.7
BP	GO:0060177	regulation of angiotensin metabolic process	0.006845	ACE, ANPEP	2	16.7
BP	GO:0046541	saliva secretion	0.006845	CHRM3, TACR1	2	16.7
BP	GO:0033631	cell-cell adhesion mediated by integrin	0.006845	CXCL13, NPNT	2	16.7
BP	GO:0060307	regulation of ventricular cardiac muscle cell membrane repolarization	0.006845	ANK2, SCN1B	2	16.7
BP	GO:0030825	positive regulation of cGMP metabolic process	0.006845	FZD2, GUCY1A2	2	16.7
BP	GO:0048148	behavioral response to cocaine	0.006845	ADRA1B, DRD1	2	16.7
MF	GO:0005216	ion channel activity	0.006897	BEST4, CHRNG, HCN4, KCNF1, KCNH1, KCNMA1, PIEZO2, RYR3, SCN1B, TRPC6	10	2.6
BP	GO:0001508	action potential	0.006905	ANK2, DRD1, GPER1, NTF3, SCN1B, TACR1	6	3.8
BP	GO:0001974	blood vessel remodeling	0.006934	ACE, ADRA1B, ELN	3	8.1
CC	GO:0043005	neuron projection	0.006968	ADCY2, ANK2, CHRM3, CNTNAP2, FZD2, GPER1, HCN4, INPP5J, PALM, PARK2, ROBO2, SCN1B, SHISA9, TACR1, TENM3	15	2.1
BP	GO:1900373	positive regulation of purine nucleotide biosynthetic process	0.007104	DRD1, GPER1, GPR161, GUCY1A2	4	5.6
BP	GO:0030810	positive regulation of nucleotide biosynthetic process	0.007104	DRD1, GPER1, GPR161, GUCY1A2	4	5.6
MF	GO:0015077	monovalent inorganic cation transmembrane transporter activity	0.007193	ATP12A, HCN4, KCNF1, KCNH1, KCNMA1, SCN1B, SLC23A1, SLC24A3, SLC47A1	9	2.8
BP	GO:0045137	development of primary sexual characteristics	0.007209	FZD2, KIT, ROBO2, SCX, SFRP1, SLIT3, ZFPM2	7	3.3
BP	GO:0061448	connective tissue development	0.00739	CHAD, COL5A1, CYR61, GDF7, MYCN, SCX, SMAD9	7	3.3
BP	GO:0046068	cGMP metabolic process	0.007471	FZD2, GUCY1A2, PDE11A	3	7.9
BP	GO:0030808	regulation of nucleotide biosynthetic process	0.007513	DRD1, GPER1, GPR161, GUCY1A2, PALM	5	4.3
BP	GO:1900371	regulation of purine nucleotide biosynthetic process	0.007513	DRD1, GPER1, GPR161, GUCY1A2, PALM	5	4.3
MF	GO:0008227	G-protein coupled amine receptor activity	0.007772	ADRA1B, CHRM3, HTR1F	3	7.7
BP	GO:0019226	transmission of nerve impulse	0.007786	CNTNAP2, DRD1, GPER1, NTF3, SCN1B	5	4.3
BP	GO:0051209	release of sequestered calcium ion into cytosol	0.007818	ANK2, CAPN3, DRD1, GPER1	4	5.4
BP	GO:0051283	negative regulation of sequestering of calcium ion	0.007818	ANK2, CAPN3, DRD1, GPER1	4	5.4
BP	GO:0055085	transmembrane transport	0.00784	ADCY2, ANK2, ANKH, ATP12A, BEST4, CHRNG, HCN4, KCNF1, KCNH1, KCNMA1, PIEZO2, RYR3, SCN1B, SLC16A12, SLC16A6, SLC23A1, SLC24A3, SLC47A1, SLC5A9, SLCO1A2, TRPC6, WNK2	22	1.8
MF	GO:0002020	protease binding	0.007858	FN1, KIT, PARK2, SERPINA5	4	5.3
BP	GO:0006516	glycoprotein catabolic process	0.008034	ADAMTS9, NEU4	2	15.4
BP	GO:0060218	hematopoietic stem cell differentiation	0.008034	ACE, SFRP1	2	15.4
BP	GO:0061430	bone trabecula morphogenesis	0.008034	CHAD, SFRP1	2	15.4
BP	GO:0051580	regulation of neurotransmitter uptake	0.008034	DRD1, GDNF	2	15.4
MF	GO:0022838	substrate-specific channel activity	0.008065	BEST4, CHRNG, HCN4, KCNF1, KCNH1, KCNMA1, PIEZO2, RYR3, SCN1B, TRPC6	10	2.6
MF	GO:0046873	metal ion transmembrane transporter activity	0.008065	ATP12A, HCN4, KCNF1, KCNH1, KCNMA1, RYR3, SCN1B, SLC23A1, SLC24A3, TRPC6	10	2.6
BP	GO:0010975	regulation of neuron projection development	0.008074	ANKRD1, FN1, INPP5J, NEGR1, PALM, ROBO2, SCN1B, TENM3	8	3
BP	GO:0051705	multi-organism behavior	0.008191	CNTNAP2, DRD1, PENK, TACR1	4	5.3
BP	GO:0010976	positive regulation of neuron projection development	0.008191	ANKRD1, NEGR1, SCN1B, TENM3	4	5.3
BP	GO:0051282	regulation of sequestering of calcium ion	0.008191	ANK2, CAPN3, DRD1, GPER1	4	5.3
BP	GO:0050890	cognition	0.008552	ADRA1B, CAMK4, CNTNAP2, DRD1, KIT, PARK2, TACR1	7	3.2
BP	GO:0022409	positive regulation of cell-cell adhesion	0.008617	CX3CL1, CXCL13, KIF26B	3	7.5
BP	GO:0009152	purine ribonucleotide biosynthetic process	0.008758	ADCY2, ATP12A, DRD1, GPER1, GPR161, GUCY1A2, PALM	7	3.2
BP	GO:0035239	tube morphogenesis	0.008868	FAT4, FZD2, GDF7, GDNF, KIF26B, MYCN, NPNT, SFRP1, SOSTDC1	9	2.7
CC	GO:0030424	axon	0.008869	CHRM3, CNTNAP2, GPER1, HCN4, PALM, ROBO2, SCN1B, TENM3	8	2.8
MF	GO:0008324	cation transmembrane transporter activity	0.008893	ATP12A, CHRNG, HCN4, KCNF1, KCNH1, KCNMA1, PIEZO2, RYR3, SCN1B, SLC23A1, SLC24A3, SLC47A1, TRPC6	13	2.2
BP	GO:0034612	response to tumor necrosis factor	0.008947	ANKRD1, GPER1, NPNT, PARK2, SFRP1	5	4.2
BP	GO:0071560	cellular response to transforming growth factor beta stimulus	0.008968	ANKRD1, COL1A2, COL3A1, NPNT, SCX, SFRP1, SMAD9	7	3.2
BP	GO:0071559	response to transforming growth factor beta	0.008968	ANKRD1, COL1A2, COL3A1, NPNT, SCX, SFRP1, SMAD9	7	3.2
BP	GO:0010518	positive regulation of phospholipase activity	0.008974	ADCY2, CAMK4, CYR61, KIT	4	5.2
BP	GO:0022603	regulation of anatomical structure morphogenesis	0.008993	CHAD, COL5A1, CX3CL1, CXCL13, FN1, FZD2, GDF7, GDNF, KIT, PALM, PARK2, ROBO2, SCX, SFRP1, SPARC	15	2.1
BP	GO:0032414	positive regulation of ion transmembrane transporter activity	0.009226	ANK2, TRPC6, WNK2	3	7.3
BP	GO:0048483	autonomic nervous system development	0.009226	GDNF, GFRA3, NTF3	3	7.3
BP	GO:0007188	adenylate cyclase-modulating G-protein coupled receptor signaling pathway	0.009255	ADCY2, ADRA1B, DRD1, GPER1, HTR1F	5	4.1
BP	GO:0001573	ganglioside metabolic process	0.009308	NEU4, ST3GAL5	2	14.3
BP	GO:0021756	striatum development	0.009308	CNTNAP2, DRD1	2	14.3
BP	GO:0050910	detection of mechanical stimulus involved in sensory perception of sound	0.009308	KIT, STRC	2	14.3
BP	GO:0033622	integrin activation	0.009308	CXCL13, FN1	2	14.3
BP	GO:0007492	endoderm development	0.009803	APELA, COL5A1, COL8A1, FN1	4	5.1
BP	GO:0043589	skin morphogenesis	0.00986	COL1A2, IGFBP5, SOSTDC1	3	7.1
BP	GO:0008542	visual learning	0.00986	ADRA1B, DRD1, KIT	3	7.1
BP	GO:0045597	positive regulation of cell differentiation	0.009946	ADAMTS9, CYR61, DCT, FN1, GDF7, GDNF, GPER1, KIT, NPNT, NTF3, ROBO2, SFRP1, SMAD9	13	2.2

## Sheet: S14 e-cig 1in7 adj time GO up
Supp Table S14: Gene Ontology enrichment: Ontology groups significantly enriched (p<0.01) for up regulated genes (e-cigarette 1/7 dilution adjusted for time, genes a pFDR<0.05)
Ontology	ID	Name	Pvalue	Genes	No. Sig. Genes	% Sig. Genes
CC	GO:0005576	extracellular region	0.0004279	ACTBL2, ADH6, CHL1, COL28A1, ENPP3, ENPP5, FGF14, FTH1, LAMA2, MMP7, PDZK1IP1, PTN, SERPINB3, SLC4A4, TFRC	15	0.4
BP	GO:0030001	metal ion transport	0.0007074	FGF14, FTH1, KCNJ16, RYR3, SLC4A4, TFRC	6	0.8		Legends:
CC	GO:0044421	extracellular region part	0.001061	ACTBL2, ADH6, CHL1, COL28A1, ENPP3, FTH1, LAMA2, MMP7, PDZK1IP1, PTN, SERPINB3, SLC4A4, TFRC	13	0.4		Ontology	BP	Biological Process
MF	GO:0004857	enzyme inhibitor activity	0.001255	AZIN1, COL28A1, PTN, SERPINB3	4	1.3			CC	Cellular Component
CC	GO:0070062	extracellular vesicular exosome	0.001269	ACTBL2, ADH6, CHL1, ENPP3, FTH1, LAMA2, MMP7, PDZK1IP1, SERPINB3, SLC4A4, TFRC	11	0.4			MF	Molecular Function
CC	GO:0065010	extracellular membrane-bounded organelle	0.001269	ACTBL2, ADH6, CHL1, ENPP3, FTH1, LAMA2, MMP7, PDZK1IP1, SERPINB3, SLC4A4, TFRC	11	0.4		ID	GO term ID
CC	GO:0043230	extracellular organelle	0.001269	ACTBL2, ADH6, CHL1, ENPP3, FTH1, LAMA2, MMP7, PDZK1IP1, SERPINB3, SLC4A4, TFRC	11	0.4		Name	GO term name
CC	GO:0048471	perinuclear region of cytoplasm	0.001456	ENPP3, HERC5, MT1E, RYR3, TFRC	5	0.9		p-value	enrichment p-value
CC	GO:0005578	proteinaceous extracellular matrix	0.001713	CHL1, COL28A1, LAMA2, MMP7	4	1.2		Genes	name of the differentially expressed genes that mapped to the GO term
BP	GO:0055085	transmembrane transport	0.001871	AZIN1, FTH1, KCNJ16, RYR3, SLC25A13, SLC4A4, TFRC	7	0.6		No. Sig. Genes	number of differentially expressed genes that mapped to the GO term
BP	GO:0006812	cation transport	0.002692	FGF14, FTH1, KCNJ16, RYR3, SLC4A4, TFRC	6	0.6		% Sig. Genes	% of differentailly expressed genes mapped to the GO term
BP	GO:0006826	iron ion transport	0.003322	FTH1, TFRC	2	3.6
CC	GO:0031012	extracellular matrix	0.003508	CHL1, COL28A1, LAMA2, MMP7	4	1
BP	GO:0006811	ion transport	0.003873	FGF14, FTH1, KCNJ16, RYR3, SLC25A13, SLC4A4, TFRC	7	0.5
MF	GO:0038024	cargo receptor activity	0.004061	ENPP3, TFRC	2	3.2
BP	GO:0006879	cellular iron ion homeostasis	0.004336	FTH1, TFRC	2	3.2
BP	GO:0010038	response to metal ion	0.006313	MT1E, RYR3, SLC25A13	3	1.2
BP	GO:0008344	adult locomotory behavior	0.007585	CHL1, FGF14	2	2.4
CC	GO:0031988	membrane-bounded vesicle	0.008087	ACTBL2, ADH6, CHL1, ENPP3, FTH1, LAMA2, MMP7, PDZK1IP1, SERPINB3, SLC4A4, TFRC	11	0.3
BP	GO:0055072	iron ion homeostasis	0.008298	FTH1, TFRC	2	2.3
MF	GO:0004867	serine-type endopeptidase inhibitor activity	0.008379	COL28A1, SERPINB3	2	2.2
CC	GO:0005604	basement membrane	0.008984	COL28A1, LAMA2	2	2.2
BP	GO:0046916	cellular transition metal ion homeostasis	0.009039	FTH1, TFRC	2	2.2
BP	GO:0071248	cellular response to metal ion	0.009039	MT1E, RYR3	2	2.2
BP	GO:0051592	response to calcium ion	0.009421	RYR3, SLC25A13	2	2.1
CC	GO:0031982	vesicle	0.009895	ACTBL2, ADH6, CHL1, ENPP3, FTH1, LAMA2, MMP7, PDZK1IP1, SERPINB3, SLC4A4, TFRC	11	0.3

## Sheet: S15 e-cig 1in7 adj time GO down
Supp Table S15: Gene Ontology enrichment: Ontology groups significantly enriched (p<0.01) for down regulated genes (e-cigarette 1/7 dilution adjusted for time, genes a pFDR<0.05)
Ontology	ID	Name	Pvalue	Genes	No. Sig. Genes	% Sig. Genes
BP	GO:0031324	negative regulation of cellular metabolic process	5.099e-05	DUSP1, E2F1, EGR1, FBP1, FOSB, HR, LAG3, VEGFA, WNK2	9	0.6
BP	GO:0001938	positive regulation of endothelial cell proliferation	5.566e-05	F3, NR4A1, VEGFA	3	4.9
BP	GO:0009892	negative regulation of metabolic process	0.0001006	DUSP1, E2F1, EGR1, FBP1, FOSB, HR, LAG3, VEGFA, WNK2	9	0.5		Legends:
BP	GO:0033993	response to lipid	0.0001085	AQP3, DUSP1, E2F1, EGR1, FOSB, NR4A1	6	0.9		Ontology	BP	Biological Process
BP	GO:0001936	regulation of endothelial cell proliferation	0.0001447	F3, NR4A1, VEGFA	3	3.6			CC	Cellular Component
BP	GO:0035767	endothelial cell chemotaxis	0.0001516	NR4A1, VEGFA	2	13.3			MF	Molecular Function
BP	GO:0051591	response to cAMP	0.0001662	DUSP1, EGR1, FOSB	3	3.4		ID	GO term ID
BP	GO:0010038	response to metal ion	0.0002018	AQP3, DUSP1, FBP1, FOSB	4	1.6		Name	GO term name
BP	GO:0051592	response to calcium ion	0.000202	AQP3, DUSP1, FOSB	3	3.2		p-value	enrichment p-value
BP	GO:0001935	endothelial cell proliferation	0.0002217	F3, NR4A1, VEGFA	3	3.1		Genes	name of the differentially expressed genes that mapped to the GO term
BP	GO:0048583	regulation of response to stimulus	0.0002345	ALS2CL, DUSP1, E2F1, EGR1, F3, FAIM2, FBP1, LAG3, NR4A1, VEGFA, WNK2	11	0.4		No. Sig. Genes	number of differentially expressed genes that mapped to the GO term
BP	GO:0071456	cellular response to hypoxia	0.0002572	E2F1, EGR1, VEGFA	3	2.9		% Sig. Genes	% of differentailly expressed genes mapped to the GO term
BP	GO:0036294	cellular response to decreased oxygen levels	0.0002723	E2F1, EGR1, VEGFA	3	2.9
BP	GO:0097305	response to alcohol	0.0002767	AQP3, DUSP1, EGR1, FOSB	4	1.5
BP	GO:0001101	response to acid chemical	0.0003056	AQP3, DUSP1, E2F1, EGR1	4	1.5
BP	GO:0071453	cellular response to oxygen levels	0.0003387	E2F1, EGR1, VEGFA	3	2.7
BP	GO:0046683	response to organophosphorus	0.0003755	DUSP1, EGR1, FOSB	3	2.6
BP	GO:0050927	positive regulation of positive chemotaxis	0.0003959	F3, VEGFA	2	8.3
BP	GO:0014072	response to isoquinoline alkaloid	0.0003959	EGR1, FOSB	2	8.3
BP	GO:0050926	regulation of positive chemotaxis	0.00043	F3, VEGFA	2	8
BP	GO:0006915	apoptotic process	0.0004951	DUSP1, E2F1, EGR1, F3, FAIM2, NR4A1, RNF152, VEGFA	8	0.5
BP	GO:0014074	response to purine-containing compound	0.0005125	DUSP1, EGR1, FOSB	3	2.3
BP	GO:0042981	regulation of apoptotic process	0.000522	DUSP1, E2F1, EGR1, F3, FAIM2, NR4A1, VEGFA	7	0.6
BP	GO:0012501	programmed cell death	0.0005327	DUSP1, E2F1, EGR1, F3, FAIM2, NR4A1, RNF152, VEGFA	8	0.5
BP	GO:0043067	regulation of programmed cell death	0.0005478	DUSP1, E2F1, EGR1, F3, FAIM2, NR4A1, VEGFA	7	0.6
BP	GO:0050679	positive regulation of epithelial cell proliferation	0.0005727	F3, NR4A1, VEGFA	3	2.2
BP	GO:0002042	cell migration involved in sprouting angiogenesis	0.0005802	NR4A1, VEGFA	2	6.9
BP	GO:0010941	regulation of cell death	0.0006957	DUSP1, E2F1, EGR1, F3, FAIM2, NR4A1, VEGFA	7	0.5
BP	GO:0035924	cellular response to vascular endothelial growth factor stimulus	0.0007073	NR4A1, VEGFA	2	6.2
BP	GO:0048545	response to steroid hormone	0.0008348	DUSP1, EGR1, FOSB, NR4A1	4	1.1
BP	GO:0009966	regulation of signal transduction	0.0008508	ALS2CL, DUSP1, E2F1, EGR1, F3, FAIM2, FBP1, VEGFA, WNK2	9	0.4
BP	GO:0010035	response to inorganic substance	0.0009355	AQP3, DUSP1, FBP1, FOSB	4	1.1
BP	GO:0048008	platelet-derived growth factor receptor signaling pathway	0.001162	F3, VEGFA	2	4.9
BP	GO:0014070	response to organic cyclic compound	0.001215	AQP3, DUSP1, EGR1, FOSB, NR4A1	5	0.7
BP	GO:0008219	cell death	0.001243	DUSP1, E2F1, EGR1, F3, FAIM2, NR4A1, RNF152, VEGFA	8	0.4
BP	GO:0016265	death	0.001261	DUSP1, E2F1, EGR1, F3, FAIM2, NR4A1, RNF152, VEGFA	8	0.4
BP	GO:0010558	negative regulation of macromolecule biosynthetic process	0.00141	E2F1, EGR1, FOSB, HR, LAG3, VEGFA	6	0.6
BP	GO:0043281	regulation of cysteine-type endopeptidase activity involved in apoptotic process	0.001457	F3, NR4A1, VEGFA	3	1.6
BP	GO:1901342	regulation of vasculature development	0.001526	EGR1, F3, VEGFA	3	1.6
BP	GO:0050918	positive chemotaxis	0.00159	F3, VEGFA	2	4.2
BP	GO:0008284	positive regulation of cell proliferation	0.001624	E2F1, EGR1, F3, NR4A1, VEGFA	5	0.7
BP	GO:2000116	regulation of cysteine-type endopeptidase activity	0.001719	F3, NR4A1, VEGFA	3	1.5
BP	GO:0035690	cellular response to drug	0.001724	EGR1, FBP1	2	4
BP	GO:0031327	negative regulation of cellular biosynthetic process	0.001803	E2F1, EGR1, FOSB, HR, LAG3, VEGFA	6	0.5
BP	GO:0090183	regulation of kidney development	0.001863	EGR1, VEGFA	2	3.8
BP	GO:0009890	negative regulation of biosynthetic process	0.00194	E2F1, EGR1, FOSB, HR, LAG3, VEGFA	6	0.5
BP	GO:0023051	regulation of signaling	0.001949	ALS2CL, DUSP1, E2F1, EGR1, F3, FAIM2, FBP1, VEGFA, WNK2	9	0.3
BP	GO:0010646	regulation of cell communication	0.001982	ALS2CL, DUSP1, E2F1, EGR1, F3, FAIM2, FBP1, VEGFA, WNK2	9	0.3
BP	GO:0002040	sprouting angiogenesis	0.002082	NR4A1, VEGFA	2	3.6
BP	GO:0010605	negative regulation of macromolecule metabolic process	0.002142	DUSP1, E2F1, EGR1, FOSB, HR, LAG3, VEGFA	7	0.4
BP	GO:0035914	skeletal muscle cell differentiation	0.002234	EGR1, NR4A1	2	3.5
BP	GO:0032870	cellular response to hormone stimulus	0.002617	DUSP1, EGR1, FOSB, NR4A1	4	0.8
BP	GO:0043534	blood vessel endothelial cell migration	0.002722	NR4A1, VEGFA	2	3.2
BP	GO:0060359	response to ammonium ion	0.002722	EGR1, FOSB	2	3.2
BP	GO:0070887	cellular response to chemical stimulus	0.002816	DUSP1, E2F1, EGR1, FBP1, FOSB, NR4A1, NUP50, VEGFA	8	0.4
BP	GO:0048523	negative regulation of cellular process	0.002912	DUSP1, E2F1, EGR1, FAIM2, FBP1, FOSB, HR, LAG3, VEGFA, WNK2	10	0.3
BP	GO:0001666	response to hypoxia	0.003131	E2F1, EGR1, VEGFA	3	1.2
BP	GO:0043154	negative regulation of cysteine-type endopeptidase activity involved in apoptotic process	0.003163	NR4A1, VEGFA	2	2.9
BP	GO:0042221	response to chemical	0.003178	AQP3, DUSP1, E2F1, EGR1, F3, FBP1, FOSB, NR4A1, NUP50, VEGFA	10	0.3
BP	GO:0050678	regulation of epithelial cell proliferation	0.003242	F3, NR4A1, VEGFA	3	1.2
BP	GO:0036293	response to decreased oxygen levels	0.003279	E2F1, EGR1, VEGFA	3	1.2
BP	GO:2000117	negative regulation of cysteine-type endopeptidase activity	0.003348	NR4A1, VEGFA	2	2.9
BP	GO:0071310	cellular response to organic substance	0.003414	DUSP1, E2F1, EGR1, FOSB, NR4A1, NUP50, VEGFA	7	0.4
BP	GO:0001568	blood vessel development	0.003486	EGR1, F3, NR4A1, VEGFA	4	0.8
BP	GO:0009968	negative regulation of signal transduction	0.00352	DUSP1, EGR1, FAIM2, FBP1, WNK2	5	0.6
BP	GO:0070482	response to oxygen levels	0.003832	E2F1, EGR1, VEGFA	3	1.2
BP	GO:0042127	regulation of cell proliferation	0.003919	E2F1, EGR1, F3, NR4A1, VEGFA, WNK2	6	0.5
BP	GO:0010033	response to organic substance	0.003989	AQP3, DUSP1, E2F1, EGR1, FOSB, NR4A1, NUP50, VEGFA	8	0.3
BP	GO:0045892	negative regulation of transcription, DNA-templated	0.004191	E2F1, EGR1, FOSB, HR, VEGFA	5	0.6
BP	GO:0001944	vasculature development	0.004256	EGR1, F3, NR4A1, VEGFA	4	0.7
BP	GO:0023057	negative regulation of signaling	0.004311	DUSP1, EGR1, FAIM2, FBP1, WNK2	5	0.5
BP	GO:0010648	negative regulation of cell communication	0.004352	DUSP1, EGR1, FAIM2, FBP1, WNK2	5	0.5
BP	GO:1902679	negative regulation of RNA biosynthetic process	0.004559	E2F1, EGR1, FOSB, HR, VEGFA	5	0.5
MF	GO:0004553	hydrolase activity, hydrolyzing O-glycosyl compounds	0.004611	MAN1C1, NEU4	2	2.2
MF	GO:0003700	sequence-specific DNA binding transcription factor activity	0.004666	E2F1, EGR1, FOSB, HR, NR4A1	5	0.5
MF	GO:0001071	nucleic acid binding transcription factor activity	0.004686	E2F1, EGR1, FOSB, HR, NR4A1	5	0.5
BP	GO:0050921	positive regulation of chemotaxis	0.004784	F3, VEGFA	2	2.4
BP	GO:0009628	response to abiotic stimulus	0.005086	DUSP1, E2F1, EGR1, FOSB, VEGFA	5	0.5
BP	GO:0050673	epithelial cell proliferation	0.0052	F3, NR4A1, VEGFA	3	1
BP	GO:0051253	negative regulation of RNA metabolic process	0.005271	E2F1, EGR1, FOSB, HR, VEGFA	5	0.5
BP	GO:0048646	anatomical structure formation involved in morphogenesis	0.005437	DUSP1, F3, FAIM2, NR4A1, VEGFA	5	0.5
BP	GO:0071248	cellular response to metal ion	0.005711	FBP1, FOSB	2	2.2
BP	GO:1902531	regulation of intracellular signal transduction	0.005813	ALS2CL, DUSP1, F3, FBP1, VEGFA, WNK2	6	0.4
BP	GO:0048519	negative regulation of biological process	0.00592	DUSP1, E2F1, EGR1, FAIM2, FBP1, FOSB, HR, LAG3, VEGFA, WNK2	10	0.3
BP	GO:0000122	negative regulation of transcription from RNA polymerase II promoter	0.005956	E2F1, EGR1, FOSB, VEGFA	4	0.7
MF	GO:0001047	core promoter binding	0.006109	E2F1, EGR1	2	1.9
MF	GO:0003690	double-stranded DNA binding	0.006223	EGR1, FOSB	2	1.9
BP	GO:0045766	positive regulation of angiogenesis	0.006456	F3, VEGFA	2	2
BP	GO:0048520	positive regulation of behavior	0.006456	F3, VEGFA	2	2
BP	GO:0014706	striated muscle tissue development	0.00654	EGR1, NR4A1, VEGFA	3	1
BP	GO:0071396	cellular response to lipid	0.00654	E2F1, EGR1, NR4A1	3	1
BP	GO:2000113	negative regulation of cellular macromolecule biosynthetic process	0.006959	E2F1, EGR1, FOSB, HR, VEGFA	5	0.5
BP	GO:1901654	response to ketone	0.007108	DUSP1, FOSB	2	1.9
BP	GO:0071241	cellular response to inorganic substance	0.007108	FBP1, FOSB	2	1.9
BP	GO:0010629	negative regulation of gene expression	0.007132	E2F1, EGR1, FOSB, HR, VEGFA	5	0.5
BP	GO:0060537	muscle tissue development	0.007311	EGR1, NR4A1, VEGFA	3	0.9
BP	GO:1902532	negative regulation of intracellular signal transduction	0.007435	DUSP1, FBP1, WNK2	3	0.9
BP	GO:0048585	negative regulation of response to stimulus	0.007518	DUSP1, EGR1, FAIM2, FBP1, WNK2	5	0.5
MF	GO:0016798	hydrolase activity, acting on glycosyl bonds	0.007547	MAN1C1, NEU4	2	1.7
BP	GO:0032526	response to retinoic acid	0.00779	AQP3, DUSP1	2	1.9
BP	GO:0043279	response to alkaloid	0.00779	EGR1, FOSB	2	1.9
BP	GO:0045934	negative regulation of nucleobase-containing compound metabolic process	0.007825	E2F1, EGR1, FOSB, HR, VEGFA	5	0.5
BP	GO:0052548	regulation of endopeptidase activity	0.00794	F3, NR4A1, VEGFA	3	0.9
MF	GO:0043565	sequence-specific DNA binding	0.007993	E2F1, EGR1, FOSB, NR4A1	4	0.6
BP	GO:0043066	negative regulation of apoptotic process	0.008064	DUSP1, EGR1, FAIM2, VEGFA	4	0.6
BP	GO:0043069	negative regulation of programmed cell death	0.00845	DUSP1, EGR1, FAIM2, VEGFA	4	0.6
BP	GO:0051172	negative regulation of nitrogen compound metabolic process	0.00853	E2F1, EGR1, FOSB, HR, VEGFA	5	0.5
BP	GO:0050920	regulation of chemotaxis	0.008646	F3, VEGFA	2	1.8
BP	GO:0052547	regulation of peptidase activity	0.009082	F3, NR4A1, VEGFA	3	0.8
BP	GO:0071383	cellular response to steroid hormone stimulus	0.009389	EGR1, NR4A1	2	1.7

## Sheet: S16 e-cig 1in3 adj time GO up
Supp Table S16: Gene Ontology enrichment: Ontology groups significantly enriched (p<0.01) for up regulated genes (e-cigarette 1/3 dilution adjusted for time, genes a pFDR<0.05)
Ontology	ID	Name	Pvalue	Genes	No. Sig. Genes	% Sig. Genes
CC	GO:0070062	extracellular vesicular exosome	4.684e-05	ACTR3, ADH6, ALDH9A1, CHL1, CMPK1, CP, CTNNB1, ENPP3, GNA14, GSTA1, H3F3B, KCTD12, LXN, NAMPT, OSBPL1A, SERPINB3, SLC4A4, TUBA1A	18	0.7
CC	GO:0065010	extracellular membrane-bounded organelle	4.684e-05	ACTR3, ADH6, ALDH9A1, CHL1, CMPK1, CP, CTNNB1, ENPP3, GNA14, GSTA1, H3F3B, KCTD12, LXN, NAMPT, OSBPL1A, SERPINB3, SLC4A4, TUBA1A	18	0.7		Legends:
CC	GO:0043230	extracellular organelle	4.684e-05	ACTR3, ADH6, ALDH9A1, CHL1, CMPK1, CP, CTNNB1, ENPP3, GNA14, GSTA1, H3F3B, KCTD12, LXN, NAMPT, OSBPL1A, SERPINB3, SLC4A4, TUBA1A	18	0.7		Ontology	BP	Biological Process
BP	GO:0006694	steroid biosynthetic process	4.706e-05	HMGCR, HSD17B2, IDI1, SQLE, SRD5A2	5	3.4			CC	Cellular Component
MF	GO:0031492	nucleosomal DNA binding	6.01e-05	H3F3B, HMGN2, HMGN4	3	10.7			MF	Molecular Function
CC	GO:0031988	membrane-bounded vesicle	8.338e-05	ACTR3, ADH6, ALDH9A1, CHL1, CMPK1, COPB1, CP, CTNNB1, ENPP3, GNA14, GSTA1, H3F3B, IL33, KCTD12, LXN, NAMPT, OSBPL1A, SERPINB3, SLC4A4, TUBA1A	20	0.6		ID	GO term ID
BP	GO:0008202	steroid metabolic process	0.0001047	HMGCR, HSD17B2, IDI1, OSBPL1A, SQLE, SRD5A2	6	2.2		Name	GO term name
CC	GO:0031982	vesicle	0.0001224	ACTR3, ADH6, ALDH9A1, CHL1, CMPK1, COPB1, CP, CTNNB1, ENPP3, GNA14, GSTA1, H3F3B, IL33, KCTD12, LXN, NAMPT, OSBPL1A, SERPINB3, SLC4A4, TUBA1A	20	0.6		p-value	enrichment p-value
MF	GO:0031491	nucleosome binding	0.0001642	H3F3B, HMGN2, HMGN4	3	7.7		Genes	name of the differentially expressed genes that mapped to the GO term
CC	GO:0044421	extracellular region part	0.0001823	ACTR3, ADH6, ALDH9A1, CHL1, CMPK1, CP, CTNNB1, ENPP3, GNA14, GSTA1, H3F3B, IL33, KCTD12, LXN, NAMPT, OSBPL1A, PTN, SERPINB3, SLC4A4, TUBA1A	20	0.6		No. Sig. Genes	number of differentially expressed genes that mapped to the GO term
MF	GO:0004857	enzyme inhibitor activity	0.0002033	AZIN1, LXN, PKIB, PRKAR1A, PTN, SERPINB3	6	1.9		% Sig. Genes	% of differentailly expressed genes mapped to the GO term
MF	GO:0004862	cAMP-dependent protein kinase inhibitor activity	0.000204	PKIB, PRKAR1A	2	25
MF	GO:0004022	alcohol dehydrogenase (NAD) activity	0.000204	ADH1C, ADH6	2	25
BP	GO:0006695	cholesterol biosynthetic process	0.0002348	HMGCR, IDI1, SQLE	3	6.8
MF	GO:0016616	oxidoreductase activity, acting on the CH-OH group of donors, NAD or NADP as acceptor	0.0002542	ADH1C, ADH6, HMGCR, HSD17B2	4	3.5
BP	GO:0008203	cholesterol metabolic process	0.0002709	HMGCR, IDI1, OSBPL1A, SQLE	4	3.5
CC	GO:0043227	membrane-bounded organelle	0.0002905	ACTR3, ADH6, ALDH9A1, ARMC4, AZIN1, CHL1, CMPK1, COPB1, CP, CTNNB1, ENPP3, FAM65B, FGF14, FUBP1, GNA14, GSTA1, H3F3B, HMGCR, HMGN2, HMGN4, HSD17B2, IDI1, IL33, KCTD12, LXN, MT1E, NAMPT, OSBPL1A, PTN, RASGEF1B, RPL10, SERPINB3, SKAP2, SLC4A4, SQLE, SRD5A2, TRIP13, TUBA1A, XBP1	39	0.4
BP	GO:1901615	organic hydroxy compound metabolic process	0.0003154	ADH1C, ADH6, ALDH9A1, HMGCR, IDI1, OSBPL1A, SQLE	7	1.4
BP	GO:0016126	sterol biosynthetic process	0.0003236	HMGCR, IDI1, SQLE	3	6.1
BP	GO:1901800	positive regulation of proteasomal protein catabolic process	0.0003436	GCLC, IL33, XBP1	3	6
BP	GO:1903052	positive regulation of proteolysis involved in cellular protein catabolic process	0.0003644	GCLC, IL33, XBP1	3	5.9
BP	GO:0016125	sterol metabolic process	0.0003954	HMGCR, IDI1, OSBPL1A, SQLE	4	3.1
BP	GO:0006069	ethanol oxidation	0.0003975	ADH1C, ADH6	2	18.2
MF	GO:0016614	oxidoreductase activity, acting on CH-OH group of donors	0.0004088	ADH1C, ADH6, HMGCR, HSD17B2	4	3.1
MF	GO:0043566	structure-specific DNA binding	0.0004293	CTNNB1, FUBP1, H3F3B, HMGN2, HMGN4	5	2.1
BP	GO:0044281	small molecule metabolic process	0.0004306	ADH1C, ADH6, ALDH9A1, AZIN1, CMPK1, CTNNB1, ENPP3, GCLC, GNA14, GSTA1, HMGCR, IDI1, NAMPT, OSBPL1A, PRKAR1A, RASGEF1B, SQLE, SRD5A2, TUBA1A	19	0.6
MF	GO:0016491	oxidoreductase activity	0.0004389	ADH1C, ADH6, ALDH9A1, CP, HMGCR, HSD17B2, SQLE, SRD5A2	8	1.2
BP	GO:0006066	alcohol metabolic process	0.0004664	ADH1C, ADH6, HMGCR, IDI1, OSBPL1A, SQLE	6	1.6
BP	GO:0006067	ethanol metabolic process	0.0006542	ADH1C, ADH6	2	14.3
CC	GO:0005576	extracellular region	0.0007016	ACTR3, ADH6, ALDH9A1, CHL1, CMPK1, CP, CTNNB1, ENPP3, FGF14, GNA14, GSTA1, H3F3B, IL33, KCTD12, LXN, NAMPT, OSBPL1A, PTN, SERPINB3, SLC4A4, TUBA1A	21	0.5
CC	GO:0005829	cytosol	0.0007126	ACTR3, ADH1C, ADH6, ALDH9A1, AZIN1, CMPK1, COPB1, CTNNB1, GCLC, GSTA1, IDI1, NAMPT, PRKAR1A, RPL10, SKAP2, TUBA1A	16	0.6
BP	GO:0006805	xenobiotic metabolic process	0.0008373	ADH1C, ADH6, GCLC, GSTA1	4	2.6
MF	GO:0031490	chromatin DNA binding	0.0008519	H3F3B, HMGN2, HMGN4	3	4.4
BP	GO:0071466	cellular response to xenobiotic stimulus	0.0008577	ADH1C, ADH6, GCLC, GSTA1	4	2.6
BP	GO:0009410	response to xenobiotic stimulus	0.0009646	ADH1C, ADH6, GCLC, GSTA1	4	2.5
BP	GO:0044711	single-organism biosynthetic process	0.001076	ALDH9A1, CMPK1, CTNNB1, GCLC, GSTA1, HMGCR, HSD17B2, IDI1, NAMPT, SQLE, SRD5A2	11	0.8
BP	GO:0051248	negative regulation of protein metabolic process	0.001085	AZIN1, CTNNB1, GCLC, HMGCR, PKIB, PRKAR1A, SERPINB3	7	1.2
CC	GO:0044444	cytoplasmic part	0.001195	ACTR3, ADH1C, ADH6, ALDH9A1, ARMC4, AZIN1, CMPK1, COPB1, CP, CTNNB1, ENPP3, FAM65B, GCLC, GSTA1, HMGCR, HSD17B2, IDI1, IL33, MT1E, NAMPT, OSBPL1A, PRKAR1A, PTN, RASGEF1B, RPL10, SKAP2, SQLE, SRD5A2, TUBA1A	29	0.4
BP	GO:0055114	oxidation-reduction process	0.001211	ADH1C, ADH6, ALDH9A1, CP, HMGCR, HSD17B2, PRKAR1A, SQLE, SRD5A2	9	0.9
BP	GO:0007143	female meiotic division	0.001352	PRKAR1A, TRIP13	2	10
MF	GO:0050662	coenzyme binding	0.001493	ALDH9A1, GCLC, HMGCR, SQLE	4	2.2
BP	GO:1901617	organic hydroxy compound biosynthetic process	0.001612	ALDH9A1, HMGCR, IDI1, SQLE	4	2.2
BP	GO:0045862	positive regulation of proteolysis	0.001675	GCLC, IL33, XBP1	3	3.5
BP	GO:0070613	regulation of protein processing	0.001846	GCLC, IL33, SERPINB3, XBP1	4	2.1
BP	GO:1903317	regulation of protein maturation	0.001846	GCLC, IL33, SERPINB3, XBP1	4	2.1
BP	GO:0008299	isoprenoid biosynthetic process	0.00195	HMGCR, IDI1	2	8.3
BP	GO:0061136	regulation of proteasomal protein catabolic process	0.002161	GCLC, IL33, XBP1	3	3.2
BP	GO:1901687	glutathione derivative biosynthetic process	0.002288	GCLC, GSTA1	2	7.7
BP	GO:1901685	glutathione derivative metabolic process	0.002288	GCLC, GSTA1	2	7.7
MF	GO:0016229	steroid dehydrogenase activity	0.002295	HSD17B2, SRD5A2	2	7.7
BP	GO:0010954	positive regulation of protein processing	0.002434	GCLC, IL33, XBP1	3	3.1
BP	GO:1903319	positive regulation of protein maturation	0.002434	GCLC, IL33, XBP1	3	3.1
MF	GO:0030291	protein serine/threonine kinase inhibitor activity	0.002474	PKIB, PRKAR1A	2	7.4
BP	GO:0032269	negative regulation of cellular protein metabolic process	0.002683	CTNNB1, GCLC, HMGCR, PKIB, PRKAR1A, SERPINB3	6	1.2
CC	GO:0043226	organelle	0.002755	ACTR3, ADH6, ALDH9A1, ARMC4, AZIN1, CHL1, CMPK1, COPB1, CP, CTNNB1, ENPP3, FAM65B, FGF14, FUBP1, GNA14, GSTA1, H3F3B, HMGCR, HMGN2, HMGN4, HSD17B2, IDI1, IL33, KCTD12, LXN, MT1E, NAMPT, OSBPL1A, PTN, RASGEF1B, RPL10, SERPINB3, SKAP2, SLC4A4, SQLE, SRD5A2, TRIP13, TUBA1A, XBP1	39	0.3
BP	GO:0042176	regulation of protein catabolic process	0.002784	AZIN1, GCLC, IL33, XBP1	4	1.9
BP	GO:0043086	negative regulation of catalytic activity	0.00292	AZIN1, HMGCR, LXN, PKIB, PRKAR1A, PTN, SERPINB3	7	1
BP	GO:1903050	regulation of proteolysis involved in cellular protein catabolic process	0.003122	GCLC, IL33, XBP1	3	2.8
CC	GO:0044424	intracellular part	0.003246	ACTR3, ADH1C, ADH6, ALDH9A1, ARMC4, AZIN1, CMPK1, COPB1, CP, CTNNB1, DDIT4L, ENPP3, FAM65B, FGF14, FUBP1, GCLC, GNA14, GSTA1, H3F3B, HMGCR, HMGN2, HMGN4, HSD17B2, IDI1, IL33, LXN, MT1E, NAMPT, OSBPL1A, PRKAR1A, PTN, RASGEF1B, RPL10, SERPINB3, SKAP2, SQLE, SRD5A2, TRIP13, TUBA1A, XBP1	40	0.3
BP	GO:0045732	positive regulation of protein catabolic process	0.003463	GCLC, IL33, XBP1	3	2.7
CC	GO:0044464	cell part	0.00353	ACTR3, ADH1C, ADH6, ALDH9A1, ARMC4, AZIN1, CHL1, CMPK1, COPB1, CP, CTNNB1, DDIT4L, ENPP3, FAM65B, FGF14, FUBP1, GCLC, GNA14, GSTA1, H3F3B, HMGCR, HMGN2, HMGN4, HSD17B2, IDI1, IL33, KCTD12, LXN, MT1E, NAMPT, OSBPL1A, PRKAR1A, PTN, RASGEF1B, RPL10, SERPINB3, SKAP2, SLC4A4, SQLE, SRD5A2, TRIP13, TUBA1A, XBP1	43	0.3
CC	GO:0005623	cell	0.00353	ACTR3, ADH1C, ADH6, ALDH9A1, ARMC4, AZIN1, CHL1, CMPK1, COPB1, CP, CTNNB1, DDIT4L, ENPP3, FAM65B, FGF14, FUBP1, GCLC, GNA14, GSTA1, H3F3B, HMGCR, HMGN2, HMGN4, HSD17B2, IDI1, IL33, KCTD12, LXN, MT1E, NAMPT, OSBPL1A, PRKAR1A, PTN, RASGEF1B, RPL10, SERPINB3, SKAP2, SLC4A4, SQLE, SRD5A2, TRIP13, TUBA1A, XBP1	43	0.3
BP	GO:1903362	regulation of cellular protein catabolic process	0.003641	GCLC, IL33, XBP1	3	2.7
BP	GO:0071901	negative regulation of protein serine/threonine kinase activity	0.003733	HMGCR, PKIB, PRKAR1A	3	2.6
BP	GO:0033002	muscle cell proliferation	0.00431	CTNNB1, HMGCR, PRKAR1A	3	2.5
CC	GO:0005622	intracellular	0.004327	ACTR3, ADH1C, ADH6, ALDH9A1, ARMC4, AZIN1, CMPK1, COPB1, CP, CTNNB1, DDIT4L, ENPP3, FAM65B, FGF14, FUBP1, GCLC, GNA14, GSTA1, H3F3B, HMGCR, HMGN2, HMGN4, HSD17B2, IDI1, IL33, LXN, MT1E, NAMPT, OSBPL1A, PRKAR1A, PTN, RASGEF1B, RPL10, SERPINB3, SKAP2, SQLE, SRD5A2, TRIP13, TUBA1A, XBP1	40	0.3
BP	GO:0046686	response to cadmium ion	0.00436	CTNNB1, MT1E	2	5.6
BP	GO:0031400	negative regulation of protein modification process	0.004458	CTNNB1, GCLC, HMGCR, PKIB, PRKAR1A	5	1.3
MF	GO:0043168	anion binding	0.005012	ACTR3, ADH6, CMPK1, FGF14, GCLC, GNA14, HMGCR, LXN, OSBPL1A, PRKAR1A, PTN, SQLE, TRIP13, TUBA1A	14	0.6
MF	GO:0048037	cofactor binding	0.005275	ALDH9A1, GCLC, HMGCR, SQLE	4	1.6
BP	GO:0048599	oocyte development	0.00536	CTNNB1, TRIP13	2	5
BP	GO:0034308	primary alcohol metabolic process	0.005625	ADH1C, ADH6	2	4.9
BP	GO:0046677	response to antibiotic	0.005897	ACTR3, XBP1	2	4.8
BP	GO:0009994	oocyte differentiation	0.005897	CTNNB1, TRIP13	2	4.8
BP	GO:0006461	protein complex assembly	0.006015	ACTR3, ARMC4, CTNNB1, H3F3B, HMGCR, KCTD12, SKAP2, TUBA1A	8	0.8
BP	GO:0044710	single-organism metabolic process	0.006024	ADH1C, ADH6, ALDH9A1, AZIN1, CMPK1, CP, CTNNB1, ENPP3, FGF14, GCLC, GNA14, GSTA1, HMGCR, HSD17B2, IDI1, NAMPT, OSBPL1A, PRKAR1A, RASGEF1B, SQLE, SRD5A2, TRIP13, TUBA1A	23	0.4
BP	GO:0070271	protein complex biogenesis	0.006085	ACTR3, ARMC4, CTNNB1, H3F3B, HMGCR, KCTD12, SKAP2, TUBA1A	8	0.8
BP	GO:0046165	alcohol biosynthetic process	0.006105	HMGCR, IDI1, SQLE	3	2.2
MF	GO:0008201	heparin binding	0.006252	FGF14, LXN, PTN	3	2.2
BP	GO:0048469	cell maturation	0.006357	CTNNB1, TRIP13, XBP1	3	2.2
BP	GO:0032436	positive regulation of proteasomal ubiquitin-dependent protein catabolic process	0.006456	GCLC, IL33	2	4.5
BP	GO:0006749	glutathione metabolic process	0.006745	GCLC, GSTA1	2	4.4
BP	GO:0044283	small molecule biosynthetic process	0.006783	ALDH9A1, GCLC, HMGCR, IDI1, SQLE	5	1.1
BP	GO:1901215	negative regulation of neuron death	0.006878	CHL1, CTNNB1, GCLC	3	2.1
BP	GO:0050896	response to stimulus	0.007484	ACTR3, ADH1C, ADH6, CHL1, CTNNB1, DDIT4L, ENPP3, FGF14, GCLC, GNA14, GSTA1, H3F3B, HMGCR, HSD17B2, IDI1, IL33, KCTD12, LXN, MT1E, NAMPT, PRKAR1A, PTN, RASGEF1B, SERPINB3, SKAP2, SQLE, TRIP13, XBP1	28	0.4
CC	GO:0005737	cytoplasm	0.009132	ACTR3, ADH1C, ADH6, ALDH9A1, ARMC4, AZIN1, CMPK1, COPB1, CP, CTNNB1, DDIT4L, ENPP3, FAM65B, GCLC, GSTA1, HMGCR, HMGN2, HSD17B2, IDI1, IL33, LXN, MT1E, NAMPT, OSBPL1A, PRKAR1A, PTN, RASGEF1B, RPL10, SERPINB3, SKAP2, SQLE, SRD5A2, TUBA1A	33	0.3
BP	GO:0043603	cellular amide metabolic process	0.009372	GCLC, GSTA1, NAMPT	3	1.9
MF	GO:0004860	protein kinase inhibitor activity	0.009627	PKIB, PRKAR1A	2	3.7

## Sheet: S17 e-cig 1in3 adj time GO down
Supp Table S17: Gene Ontology enrichment: Ontology groups significantly enriched (p<0.01) for down regulated genes (e-cigarette 1/3 dilution adjusted for time, genes at pFDR<0.05)
Ontology	ID	Name	Pvalue	Genes	No. Sig. Genes	% Sig. Genes
BP	GO:0009890	negative regulation of biosynthetic process	0.0001002	AGO2, APOE, CBFA2T2, EP300, HR, KANK2, KDM5B, KMT2D, PPARA, SOGA1, SPEN, YBX2, ZFHX3	13	1.1
BP	GO:0010677	negative regulation of cellular carbohydrate metabolic process	0.0001487	FBP1, PPARA, SOGA1	3	10		Legends:
BP	GO:0006111	regulation of gluconeogenesis	0.0002368	FBP1, PPARA, SOGA1	3	8.6		Ontology	BP	Biological Process
BP	GO:0045820	negative regulation of glycolytic process	0.000244	FBP1, PPARA	2	28.6			CC	Cellular Component
BP	GO:0031324	negative regulation of cellular metabolic process	0.0002449	AGO2, APOE, CBFA2T2, EP300, FBP1, HR, KANK2, KDM5B, KMT2D, PPARA, SOGA1, SPEN, WNK2, YBX2, ZFHX3	15	0.9			MF	Molecular Function
BP	GO:0045912	negative regulation of carbohydrate metabolic process	0.0002798	FBP1, PPARA, SOGA1	3	8.1		ID	GO term ID
BP	GO:0031327	negative regulation of cellular biosynthetic process	0.000361	AGO2, CBFA2T2, EP300, HR, KANK2, KDM5B, KMT2D, PPARA, SOGA1, SPEN, YBX2, ZFHX3	12	1.1		Name	GO term name
BP	GO:0009892	negative regulation of metabolic process	0.0006178	AGO2, APOE, CBFA2T2, EP300, FBP1, HR, KANK2, KDM5B, KMT2D, PPARA, SOGA1, SPEN, WNK2, YBX2, ZFHX3	15	0.9		p-value	enrichment p-value
BP	GO:2000113	negative regulation of cellular macromolecule biosynthetic process	0.0006347	AGO2, CBFA2T2, EP300, HR, KANK2, KDM5B, KMT2D, PPARA, SPEN, YBX2, ZFHX3	11	1.1		Genes	name of the differentially expressed genes that mapped to the GO term
BP	GO:0033143	regulation of intracellular steroid hormone receptor signaling pathway	0.0007671	EP300, KANK2, KMT2D	3	5.8		No. Sig. Genes	number of differentially expressed genes that mapped to the GO term
BP	GO:0010558	negative regulation of macromolecule biosynthetic process	0.000922	AGO2, CBFA2T2, EP300, HR, KANK2, KDM5B, KMT2D, PPARA, SPEN, YBX2, ZFHX3	11	1		% Sig. Genes	% of differentailly expressed genes mapped to the GO term
BP	GO:1901215	negative regulation of neuron death	0.001458	APOE, FAIM2, PPARA, UNC5B	4	2.8
MF	GO:0046872	metal ion binding	0.001506	AGO2, ANPEP, APOE, ATF7, CAPN8, CBFA2T2, CELSR2, CYP2S1, EP300, F5, FBP1, HERC2P3, HR, KDM5B, KMT2D, MAN1C1, OBSCN, POLR2A, PPARA, RNF152, SYT7, ZFHX3, ZFP36L1, ZMIZ1	24	0.6
MF	GO:0043169	cation binding	0.001944	AGO2, ANPEP, APOE, ATF7, CAPN8, CBFA2T2, CELSR2, CYP2S1, EP300, F5, FBP1, HERC2P3, HR, KDM5B, KMT2D, MAN1C1, OBSCN, POLR2A, PPARA, RNF152, SYT7, ZFHX3, ZFP36L1, ZMIZ1	24	0.6
BP	GO:0043255	regulation of carbohydrate biosynthetic process	0.002302	FBP1, PPARA, SOGA1	3	3.9
BP	GO:0033146	regulation of intracellular estrogen receptor signaling pathway	0.002366	KANK2, KMT2D	2	9.5
BP	GO:0010629	negative regulation of gene expression	0.002472	AGO2, CBFA2T2, EP300, HR, KANK2, KDM5B, KMT2D, PPARA, SPEN, ZFHX3	10	1
BP	GO:0006094	gluconeogenesis	0.002479	FBP1, PPARA, SOGA1	3	3.8
BP	GO:0019319	hexose biosynthetic process	0.002858	FBP1, PPARA, SOGA1	3	3.7
BP	GO:0006110	regulation of glycolytic process	0.00335	FBP1, PPARA	2	8
BP	GO:0051172	negative regulation of nitrogen compound metabolic process	0.003373	APOE, CBFA2T2, EP300, HR, KANK2, KDM5B, KMT2D, PPARA, SPEN, ZFHX3	10	0.9
BP	GO:0046364	monosaccharide biosynthetic process	0.00349	FBP1, PPARA, SOGA1	3	3.4
MF	GO:0001085	RNA polymerase II transcription factor binding	0.003553	EP300, PPARA, SPEN	3	3.4
BP	GO:0045892	negative regulation of transcription, DNA-templated	0.00365	CBFA2T2, EP300, HR, KANK2, KDM5B, KMT2D, PPARA, SPEN, ZFHX3	9	1
BP	GO:0010906	regulation of glucose metabolic process	0.004077	FBP1, PPARA, SOGA1	3	3.2
BP	GO:1902679	negative regulation of RNA biosynthetic process	0.004156	CBFA2T2, EP300, HR, KANK2, KDM5B, KMT2D, PPARA, SPEN, ZFHX3	9	1
BP	GO:0007292	female gamete generation	0.004587	KMT2D, YBX2, ZMIZ1	3	3.1
BP	GO:0051253	negative regulation of RNA metabolic process	0.00519	CBFA2T2, EP300, HR, KANK2, KDM5B, KMT2D, PPARA, SPEN, ZFHX3	9	0.9
CC	GO:0005844	polysome	0.005193	AGO2, YBX2	2	6.2
MF	GO:0003714	transcription corepressor activity	0.005404	CBFA2T2, HR, KDM5B, SPEN	4	2
BP	GO:0043471	regulation of cellular carbohydrate catabolic process	0.005453	FBP1, PPARA	2	6.2
BP	GO:0043470	regulation of carbohydrate catabolic process	0.005453	FBP1, PPARA	2	6.2
BP	GO:1901214	regulation of neuron death	0.005659	APOE, FAIM2, PPARA, UNC5B	4	1.9
BP	GO:0048588	developmental cell growth	0.00572	APOE, KMT2D, RAPH1	3	2.9
BP	GO:0031329	regulation of cellular catabolic process	0.006236	AGO2, ALS2CL, APOE, FBP1, IQSEC1, OBSCN, PPARA, SOGA1	8	1
MF	GO:0003729	mRNA binding	0.006296	AGO2, YBX2, ZFP36L1	3	2.8
BP	GO:0030520	intracellular estrogen receptor signaling pathway	0.006865	KANK2, KMT2D	2	5.6
BP	GO:0006006	glucose metabolic process	0.006889	FBP1, HECTD4, PPARA, SOGA1	4	1.8
BP	GO:0030518	intracellular steroid hormone receptor signaling pathway	0.00718	EP300, KANK2, KMT2D	3	2.6
BP	GO:0010605	negative regulation of macromolecule metabolic process	0.00729	AGO2, APOE, CBFA2T2, EP300, HR, KANK2, KDM5B, KMT2D, PPARA, SPEN, YBX2, ZFHX3	12	0.8
BP	GO:0048599	oocyte development	0.008425	KMT2D, YBX2	2	5
BP	GO:0070997	neuron death	0.009048	APOE, FAIM2, PPARA, UNC5B	4	1.7
BP	GO:0009994	oocyte differentiation	0.009259	KMT2D, YBX2	2	4.8
BP	GO:0045934	negative regulation of nucleobase-containing compound metabolic process	0.00942	CBFA2T2, EP300, HR, KANK2, KDM5B, KMT2D, PPARA, SPEN, ZFHX3	9	0.9
BP	GO:0043524	negative regulation of neuron apoptotic process	0.009441	APOE, FAIM2, UNC5B	3	2.4

## Sheet: S18 Shen et al GO terms overlap
Supplementary Table S18: Matched GO terms between this study (data adjusted for time) and Shen et al., 2016 (1hr post exposure time point)
dataset intersection	total GO terms in common	GO elements in common
Shen et al., 2016 1h post e-cig ISO qFDR<0.05: this work ePen 1/7 dil mHCI time adj pFDR<0.05: this work ePen 24h 1/3 dil mHCI time adj pFDR<0.05	13 GO terms in common only in these 3 datatsets	GO:0031988 (membrane bounded vesicles) GO:0051172 (negative regulation of nitrogen compound metabolic process) GO:0045892 (negative regulation of transcription, DNA-dependent) GO:0009890 (negative regulation of biosynthetic process) GO:0051253 (negative regulation of RNA metabolic process) GO:0005576 (extracellular region) GO:0010605 (negative regulation of macromolecule metabolic process) GO:003…
Shen et al., 2016 1h post e-cig ISO qFDR<0.05: this work ePen 24h 1/3 dil mHCI time adj pFDR>0.05	3 GO terms in common only in these two datasets	GO:0055114 (oxidation reduction) GO:0046872 (metal ion binding) GO:0043169 (cation binding)
Shen et al., 2016 1h post e-cig ISO qFDR<0.05: this work ePen 1/7 dil mHCI time adj pFDR<0.05	17 GO terms in common only in these two datasets	GO:0010941 (regulation of cell death) GO:0016265 (death) GO:0070482 (response to oxygen levels) GO:0010033 (response to organic substance) GO:0006915 (apoptosis) GO:0003700 (transcription factor activity) GO:0001666 (response to hypoxia) GO:0008219 (cell death) GO:0042981 (regulation of apoptosis) GO:0014070 (response to organic cyclic substance) GO:0000122 (negative regulation of transcription f…
this work ePen 1/7 dil mHCI time adj pFDR<0.05: this work ePen 24h 1/3 dil mHCI time adj pFDR<0.05	8 GO terms in common only in these two datasets	GO:1902679 (negative regulation of RNA biosynthetic process) GO:0004857 (enzyme inhibitor activity) GO:0070062 (extracellular exosome) GO:0043230 (extracellular organelle) GO:2000113 (negative regulation of cellular macromolecule biosynthetic process) GO:0009892 (negative regulation of metabolic process) GO:0031324 (negative regulation of cellular metabolic process) GO:0065010 (extracellular memb…

## Sheet: S19 Domwsntrean causal reas
Supplementary Table S19 : Downstream causal reasoning z-scores using IPA ingenuity.
	3R4F adjusted post exposure time (24h+48h)
Thresholds	pFDR<0.01, FC>2
Differential RNAs	463
	Diseases and functions	p-value	[z-score]>2	Genes	Number of Genes
	binding of cells	7.6e-08	3.177	ACE,CEACAM1,CEACAM3,CEACAM5,COL18A1,CX3CL1,CXCL13,CXCL8,CYR61,ELN,FN1,HAS2,ICOS,IGFBP5,IL1A,IL1B,IL1R2,ITGB7,KIT,PENK,S100A9,SERPINA5,SERPINB3,SERPINE1,SLC3A2,SLC7A5,SPARC,SPP1,TFRC	29
	development of connective tissue cells	0.000208	3.123	CXCL8,CYP1A1,CYP1B1,GGT1,IL1A,IL1B,IL7R,KIT,S100A8,SERPINE1,SFRP1,SPARC,TRPC6,TXN	14
	development of vasculature	8.76e-11	2.787	ACE,ADAMTS1,ANPEP,ATOH8,CCL26,CEACAM1,COL18A1,COL1A2,COL3A1,COL5A1,COL8A1,CX3CL1,CXCL8,CYP1B1,CYR61,ELN,EPGN,FBLN1,FBLN2,FN1,FOSL1,G6PD,GDNF,HAS2,HBEGF,HIF3A,HMOX1,HP,IL19,IL1A,IL1B,KCNMA1,KIT,LRP2,mir-26,MYCN,NID1,NOX1,NTF3,PAPPA,REN,S100A12,S100A8,S100A9,SCX,SERPIND1,SERPINE1,SFRP1,SLIT3,SMAD9,SPARC,SPP1,TIMP1,TMEM204,TRPC6,ZFPM2	56
	angiogenesis	4e-09	2.787	ADAMTS1,ANPEP,ATOH8,CCL26,CEACAM1,COL18A1,COL1A2,COL3A1,COL5A1,COL8A1,CX3CL1,CXCL8,CYP1B1,CYR61,ELN,EPGN,FBLN1,FBLN2,FN1,FOSL1,G6PD,GDNF,HAS2,HBEGF,HIF3A,HMOX1,HP,IL19,IL1A,IL1B,KCNMA1,KIT,LRP2,mir-26,NOX1,PAPPA,S100A12,S100A8,S100A9,SERPIND1,SERPINE1,SFRP1,SLIT3,SPARC,SPP1,TIMP1,TRPC6,ZFPM2	48
	activation of leukocytes	1.27e-05	2.651	ACE,CAMK4,CCL26,CD200,CEACAM1,CEACAM3,CEACAM5,CEACAM6,CX3CL1,CXCL8,DCT,FN1,GDNF,HMOX1,ICOS,IL19,IL1A,IL1B,IL1RL1,KIT,MYCN,PENK,PTPN22,REN,S100A12,S100A7,S100A8,S100A9,SFRP1,SPP1,TACR1,TREM2	32
	activation of blood cells	2.04e-05	2.632	ACE,CAMK4,CCL26,CD200,CEACAM1,CEACAM3,CEACAM5,CEACAM6,CX3CL1,CXCL8,DCT,FN1,GDNF,HMOX1,ICOS,IL19,IL1A,IL1B,IL1RL1,KIT,MYCN,PENK,PLEK,PTPN22,REN,S100A12,S100A7,S100A8,S100A9,SFRP1,SPP1,TACR1,TREM2	33
	activation of myeloid cells	1.47e-07	2.625	ACE,CCL26,CD200,CEACAM3,CEACAM6,CX3CL1,CXCL8,FN1,GDNF,HMOX1,IL19,IL1A,IL1B,IL1RL1,KIT,MYCN,S100A12,S100A7,S100A8,S100A9,SFRP1,SPP1,TREM2	23
	formation of osteoclasts	0.000267	2.608	CXCL8,CYP1A1,CYP1B1,GGT1,IL1A,IL1B,IL7R,S100A8,TXN	9
	activation of phagocytes	8.02e-06	2.567	ACE,CD200,CEACAM3,CEACAM6,CX3CL1,CXCL8,FN1,GDNF,HMOX1,IL19,IL1A,IL1B,IL1RL1,KIT,S100A12,S100A7,S100A8,S100A9,SFRP1,SPP1,TREM2	21
	vasculogenesis	8.32e-07	2.444	ADAMTS1,ANPEP,ATOH8,CCL26,CEACAM1,COL18A1,COL8A1,CX3CL1,CXCL8,CYP1B1,CYR61,ELN,FBLN1,FN1,G6PD,GDNF,HAS2,HBEGF,HIF3A,HMOX1,IL19,IL1A,IL1B,KCNMA1,KIT,LRP2,PAPPA,S100A8,S100A9,SERPIND1,SERPINE1,SFRP1,SLIT3,SPARC,SPP1,TIMP1,ZFPM2	37
	allergy	4.58e-06	2.433	ADRA1B,CCRL2,CHRM3,CXCL8,IL1A,IL1B,IL1RL1,IL36G,ITGB7,KIT,KLK6,KRT16,MKI67,PDE11A,S100A2,S100A7,S100A8,S100A9,SERPINB13,SERPINB3,SERPINB4,TFRC,TIMP1	23
	proliferation of endothelial cells	2.19e-05	2.43	ADAMTS1,ATOH8,CCL26,CEACAM1,COL18A1,CXCL8,FN1,G6PD,HBEGF,HMOX1,IL1A,IL1B,KIT,S100A8,S100A9,SERPIND1,SERPINE1,SPARC	18
	growth of tumor	4.78e-09	2.318	ADAMTS1,AKR1B10,ANK2,ANPEP,ARTN,CEACAM1,COL18A1,CXCL8,CYR61,DACT2,DCT,FN1,FOSL1,FTH1,GDF15,GDNF,H19,HBEGF,HMOX1,ICOS,IGFBP5,IL1A,IL1B,IL1RL1,KIT,mir-26,MKI67,MYCN,NUAK1,PARK2,PPP2R2B,PRSS3,S100A7,S100A9,SERPINE1,SFRP1,SLC3A2,SLC7A11,SPARC,SPINK7,SPP1,TIMP1,TXN,UCHL1	44
	development of connective tissue	0.000167	2.295	ADAMTS1,CXCL8,CYP1A1,CYP1B1,CYR61,G6PD,GGT1,HBEGF,IL1A,IL1B,IL7R,KIT,S100A8,SCX,SERPINE1,SFRP1,SMAD9,SPARC,TRPC6,TXN	20
	activation of granulocytes	5.33e-09	2.289	CCL26,CD200,CEACAM3,CEACAM6,CXCL8,FN1,HMOX1,IL1A,IL1B,IL1RL1,KIT,S100A7,SFRP1,SPP1	14
	invasion of tumor	0.00011	2.286	CEACAM1,FN1,GDF15,HBEGF,HMOX1,IGFBP5,KLK6,S100A7,S100A8,S100A9,S100P,SERPINE1,SFRP1,SPP1	14
	inflammatory response	9.73e-09	2.273	ACE,AOX1,C5AR2,CCL26,CCRL2,CD200,CEACAM3,CEACAM6,COL18A1,CX3CL1,CXCL13,CXCL8,CYP4F11,DUOXA2,ELN,FN1,GDNF,GGT1,GPER1,HMOX1,HP,IL19,IL1A,IL1B,IL1RL1,IL36A,ITGB7,KIT,KRT16,NOX1,PENK,S100A12,S100A7,S100A8,S100A9,SERPINE1,SFRP1,SPP1,TACR1,TREM2,TRPC6,TXN	42
	cell movement of granulocytes	7.59e-08	2.268	C5AR2,CCL26,CEACAM1,CX3CL1,CXCL8,FN1,GDF15,HMOX1,ICOS,IL1A,IL1B,IL1RL1,PENK,PRSS3,REN,S100A12,S100A7,S100A8,S100A9,SFRP1,SPP1,TACR1,TIMP1,TRPC6,TXN	25
	hypersensitive reaction	3.45e-05	2.183	ADRA1B,CCRL2,CHRM3,CXCL8,IL1A,IL1B,ITGB7,KIT,KLK6,KRT16,KRT6C,MKI67,S100A2,S100A7,S100A8,S100A9,SERPINB13,SERPINB3,SERPINB4,SPP1,SPRR1B,TIMP1	22
	engulfment of bacteria	0.000328	2.174	CEACAM3,CEACAM6,FN1,IL1RL1,S100A9,TREM2	6
	migration of breast cancer cell lines	8.89e-05	2.161	CXCL8,FN1,FOSL1,GPER1,GPR161,IL19,IL1B,mir-149,PARK2,S100A7,SERPINA5,SERPINE1,SFN,SPP1,TIMP1	15
	quantity of macrophages	0.000256	2.158	CD200,CX3CL1,GDF15,HBEGF,IL1A,IL1B,IL1RL1,IL36A,KIT,REN,SPP1,TREM2	12
	invasion of malignant tumor	0.000242	2.157	CEACAM1,GDF15,HMOX1,IGFBP5,KLK6,S100A9,S100P,SERPINE1,SFRP1,SPP1	10
	accumulation of myeloid cells	6.86e-05	2.133	CD200,COL18A1,CX3CL1,CXCL8,FOSL1,HMOX1,IL1B,KIT,S100A8,S100A9,SPP1,TIMP1	12
	accumulation of phagocytes	7.59e-06	2.131	CD200,COL18A1,CX3CL1,CXCL8,FOSL1,HMOX1,IL1B,KIT,S100A8,S100A9,SPP1,TIMP1	12
	cell movement of myeloid cells	6.64e-08	2.03	C5AR2,CCL26,CEACAM1,CX3CL1,CXCL8,CYR61,EEF1A2,ELN,FN1,GDF15,HMOX1,HP,ICOS,IL1A,IL1B,IL1RL1,KIT,PENK,PRSS3,REN,S100A12,S100A7,S100A8,S100A9,SERPINE1,SFRP1,SPP1,TACR1,TIMP1,TREM2,TRPC6,TXN	32
	activation of neutrophils	1.47e-06	2.021	CEACAM3,CEACAM6,CXCL8,FN1,HMOX1,IL1A,IL1B,S100A7,SFRP1,SPP1	10
	stenosis	1.3e-05	2.019	CXCL8,ELN,GDF15,GDNF,GPER1,HBEGF,mir-26,NTF3,PAPPA,SPP1,TIMP1,ZFPM2	12
	endothelial cell development	1.89e-05	2.006	ADAMTS1,ANPEP,ATOH8,CCL26,CEACAM1,COL18A1,CXCL8,CYR61,FN1,G6PD,HBEGF,HMOX1,IL1A,IL1B,KIT,S100A8,S100A9,SERPIND1,SERPINE1,SPARC	20
	quantity of 12-hydroxyeicosatetraenoic acid	5.92e-05	2	CXCL8,CYP1A1,CYP1B1,IL1B	4
	congenital anomalies of kidney and urinary tract	0.000157	2	ACE,C4BPB,CHRM3,COL3A1,CYP1A1,FBLN1,FRAS1,GPX2,HMOX1,NPNT,REN,SLIT3,SPP1,TIMP1	14
	ePen 1/7 adjusted post exposure time (24h+48h)
Thresholds	pFDR<0.05
Differential RNAs	49
	Diseases and functions	p-value	[z-score]>2	Genes	Number of Genes
	cellular homeostasis	0.00282	-2.33	AQP3,E2F1,EGR1,F3,KCNJ16,LAG3,NR4A1,RNF152,RYR3,SLC4A4,TFRC,VEGFA	12
	accumulation of cells	5.38e-06	-2.242	DUSP1,E2F1,EGR1,F3,LAMA2,MMP7,NR4A1,VEGFA	8
	proliferation of endothelial cells	0.00147	-2.167	EGR1,F3,NR4A1,PTN,VEGFA	5
	apoptosis of fibroblast cell lines	0.00191	-2.153	E2F1,EGR1,FTH1,PTN,SERPINB3	5
	accumulation of blood cells	9.31e-06	-2.018	DUSP1,E2F1,EGR1,F3,MMP7,NR4A1,VEGFA	7
	apoptosis of hepatoma cell lines	0.000576	-2	FOSB,MMP7,NR4A1,VEGFA	4
	quantity of hematopoietic progenitor cells	0.000239	2.201	E2F1,FOSB,LAG3,LAMA2,NR4A1,TFRC,VEGFA	7
	ePen 1/3 adjusted post exposure time (24h+48h)
Thresholds	pFDR<0.05
Differential RNAs	113
	Diseases and functions	p-value	[z-score]>2		Number of Genes
	synthesis of terpenoid	0.000286	2.222	ADH1C,APOE,GSTA1,HMGCR,HSD17B2,IDI1,PPARA,SRD5A2	8
	conversion of lipid	0.000198	2.219	ADH1C,APOE,HMGCR,HSD17B2,PPARA,SRD5A2	6
	cell movement of connective tissue cells	0.00207	2.213	APOE,CTNNB1,IL33,PRKAR1A,PTN,SKAP2	6

## Sheet: S20 List of genes for qPCR
Supplementary Table S20: List of genes selected for qPCR validation. The genes were selected form the list of differentially expressed genes identified in the RNA-seq data. For each treatment (3R4F 1/30 (A.), e-cigarette 1/3 (B.) and 1/7 (C.)) a set of 20 genes was selected based on fold change, pFDR significance, plus supporting literature information when available. For 3R4F the genes were sele…
A. 3R4F 1/30 gene set
Name	Expression in RNA-seq experiment	EnsEMBL Gene ID	Entrez NCBI Gene ID	Description
CYP1A1	up	ENSG00000140465.13	1543	cytochrome P450 family 1 subfamily A member 1
CYP1B1	up	ENSG00000138061.11	1545	cytochrome P450 family 1 subfamily B member 1
TALDO1	up	ENSG00000177156.10	6888	transaldolase 1 [Homo sapiens (human)]
ME1	up	ENSG00000065833.8	4199	malic enzyme 1
TXN	up	ENSG00000136810.12	7295	thioredoxin
SLC3A2	up	ENSG00000168003.16	6520	solute carrier family 3 member 2
G6PD	up	ENSG00000160211.15	2539	glucose-6-phosphate dehydrogenase
GPX2	up	ENSG00000176153.11	2877	glutathione peroxidase 2
IGFBP6	up	ENSG00000167779.7	3489	insulin like growth factor binding protein 6
IL1B	up	ENSG00000125538.11	3553	interleukin 1 beta
SERPINE1	up	ENSG00000106366.8	5054	serpin family E member 1
SEC14L3	down	ENSG00000100012.11	266629	SEC14 like lipid binding 3
ANPEP	down	ENSG00000166825.13	290	alanyl aminopeptidase, membrane
OLFML2B	down	ENSG00000162745.10	25903	olfactomedin like 2B
SLCO1A2	down	ENSG00000084453.16	6579	solute carrier organic anion transporter family member 1A2
LSAMP	down	ENSG00000185565.11	4045	limbic system-associated membrane protein
COL3A1	down	ENSG00000168542.12	1281	collagen type III alpha 1 chain [Homo sapiens
SERPINA5	down	ENSG00000188488.13	5104	serpin family A member 5
PAPLN	down	ENSG00000100767.15	89932	papilin, proteoglycan like sulfated glycoprotein
SLC23A1	down	ENSG00000170482.16	9963	solute carrier family 23 member 1
B. e-cigarette 1/3 gene set
Name	Expression in RNA-seq experiment	EnsEMBL Gene ID	NCBI Gene ID	Description
KCTD12	up	ENSG00000178695.5	115207	potassium channel tetramerization domain containing 12
SOGA1	down	ENSG00000149639.14	140710	suppressor of glucose, autophagy associated 1
CELSR2	down	ENSG00000143126.7	1952	cadherin EGF LAG seven-pass G-type receptor 2
F5	down	ENSG00000198734.10	2153	coagulation factor V
FGF14	up	ENSG00000102466.15	2259	fibroblast growth factor 14
NBEAL2	down	ENSG00000160796.16	23218	neurobeachin like 2
SLC7A8	down	ENSG00000092068.18	23428	solute carrier family 7 member 8
SRRM2	down	ENSG00000167978.16	23524	serine/arginine repetitive matrix 2
CNNM1	down	ENSG00000119946.10	26507	cyclin and CBS domain divalent metal cation transport mediator 1
HSD17B2	up	ENSG00000086696.10	3294	hydroxysteroid 17-beta dehydrogenase 2
APOE	down	ENSG00000130203.9	348	apolipoprotein E
YBX2	down	ENSG00000006047.12	51087	Y-box binding protein 2
POLR2A	down	ENSG00000181222.14	5430	RNA polymerase II subunit A
HR	down	ENSG00000168453.14	55806	hair growth associated
ALPK3	down	ENSG00000136383.6	57538	alpha kinase 3
WNK2	down	ENSG00000165238.16	65268	WNK lysine deficient protein kinase 2
KMT2D	down	ENSG00000167548.14	8085	lysine methyltransferase 2D
HIST1H2BI	up	ENSG00000278588.1	8346	histone cluster 1 H2B family member i
SLC4A4	up	ENSG00000080493.13	8671	solute carrier family 4 member 4
IL33	up	ENSG00000137033.11	90865	interleukin 33
C. e-cigarette 1/7 gene set
Name	Expression in RNA-seq experiment	EnsEMBL Gene ID	NCBI Gene ID	Description
PDZK1IP1	up	ENSG00000162366.7	10158	PDZK1 interacting protein 1
NEU4	down	ENSG00000204099.11	129807	neuraminidase 4
ADH6	up	ENSG00000172955.17	130	alcohol dehydrogenase 6
E2F1	down	ENSG00000101412.12	1869	E2F transcription factor 1
EGR1	down	ENSG00000120738.7	1958	early growth response 1
FGF14	up	ENSG00000102466.15	2259	fibroblast growth factor 14
FOSB	down	ENSG00000125740.13	2354	FosB proto-oncogene, AP-1 transcription factor subunit
NR4A1	down	ENSG00000123358.19	3164	nuclear receptor subfamily 4 group A member 1
ACTBL2	up	ENSG00000169067.3	345651	actin, beta like 2
KCNJ16	up	ENSG00000153822.13	3773	potassium voltage-gated channel subfamily J member 16
SHISA2	down	ENSG00000180730.4	387914	shisa family member 2
LAG3	down	ENSG00000089692.8	3902	lymphocyte activating 3
LAMA2	up	ENSG00000196569.11	16773	laminin, alpha 2
MMP7	up	ENSG00000137673.8	4316	matrix metallopeptidase 7
MT1E	up	ENSG00000169715.14	4493	metallothionein 1E
HERC5	up	ENSG00000138646.8	51191	HECT and RLD domain containing E3 ubiquitin protein ligase 5
HR	down	ENSG00000168453.14	55806	hair growth associated
RYR3	up	ENSG00000198838.11	6263	ryanodine receptor 3
VEGFA	down	ENSG00000112715.20	7422	vascular endothelial growth factor A
SLC4A4	up	ENSG00000080493.13	8671	solute carrier family 4 member 4

[truncated: 1 more sheets: S21 qPCR results]
